# Supplementary material for: UBXN1 maintains ER proteostasis and represses UPR activation by modulating translation
Source: EMBO Rep. 2024 Jan 2;25(2):15. doi: 10.1038/s44319-023-00027-z (PMC10897191; doi:10.1038/s44319-023-00027-z)
Supplement: Supplementary file 3 — Dataset EV2 [file 44319_2023_27_MOESM3_ESM.xlsx]

## Sheet: Legend
This file contains raw data from TMT proteomics reported in Figure 4

## Sheet: TMT data
Uniprot ID	Gene Symbol	Gene Description	Peptides	WT repeat 1	WT repeat 2	UBXN1 KO repeat 1	UBXN1 KO repeat 2	logFC (WT vs UBXN1 KO)	P.Value	adj.P.Val	Std.Err	ER	ERphagy	ER membrane	ER lumen	Mitochondria	Translocon	Glycosylations	Chaperones	Ribosomes	Label	Nucleus	Cytosol	Lysosome	Golgi apparatus	Peroxisome	Endosome	Plasma membrane
P0DJI9	SAA2	SAA2_HUMAN Serum amyloid A-2 protein	1	6.85961	4.08041	22.0696	25.2006	-1.90112	4.39085e-05	0.0274666	0.0503152	0	0	0	0	0	0	0	0	0	0	0	0	0	0	0	0	0
P08123	COL1A2	CO1A2_HUMAN Collagen alpha-2(I) chain	1	6.9739	3.9377	21.4798	19.8544	-1.7769	5.6221e-05	0.0274666	0.126204	0	0	0	0	0	0	0	0	0	0	0	0	0	0	0	0	0
Q9BW60	ELOVL1	ELOV1_HUMAN Elongation of very long chain fatty acids protein 1	1	3.42633	2.72067	11.1702	8.99918	-1.63537	0.00130296	0.0424131	0.0667428	1	0	1	0	0	0	0	0	0	0	0	0	0	0	0	0	0
Q9UGM1	CHRNA9	ACHA9_HUMAN Neuronal acetylcholine receptor subunit alpha-9	2	8.43177	4.95136	24.6897	21.0598	-1.5091	0.000439861	0.0304434	0.119696	0	0	0	0	0	0	0	0	0	0	0	0	0	0	0	0	0
Q7L590	MCM10	MCM10_HUMAN Protein MCM10 homolog	1	1.67253	5.00494	10.8498	12.6657	-1.50595	0.0808717	0.273382	0.0706527	0	0	0	0	0	0	0	0	0	0	1	0	0	0	0	0	0
Q14678	KANK1	KANK1_HUMAN KN motif and ankyrin repeat domain-containing protein 1	1	1.31146	2.37151	6.6801	8.15308	-1.50008	0.00341478	0.065332	0.174451	0	0	0	0	0	0	0	0	0	0	0	0	0	0	0	0	1
Q7L5N7	LPCAT2	PCAT2_HUMAN Lysophosphatidylcholine acyltransferase 2	1	7.31607	2.86247	16.3171	11.1388	-1.45997	0.0272657	0.167422	0.0998775	1	0	1	0	0	0	0	0	0	0	0	0	0	0	0	0	0
P20849	COL9A1	CO9A1_HUMAN Collagen alpha-1(IX) chain	3	29.9389	29.4754	76.1857	83.8929	-1.39137	7.84684e-05	0.0274666	0.0720431	0	0	0	0	0	0	0	0	0	0	0	0	0	0	0	0	0
Q71RG4	TMUB2	TMUB2_HUMAN Transmembrane and ubiquitin-like domain-containing protein 2	1	37.6175	25.3125	80.705	86.5288	-1.39113	0.00396137	0.0706483	0.160432	0	0	0	0	0	0	0	0	0	0	0	1	0	0	0	0	0
Q6AZY7	SCARA3	SCAR3_HUMAN Scavenger receptor class A member 3	1	61.8073	62.1733	164.102	166.646	-1.3887	1.79319e-05	0.0274666	0.0495452	1	0	1	0	0	0	0	0	0	0	0	0	0	0	0	0	0
P52926	HMGA2	HMGA2_HUMAN High mobility group protein HMGI-C	1	6.67687	2.53814	8.62887	10.9483	-1.35991	0.0473358	0.214245	0.0649767	0	0	0	0	0	0	0	0	0	0	1	0	0	0	0	0	0
Q9P0T4	ZNF581	ZN581_HUMAN Zinc finger protein 581	1	3.27282	4.18831	11.0542	12.4356	-1.3534	0.0225824	0.152061	0.0681957	0	0	0	0	0	0	0	0	0	0	0	0	0	0	0	0	0
Q9UNL2	SSR3	SSRG_HUMAN Translocon-associated protein subunit gamma	3	167.946	160.774	448.07	383.043	-1.31668	0.000214987	0.0274666	0.0534303	1	0	1	0	0	1	0	1	0	1	0	0	0	0	0	0	0
Q9BQA9	C17orf62	CQ062_HUMAN Uncharacterized protein C17orf62	1	14.5681	18.0495	43.0389	38.7163	-1.29488	0.000488532	0.0316503	0.182225	1	0	1	0	0	0	0	1	0	0	0	0	0	0	0	0	1
P29034	S100A2	S10A2_HUMAN Protein S100-A2	4	328.318	160.261	432.756	744.267	-1.27944	0.0571992	0.232725	0.0675722	0	0	0	0	0	0	0	0	0	0	0	1	0	0	0	0	0
Q5BJD5	TMEM41B	TM41B_HUMAN Transmembrane protein 41B	2	51.2294	38.5424	116.121	100.311	-1.27307	0.00234749	0.0548087	0.0510285	1	0	1	0	1	0	0	0	0	0	0	0	0	0	1	0	0
Q96FS4	SIPA1	SIPA1_HUMAN Signal-induced proliferation-associated protein 1	1	2.435	8.27555	12.5085	10.8483	-1.26475	0.113451	0.317557	0.0599931	0	0	0	0	0	0	0	0	0	0	1	0	0	0	0	0	0
P35610	SOAT1	SOAT1_HUMAN Sterol O-acyltransferase 1	3	58.4326	59.893	161.933	124.22	-1.23975	0.00106109	0.039439	0.196227	1	0	1	0	0	0	0	0	0	0	0	0	0	0	0	0	0
Q9H2C2	ARV1	ARV1_HUMAN Protein ARV1	1	9.31845	11.9472	27.5033	23.7796	-1.23854	0.00149156	0.0456568	0.111107	1	0	1	0	0	0	0	0	0	0	0	0	0	0	0	1	0
Q13454	TUSC3	TUSC3_HUMAN Tumor suppressor candidate 3	4	62.6477	58.0499	166.802	122.182	-1.22561	0.00220049	0.0540844	0.0512034	1	0	1	0	0	0	1	0	0	1	0	0	0	0	0	0	0
Q9NZC3	GDE1	GDE1_HUMAN Glycerophosphodiester phosphodiesterase 1	1	3.36581	11.5793	16.8258	13.5824	-1.19911	0.138339	0.349408	0.0509299	0	0	0	0	0	0	0	0	0	0	0	0	0	0	0	1	0
Q96AG4	LRRC59	LRC59_HUMAN Leucine-rich repeat-containing protein 59	16	1124.19	964.914	2465.12	2256.43	-1.18256	0.000346707	0.0291881	0.0938895	1	0	1	0	0	0	0	0	0	0	0	0	0	0	0	0	0
Q6ZNB6	NFXL1	NFXL1_HUMAN NF-X1-type zinc finger protein NFXL1	13	433.615	419.355	1048.37	916.273	-1.17817	0.000233783	0.0274666	0.0568583	0	0	0	0	0	0	0	0	0	0	1	0	0	0	0	0	0
Q9NYL4	FKBP11	FKB11_HUMAN Peptidyl-prolyl cis-trans isomerase FKBP11	2	183.1	148.054	388.776	364.569	-1.17713	0.000888577	0.0366017	0.0914153	0	0	0	0	0	0	0	1	0	0	0	0	0	0	0	0	0
O14662	STX16	STX16_HUMAN Syntaxin-16	1	7.43079	3.69008	13.1833	11.2809	-1.16787	0.0218154	0.149307	0.0978612	0	0	0	0	0	0	0	0	0	0	0	0	0	0	0	1	0
Q9H0U3	MAGT1	MAGT1_HUMAN Magnesium transporter protein 1	1	101.165	83.7631	203.715	211.676	-1.16677	0.000614698	0.0330797	0.0574638	1	0	1	0	0	0	1	0	0	1	0	0	0	0	0	0	0
Q9Y673	ALG5	ALG5_HUMAN Dolichyl-phosphate beta-glucosyltransferase	2	106.622	96.4194	236.165	225.404	-1.16648	0.000118826	0.0274666	0.076262	1	0	1	0	0	0	1	0	0	0	0	1	0	0	0	0	0
P62633	CNBP	CNBP_HUMAN Cellular nucleic acid-binding protein	1	36.2177	35.9597	86.742	76.8503	-1.13761	0.000130798	0.0274666	0.227361	1	0	0	0	0	0	0	0	0	0	1	0	0	0	0	0	0
Q96J42	TXNDC15	TXD15_HUMAN Thioredoxin domain-containing protein 15	2	26.8287	28.8728	65.362	59.4822	-1.12645	0.0001747	0.0274666	0.0624405	0	0	0	0	0	0	0	1	0	0	0	0	0	1	0	0	0
Q8N4V1-2	MMGT1	MMGT1_HUMAN Isoform 2 of Membrane magnesium transporter 1	1	3.8909	3.61655	8.74691	9.21247	-1.12462	0.000137142	0.0274666	0.0551091	1	0	1	0	0	1	0	1	0	1	0	0	0	0	0	0	0
O15533-3	TAPBP	TPSN_HUMAN Isoform 3 of Tapasin	3	96.6137	89.0412	223.48	186.769	-1.12277	0.000589107	0.0330797	0.0973818	1	0	1	0	0	0	0	0	0	0	0	0	0	0	0	0	0
O96005	CLPTM1	CLPT1_HUMAN Cleft lip and palate transmembrane protein 1	4	49.2382	39.6712	107.569	87.7548	-1.12	0.0029205	0.0605449	0.127223	0	0	0	0	0	0	0	0	0	0	0	0	0	0	0	0	0
P43307	SSR1	SSRA_HUMAN Translocon-associated protein subunit alpha	6	345.278	354.163	831.543	711.119	-1.11504	0.00037724	0.0296155	0.0691663	1	0	1	0	0	1	0	1	0	1	0	0	0	0	0	0	0
Q9Y6A9	SPCS1	SPCS1_HUMAN Signal peptidase complex subunit 1	3	71.7504	69.5475	185.214	130.872	-1.1102	0.0039656	0.0706483	0.214697	1	0	1	0	0	1	0	0	0	1	0	0	0	1	0	0	0
Q15629	TRAM1	TRAM1_HUMAN Translocating chain-associated membrane protein 1	1	19.4823	22.3144	50.9041	40.3782	-1.10712	0.00121451	0.0411435	0.0574219	1	0	1	0	0	1	0	0	0	1	0	0	0	0	0	0	0
Q92685	ALG3	ALG3_HUMAN Dol-P-Man:Man(5)GlcNAc(2)-PP-Dol alpha-1,3-mannosyltransferase	2	88.0791	85.0472	199.486	180.514	-1.10597	0.000114129	0.0274666	0.0545204	1	0	1	0	0	0	1	0	0	0	0	0	0	0	0	0	0
O94851	MICAL2	MICA2_HUMAN Protein-methionine sulfoxide oxidase MICAL2	1	13.5428	13.5755	29.7983	30.2716	-1.10558	4.52726e-05	0.0274666	0.0497889	0	0	0	0	0	0	0	0	0	0	0	1	0	0	0	0	0
Q9BUV8-5	C20orf24	CT024_HUMAN Isoform 5 of Uncharacterized protein C20orf24	2	208.892	184.489	432.692	423.468	-1.09706	0.000244479	0.0274666	0.0839735	0	0	0	0	1	0	0	0	0	0	0	1	0	0	0	0	0
P46977	STT3A	STT3A_HUMAN Dolichyl-diphosphooligosaccharide--protein glycosyltransferase subunit STT3A	6	302.081	277.577	685.276	573.746	-1.09471	0.000711667	0.0341702	0.124149	1	0	1	0	0	0	1	0	0	1	0	0	0	0	0	0	0
P43308	SSR2	SSRB_HUMAN Translocon-associated protein subunit beta	2	68.0742	105.69	185.069	181.216	-1.09362	0.0101379	0.10586	0.0515244	1	0	1	0	0	1	0	0	0	1	0	0	0	0	0	0	0
Q53FV1	ORMDL2	ORML2_HUMAN ORM1-like protein 2	2	20.8138	18.3548	42.5317	41.9467	-1.08852	0.000226134	0.0274666	0.0768991	1	0	1	0	0	0	0	0	0	0	0	0	0	0	0	0	0
Q96A33	CCDC47	CCD47_HUMAN Coiled-coil domain-containing protein 47	18	688.303	712.083	1539.42	1440.64	-1.0751	0.000101286	0.0274666	0.0534764	1	0	1	0	0	1	0	1	0	0	0	0	0	0	0	0	0
Q9BQE4	VIMP	SELS_HUMAN Selenoprotein S	3	90.0408	94.3781	220.66	175.028	-1.07105	0.00129083	0.0424131	0.210606	1	0	1	0	0	0	0	0	0	1	0	0	0	0	0	0	0
Q13370	PDE3B	PDE3B_HUMAN cGMP-inhibited 3',5'-cyclic phosphodiesterase B	1	18.2469	13.1899	29.2615	37.9131	-1.06528	0.0119675	0.115342	0.149465	0	0	0	0	0	0	0	0	0	0	0	0	0	0	0	0	0
Q9BVT8	TMUB1	TMUB1_HUMAN Transmembrane and ubiquitin-like domain-containing protein 1	1	3.36547	4.2081	10.5307	9.33396	-1.05093	0.0371445	0.190529	0.0549872	0	0	0	0	0	0	0	0	0	0	1	0	0	0	0	0	0
Q9BUM1	G6PC3	G6PC3_HUMAN Glucose-6-phosphatase 3	1	29.2098	23.3423	49.2265	62.9789	-1.0505	0.00701604	0.0910857	0.0834691	1	0	1	0	0	0	0	0	0	0	0	0	0	0	0	0	0
Q8N5B7	CERS5	CERS5_HUMAN Ceramide synthase 5	1	70.8392	66.3417	147.533	139.908	-1.04601	0.000101763	0.0274666	0.162817	1	0	1	0	0	0	0	0	0	0	0	0	0	0	0	0	0
P05187	ALPP	PPB1_HUMAN Alkaline phosphatase, placental type	10	256.325	283.021	592.546	515.208	-1.02078	0.000580837	0.0330797	0.0513808	0	0	0	0	0	0	0	0	0	0	0	0	0	0	0	0	1
O14681	EI24	EI24_HUMAN Etoposide-induced protein 2.4 homolog	1	84.1979	79.128	168.169	168.088	-1.01665	0.000136496	0.0274666	0.06451	1	0	1	0	0	0	0	0	0	0	0	1	0	0	0	0	0
Q8TBM8	DNAJB14	DJB14_HUMAN DnaJ homolog subfamily B member 14	2	26.0831	20.8839	50.3304	46.712	-1.01318	0.00174723	0.0491954	0.0568211	1	0	1	0	0	0	0	1	0	1	0	0	0	0	0	0	0
Q8N5K1	CISD2	CISD2_HUMAN CDGSH iron-sulfur domain-containing protein 2	7	548.869	525.005	1140.26	1051.89	-1.01099	0.000172571	0.0274666	0.0511472	1	0	1	0	1	0	0	0	0	0	0	0	0	0	0	0	0
Q9UGP8	SEC63	SEC63_HUMAN Translocation protein SEC63 homolog	21	1007.63	973.098	2070.57	1923.55	-1.00808	0.000193571	0.0274666	0.0522046	1	0	1	0	0	1	0	0	0	1	0	0	0	0	0	0	0
O75844	ZMPSTE24	FACE1_HUMAN CAAX prenyl protease 1 homolog	6	323.365	271.201	608.332	592.792	-1.0026	0.000916426	0.0374971	0.121156	1	0	1	0	0	0	0	0	0	0	0	0	0	0	0	0	0
P61956	SUMO2	SUMO2_HUMAN Small ubiquitin-related modifier 2	3	268.593	291.092	552.916	578.463	-0.995252	0.000169003	0.0274666	0.110334	0	0	0	0	0	0	0	0	0	0	1	0	0	0	0	0	0
Q9BX95	SGPP1	SGPP1_HUMAN Sphingosine-1-phosphate phosphatase 1	1	11.1532	10.3765	21.4745	22.6496	-0.993007	0.000130142	0.0274666	0.0876161	1	0	1	0	0	0	0	0	0	0	1	0	0	0	0	0	0
Q96GF1	RNF185	RN185_HUMAN E3 ubiquitin-protein ligase RNF185	1	28.2584	25.9205	66.6515	45.9196	-0.989331	0.00886661	0.0992733	0.228558	1	0	1	0	1	0	0	0	0	0	0	0	0	0	0	0	0
Q14165	MLEC	MLEC_HUMAN Malectin	12	723.018	695.303	1511.9	1321.94	-0.983589	0.000507204	0.0319668	0.0830322	1	0	1	0	0	0	1	0	0	0	0	0	0	0	0	0	0
Q15800	MSMO1	MSMO1_HUMAN Methylsterol monooxygenase 1	2	52.0342	50.8012	101.293	103.161	-0.977779	8.58389e-05	0.0274666	0.490429	1	0	1	0	0	0	0	0	0	0	0	0	0	0	0	0	0
P61619	SEC61A1	S61A1_HUMAN Protein transport protein Sec61 subunit alpha isoform 1	4	57.0823	57.2029	109.946	118.502	-0.975728	0.000203778	0.0274666	0.0672402	1	0	1	0	0	1	0	0	0	1	0	0	0	0	0	0	0
Q03181	PPARD	PPARD_HUMAN Peroxisome proliferator-activated receptor delta	1	3.39784	4.27706	11.0232	8.79588	-0.971214	0.0473049	0.214245	0.0527332	0	0	0	0	0	0	0	0	0	0	0	0	0	0	0	0	0
Q9H3R2	MUC13	MUC13_HUMAN Mucin-13	9	108.859	121.79	238.504	216.231	-0.9712	0.000441892	0.0304434	0.0732129	0	0	0	0	0	0	0	0	0	0	0	0	0	0	0	0	0
Q8TCJ2	STT3B	STT3B_HUMAN Dolichyl-diphosphooligosaccharide--protein glycosyltransferase subunit STT3B	8	289.372	274.274	607.177	514.825	-0.964629	0.000747639	0.0348881	0.0575343	1	0	1	0	0	0	1	0	0	1	0	0	0	0	0	0	0
P0DI83	RAB34	NARR_HUMAN Ras-related protein Rab-34, isoform NARR	1	27.8324	63.9325	94.9746	75.3731	-0.964207	0.100872	0.300858	0.0567063	0	0	0	0	0	0	0	0	0	0	0	0	0	0	0	0	0
Q96S66	CLCC1	CLCC1_HUMAN Chloride channel CLIC-like protein 1	4	74.5072	63.5961	129.385	144.061	-0.96152	0.00157687	0.0471642	0.0543512	1	0	1	0	1	0	0	0	0	0	0	0	0	0	0	0	0
Q9NWW5	CLN6	CLN6_HUMAN Ceroid-lipofuscinosis neuronal protein 6	1	28.8904	17.9171	43.9598	47.1038	-0.959789	0.0250558	0.160293	0.113739	1	0	1	0	0	0	0	0	0	0	0	0	0	0	0	0	0
Q99442	SEC62	SEC62_HUMAN Translocation protein SEC62	3	159.421	149.918	317.929	289.706	-0.952797	0.000219053	0.0274666	0.0525744	1	1	1	0	0	1	0	0	0	1	0	0	0	0	0	0	0
Q9UGM3-6	DMBT1	DMBT1_HUMAN Isoform 6 of Deleted in malignant brain tumors 1 protein	1	2.88907	4.21678	8.43326	9.70038	-0.952633	0.0906229	0.286704	0.0564095	0	0	0	0	0	0	0	0	0	0	0	0	0	0	0	0	0
P35754	GLRX	GLRX1_HUMAN Glutaredoxin-1	13	640.003	624.758	1206.87	1248.2	-0.95256	8.05511e-05	0.0274666	0.0498052	0	0	0	0	0	0	0	0	0	0	0	1	0	0	0	0	0
Q8WUX1	SLC38A5	S38A5_HUMAN Sodium-coupled neutral amino acid transporter 5	1	26.5011	25.2654	55.2581	47.4111	-0.950093	0.000516161	0.0319668	0.0804664	0	0	0	0	0	0	0	0	0	0	0	0	0	0	0	0	1
P16615	ATP2A2	AT2A2_HUMAN Sarcoplasmic/endoplasmic reticulum calcium ATPase 2	27	1402.64	1221.8	2654.5	2388.81	-0.949325	0.00129459	0.0424131	0.0555268	1	0	1	0	0	0	0	0	0	0	0	0	0	0	0	0	0
Q8TC12	RDH11	RDH11_HUMAN Retinol dehydrogenase 11	8	731.299	627.354	1341.85	1294.87	-0.948898	0.000746162	0.0348881	0.146253	1	0	1	0	0	0	0	0	0	0	0	0	0	0	0	0	0
Q9H3N1	TMX1	TMX1_HUMAN Thioredoxin-related transmembrane protein 1	12	526.858	491.374	1034.87	959.591	-0.94875	0.00028419	0.028228	0.0499616	1	0	1	0	0	0	0	1	0	0	0	0	0	0	0	0	0
Q9NPA0	EMC7	EMC7_HUMAN ER membrane protein complex subunit 7	6	318.698	269.498	597.478	547.674	-0.948465	0.00121464	0.0411435	0.22572	1	0	1	0	0	1	0	0	0	1	0	0	0	0	0	0	0
Q13724	MOGS	MOGS_HUMAN Mannosyl-oligosaccharide glucosidase	10	551.721	546.679	1141.52	1008.42	-0.943254	0.000456507	0.0307704	0.141775	1	0	1	0	0	0	1	0	0	0	0	0	0	0	0	0	0
P15090	FABP4	FABP4_HUMAN Fatty acid-binding protein, adipocyte	1	6.81626	8.17372	9.24969	22.2105	-0.942278	0.141191	0.352576	0.0509167	0	0	0	0	0	0	0	0	0	0	0	0	0	0	0	0	0
Q9BVC6	TMEM109	TM109_HUMAN Transmembrane protein 109	4	232.904	276.163	546.18	442.081	-0.937057	0.00350233	0.066395	0.110046	1	0	1	0	0	0	0	0	0	0	0	1	0	0	0	0	0
Q5SWX8	ODR4	ODR4_HUMAN Protein odr-4 homolog	6	248.361	222.318	459.431	446.318	-0.936346	0.000349925	0.0291881	0.066659	0	0	0	0	0	0	0	0	0	0	1	0	0	0	0	0	0
O75915	ARL6IP5	PRAF3_HUMAN PRA1 family protein 3	2	140.549	137.708	282.099	254.736	-0.932166	0.000197226	0.0274666	0.0884764	1	0	1	0	0	0	0	0	0	0	0	0	0	0	0	0	0
Q9UM00	TMCO1	TMCO1_HUMAN Transmembrane and coiled-coil domain-containing protein 1	3	304.247	263.674	538.123	552.365	-0.931752	0.00075701	0.0350323	0.0502847	1	0	1	0	0	1	0	0	0	0	0	0	0	0	0	0	0
Q96KA5	CLPTM1L	CLP1L_HUMAN Cleft lip and palate transmembrane protein 1-like protein	5	273.723	266.945	567.33	479.436	-0.930677	0.000834388	0.0352397	0.0937454	0	0	0	0	0	0	0	0	0	0	0	0	0	0	0	0	0
Q9P0I2	EMC3	EMC3_HUMAN ER membrane protein complex subunit 3	2	100.992	87.0072	188.577	172.689	-0.929629	0.000768537	0.0351264	0.14029	1	0	1	0	0	1	0	0	0	1	0	0	0	0	0	0	0
Q8NFQ8	TOR1AIP2	TOIP2_HUMAN Torsin-1A-interacting protein 2	3	35.7023	28.4331	58.5895	66.6391	-0.928079	0.00402268	0.0712026	0.0548308	1	0	1	0	0	0	0	0	0	0	0	0	0	0	0	0	0
P60468	SEC61B	SC61B_HUMAN Protein transport protein Sec61 subunit beta	3	73.9879	70.689	140.401	138.902	-0.925476	0.0001132	0.0274666	0.0807962	1	0	1	0	0	1	0	0	0	1	0	0	0	0	0	0	0
Q92643	PIGK	GPI8_HUMAN GPI-anchor transamidase	3	171.666	144.47	284.191	318.676	-0.923148	0.00201556	0.0532855	0.110889	1	0	1	0	0	0	1	0	0	1	0	0	0	0	0	0	0
Q9BT22	ALG1	ALG1_HUMAN Chitobiosyldiphosphodolichol beta-mannosyltransferase	3	261.598	252.804	514.586	471.913	-0.9198	0.000226382	0.0274666	0.086276	1	0	1	0	0	0	1	0	0	0	0	0	0	0	0	0	0
Q5JRA6	MIA3	MIA3_HUMAN Melanoma inhibitory activity protein 3	24	838.553	815.827	1627.46	1521.33	-0.913162	0.000178648	0.0274666	0.0620389	1	0	1	0	0	0	0	0	0	0	0	0	0	0	0	1	0
P18124	RPL7	RL7_HUMAN 60S ribosomal protein L7	25	2782.44	3103.24	5636.21	5399.23	-0.911585	0.000779531	0.0351704	0.0763662	0	0	0	0	0	0	0	0	1	0	0	1	0	0	0	0	0
Q07065	CKAP4	CKAP4_HUMAN Cytoskeleton-associated protein 4	26	1301.57	1152.69	2392.28	2217.89	-0.911313	0.000582798	0.0330797	0.0767814	1	0	1	0	0	0	0	0	0	0	0	0	0	0	0	0	0
Q6NUQ4	TMEM214	TM214_HUMAN Transmembrane protein 214	3	54.4077	51.5886	104.061	98.2427	-0.909867	0.000173598	0.0274666	0.293545	1	0	1	0	0	0	0	0	0	0	0	1	0	0	0	0	0
P84157	MXRA7	MXRA7_HUMAN Matrix-remodeling-associated protein 7	1	146.873	104.117	231.387	235.531	-0.908993	0.00953309	0.101722	0.0505516	0	0	0	0	0	0	0	0	0	0	0	0	0	0	0	0	0
Q9P2X0-2	DPM3	DPM3_HUMAN Isoform 2 of Dolichol-phosphate mannosyltransferase subunit 3	2	55.7808	61.3065	118.846	102.785	-0.900149	0.000857969	0.0360077	0.0758603	1	0	1	0	0	0	1	0	0	1	0	0	0	0	0	0	0
P62699	YPEL5	YPEL5_HUMAN Protein yippee-like 5	1	3.78714	2.77218	11.6243	4.02088	-0.897889	0.215994	0.440166	0.0784492	0	0	0	0	0	0	0	0	0	0	0	1	0	0	0	0	0
Q9ULG6-5	CCPG1	CCPG1_HUMAN Isoform 5 of Cell cycle progression protein 1	1	11.9983	13.0398	25.1045	22.9088	-0.89656	0.000355485	0.0292858	0.113654	0	1	0	0	0	0	0	0	0	0	0	0	0	1	0	0	0
Q13057-2	COASY	COASY_HUMAN Isoform 2 of Bifunctional coenzyme A synthase	3	106.326	122.308	222.138	205.462	-0.895945	0.000811664	0.0351704	0.0496864	0	0	0	0	1	0	0	0	0	0	0	0	0	0	0	0	0
P34741	SDC2	SDC2_HUMAN Syndecan-2	1	21.8126	22.0582	48.1795	36.1853	-0.895082	0.00335593	0.0647229	0.0555292	0	0	0	0	0	0	0	0	0	0	0	1	0	0	0	0	0
Q06136	KDSR	KDSR_HUMAN 3-ketodihydrosphingosine reductase	1	68.2669	61.2978	137.91	107.162	-0.893925	0.00408757	0.0717799	0.250441	1	0	1	0	0	0	0	0	0	0	0	0	0	0	0	0	0
Q9P0L0	VAPA	VAPA_HUMAN Vesicle-associated membrane protein-associated protein A	15	1121.78	1009.13	1966.16	1951.58	-0.888324	0.000250886	0.0274666	0.0632044	1	0	1	0	0	0	0	0	0	0	0	0	0	0	0	0	0
P27824	CANX	CALX_HUMAN Calnexin	49	3571.18	3298.19	6615.12	6096.83	-0.888031	0.000277563	0.028228	0.0706793	1	0	1	0	0	0	0	1	0	1	0	0	0	0	0	0	0
P67812	SEC11A	SC11A_HUMAN Signal peptidase complex catalytic subunit SEC11A	3	623.623	554.857	1142.5	1057.21	-0.884234	0.000662536	0.0340085	0.0562673	1	0	1	0	0	1	0	0	0	1	1	0	0	0	0	0	0
Q96S52	PIGS	PIGS_HUMAN GPI transamidase component PIG-S	5	241.591	238.585	458.86	432.953	-0.882983	0.000122182	0.0274666	0.0519841	1	0	1	0	0	0	1	0	0	1	0	0	0	0	0	0	0
O76070	SNCG	SYUG_HUMAN Gamma-synuclein	8	468.749	497.097	955.191	850.225	-0.877408	0.00062551	0.0331272	0.0812813	0	0	0	0	0	0	0	0	0	0	0	0	0	0	0	0	0
O00264	PGRMC1	PGRC1_HUMAN Membrane-associated progesterone receptor component 1	9	828.751	780.583	1486.23	1492.34	-0.877014	0.000127884	0.0274666	0.0520192	1	0	1	0	1	0	0	0	0	0	0	0	0	0	0	0	0
P51572-2	BCAP31	BAP31_HUMAN Isoform 2 of B-cell receptor-associated protein 31	16	891.73	875.749	1767.2	1507.56	-0.875163	0.00108795	0.039439	0.056932	1	0	1	0	1	0	0	1	0	0	0	0	0	0	0	0	0
Q9Y5M8	SRPRB	SRPRB_HUMAN Signal recognition particle receptor subunit beta	10	500.003	434.75	877.847	858.011	-0.874024	0.000803533	0.0351704	0.216061	1	0	1	0	0	1	0	0	0	1	0	0	0	0	0	0	1
Q9NX61	TMEM161A	T161A_HUMAN Transmembrane protein 161A	1	13.0973	13.0949	32.2366	19.1909	-0.872546	0.030063	0.174438	0.126036	0	0	0	0	0	0	0	0	0	0	0	1	0	0	0	0	0
P16435	POR	NCPR_HUMAN NADPH--cytochrome P450 reductase	36	1627.12	1547.23	3049.18	2739.79	-0.867335	0.000397694	0.0297299	0.056438	1	0	1	0	0	0	0	0	0	0	1	0	0	0	0	0	0
Q6NUM9	RETSAT	RETST_HUMAN All-trans-retinol 13,14-reductase	1	52.4864	46.4047	94.1708	90.1184	-0.86664	0.000541287	0.0328365	0.0502065	1	0	1	0	0	0	0	0	0	0	1	0	0	0	0	0	0
P61803	DAD1	DAD1_HUMAN Dolichyl-diphosphooligosaccharide--protein glycosyltransferase subunit DAD1	1	15.6644	10.9979	24.8829	24.3402	-0.862898	0.00772001	0.0948722	0.0563104	1	0	1	0	0	0	1	0	0	1	0	1	0	0	0	0	0
O94919	ENDOD1	ENDD1_HUMAN Endonuclease domain-containing 1 protein	2	39.2023	40.7108	71.982	75.8034	-0.859467	0.000194606	0.0274666	0.0505582	0	0	0	0	0	0	0	0	0	0	1	0	0	0	0	0	0
Q8TED1	GPX8	GPX8_HUMAN Probable glutathione peroxidase 8	7	425.302	442.121	845.245	751.485	-0.859454	0.000527509	0.0322942	0.0521861	0	0	0	0	0	0	0	0	0	0	0	1	0	0	0	0	0
Q03518	TAP1	TAP1_HUMAN Antigen peptide transporter 1	3	77.4719	77.8465	148.348	137.302	-0.857279	0.000175464	0.0274666	0.0501642	1	0	1	0	0	1	0	0	0	0	0	0	0	0	0	0	0
P40429	RPL13A	RL13A_HUMAN 60S ribosomal protein L13a	31	4016.38	3999.62	7013.58	7208.23	-0.84913	0.000100468	0.0274666	0.0948599	0	0	0	0	0	0	0	0	1	0	0	1	0	0	0	0	0
P26447	S100A4	S10A4_HUMAN Protein S100-A4	7	589.267	481.155	942.735	1001.35	-0.847241	0.00260136	0.0573692	0.0524798	0	0	0	0	0	0	0	0	0	0	0	1	0	0	0	0	0
Q6UW68	TMEM205	TM205_HUMAN Transmembrane protein 205	2	35.4794	41.8008	79.7097	62.7994	-0.84436	0.00512942	0.0811105	0.0712375	0	0	0	0	0	0	0	0	0	0	0	0	0	0	0	0	0
P53367-2	ARFIP1	ARFP1_HUMAN Isoform A of Arfaptin-1	1	5.61965	9.81124	14.1411	12.1846	-0.842837	0.0821104	0.274411	0.0572447	0	0	0	0	0	0	0	0	0	0	0	0	0	1	0	0	0
Q9BQB6	VKORC1	VKOR1_HUMAN Vitamin K epoxide reductase complex subunit 1	2	90.1411	86.4655	162.25	158.428	-0.84267	0.000139199	0.0274666	0.0600541	1	0	1	0	0	0	0	0	0	0	0	0	0	0	0	0	0
Q53GQ0	HSD17B12	DHB12_HUMAN Estradiol 17-beta-dehydrogenase 12	6	361.366	326.641	641.497	600.98	-0.839791	0.000442531	0.0304434	0.108445	1	0	1	0	0	0	0	0	0	0	0	0	0	0	0	0	0
Q6DN12	MCTP2	MCTP2_HUMAN Multiple C2 and transmembrane domain-containing protein 2	3	186.394	182.14	342.043	325.507	-0.835042	0.000140609	0.0274666	0.105717	0	0	0	0	0	0	0	0	0	0	0	1	0	0	0	0	0
Q92604	LPGAT1	LGAT1_HUMAN Acyl-CoA:lysophosphatidylglycerol acyltransferase 1	2	70.0287	67.8896	128.98	120.158	-0.834151	0.000189323	0.0274666	0.129551	1	0	1	0	0	0	0	0	0	0	0	0	0	0	0	0	0
Q96B23	C18orf25	CR025_HUMAN Uncharacterized protein C18orf25	1	6.8358	4.12467	12.6634	10.1663	-0.833442	0.00383563	0.0703826	0.177353	0	0	0	0	0	0	0	0	0	0	1	0	0	0	0	0	0
Q9NZ43	USE1	USE1_HUMAN Vesicle transport protein USE1	3	59.9065	58.1091	116.469	96.4672	-0.830704	0.00172447	0.0489677	0.0727878	1	0	1	0	0	0	0	0	0	0	0	0	0	0	0	0	0
Q03001-8	DST	DYST_HUMAN Isoform 2 of Dystonin	1	31.8933	23.8026	49.214	50.3723	-0.823007	0.00952466	0.101722	0.0654028	1	0	1	0	0	0	0	0	0	0	0	0	0	0	0	0	0
Q9H1C4	UNC93B1	UN93B_HUMAN Protein unc-93 homolog B1	1	12.012	12.7252	26.4954	19.2099	-0.821525	0.00828706	0.0967342	0.0756652	1	0	1	0	0	0	0	0	0	0	1	0	0	0	0	0	0
Q9BTV4	TMEM43	TMM43_HUMAN Transmembrane protein 43	8	390.312	358.169	713.276	626.023	-0.819829	0.0010993	0.039439	0.0683271	1	0	1	0	0	0	0	0	0	0	0	0	0	0	0	0	0
Q7Z2K6	ERMP1	ERMP1_HUMAN Endoplasmic reticulum metallopeptidase 1	2	50.296	47.898	91.249	85.8919	-0.813893	0.000221401	0.0274666	0.0519114	1	0	1	0	0	0	0	0	0	0	0	0	0	0	0	0	0
Q12797	ASPH	ASPH_HUMAN Aspartyl/asparaginyl beta-hydroxylase	25	2028.84	2022.67	3699.15	3377.31	-0.813598	0.000590511	0.0330797	0.0516082	1	0	1	0	0	0	0	0	0	0	0	0	0	0	0	0	0
Q96KC8	DNAJC1	DNJC1_HUMAN DnaJ homolog subfamily C member 1	3	155.412	129.082	273.154	231.083	-0.812946	0.00424215	0.0737184	0.0573235	1	0	1	0	0	0	0	1	0	0	0	0	0	0	0	0	0
P30532	CHRNA5	ACHA5_HUMAN Neuronal acetylcholine receptor subunit alpha-5	1	13.2487	10.2628	22.1704	20.1094	-0.812296	0.0053205	0.0821845	0.051133	0	0	0	0	0	0	0	0	0	0	0	0	0	0	0	0	0
Q9H2C0	GAN	GAN_HUMAN Gigaxonin	4	132.624	179.501	272.71	278.115	-0.809275	0.00949619	0.101722	0.049931	0	0	0	0	0	0	0	0	0	0	0	0	0	0	0	0	0
P48651	PTDSS1	PTSS1_HUMAN Phosphatidylserine synthase 1	1	27.3555	23.3843	44.411	47.037	-0.806967	0.00231135	0.0545006	0.0660335	1	0	1	0	1	0	0	0	0	0	0	0	0	0	0	0	0
Q12894	IFRD2	IFRD2_HUMAN Interferon-related developmental regulator 2	1	9.64264	3.70922	10.4891	13.8096	-0.803017	0.149009	0.36303	0.112767	0	0	0	0	0	0	0	0	0	0	1	0	0	0	0	0	0
O75477	ERLIN1	ERLN1_HUMAN Erlin-1	8	417.633	388.252	751.848	673.671	-0.799428	0.000761229	0.0350323	0.0665182	1	0	1	0	0	0	0	0	0	0	0	0	0	0	0	0	0
P07205	PGK2	PGK2_HUMAN Phosphoglycerate kinase 2	1	115.078	163.542	295.563	195.906	-0.794178	0.0531108	0.226219	0.243581	0	0	0	0	0	0	0	0	0	0	0	0	0	0	0	0	0
Q9Y2I1	NISCH	NISCH_HUMAN Nischarin	6	522.651	553.137	1017.08	881.484	-0.79055	0.00133797	0.0429244	0.050533	0	0	0	0	0	0	0	0	0	0	0	1	0	0	0	0	0
P61313	RPL15	RL15_HUMAN 60S ribosomal protein L15	18	895.197	972.163	1643.71	1613.81	-0.786332	0.000418921	0.029739	0.0807324	0	0	0	0	0	0	0	0	1	0	0	0	0	0	0	0	0
P04843	RPN1	RPN1_HUMAN Dolichyl-diphosphooligosaccharide--protein glycosyltransferase subunit 1	31	3457.06	3094.57	5852.82	5462.4	-0.782693	0.000806077	0.0351704	0.0604668	1	0	1	0	0	0	1	0	0	1	0	0	0	0	0	0	0
Q96EK4	THAP11	THA11_HUMAN THAP domain-containing protein 11	1	52.3051	68.9118	108.356	101.2	-0.782251	0.00785758	0.0956818	0.0972845	0	0	0	0	0	0	0	0	0	0	1	0	0	0	0	0	0
Q15041	ARL6IP1	AR6P1_HUMAN ADP-ribosylation factor-like protein 6-interacting protein 1	5	332.917	342.899	600.462	581.448	-0.782026	0.000162345	0.0274666	0.0660036	1	0	1	0	0	0	0	0	0	0	0	0	0	0	0	0	0
Q9H3M7	TXNIP	TXNIP_HUMAN Thioredoxin-interacting protein	3	64.7693	65.1334	118.19	108.116	-0.781017	0.000317202	0.0291881	0.189192	0	0	0	0	0	0	0	0	0	0	0	0	0	0	0	0	1
Q96JJ7	TMX3	TMX3_HUMAN Protein disulfide-isomerase TMX3	8	535.045	494.123	936.011	864.642	-0.780929	0.000711772	0.0341702	0.0596507	1	0	1	0	0	0	0	1	0	0	0	0	0	0	0	0	0
Q8N5M9	JAGN1	JAGN1_HUMAN Protein jagunal homolog 1	2	43.6054	35.0377	68.7311	69.4796	-0.778587	0.00446469	0.0754249	0.215175	1	0	1	0	0	0	0	0	0	0	0	0	0	0	0	1	0
Q14534	SQLE	ERG1_HUMAN Squalene monooxygenase	2	110.687	121.603	217.516	183.864	-0.775739	0.0022483	0.054162	0.0547828	1	0	1	0	0	0	0	0	0	0	0	1	0	0	0	0	0
O00767	SCD	ACOD_HUMAN Acyl-CoA desaturase	2	299.595	283.527	513.125	496.743	-0.77282	0.000248898	0.0274666	0.0582282	1	0	1	0	0	0	0	0	0	0	0	0	0	0	0	0	0
Q9Y6I9	TEX264	TX264_HUMAN Testis-expressed sequence 264 protein	2	133.803	127.213	241.072	207.124	-0.771953	0.0011195	0.0397363	0.0678307	1	1	1	0	0	0	0	0	0	0	0	1	0	0	0	0	0
O00463	TRAF5	TRAF5_HUMAN TNF receptor-associated factor 5	2	97.2676	92.8416	204.53	131.135	-0.767435	0.0306177	0.175646	0.0581708	0	0	0	0	0	0	0	0	0	0	0	1	0	0	0	0	0
Q92504	SLC39A7	S39A7_HUMAN Zinc transporter SLC39A7	1	39.5985	41.7886	69.4462	72.1905	-0.765315	0.000245351	0.0274666	0.0573877	1	0	1	0	0	0	0	0	0	0	0	0	0	0	0	0	0
Q15005	SPCS2	SPCS2_HUMAN Signal peptidase complex subunit 2	9	473.176	465.821	844.031	774.716	-0.764685	0.000414339	0.0297299	0.0512245	1	0	1	0	0	1	0	0	0	1	1	0	0	0	0	0	0
Q8TE02-4	ELP5	ELP5_HUMAN Isoform 4 of Elongator complex protein 5	1	1.95493	4.20244	7.64212	7.66297	-0.764179	0.21993	0.444188	0.062926	0	0	0	0	0	0	0	0	0	0	0	1	0	0	0	0	0
P50416	CPT1A	CPT1A_HUMAN Carnitine O-palmitoyltransferase 1, liver isoform	4	73.494	76.2617	141.505	116.183	-0.757141	0.00273253	0.05882	0.0547043	0	0	0	0	1	0	0	0	0	0	0	0	0	0	0	0	0
Q9NQC3	RTN4	RTN4_HUMAN Reticulon-4	9	667.186	656.193	1142.63	1115.35	-0.756326	0.000165158	0.0274666	0.055818	1	0	1	0	0	0	0	0	0	0	0	0	0	0	0	0	0
Q9HCU5	PREB	PREB_HUMAN Prolactin regulatory element-binding protein	4	124.232	125.907	222.703	202.313	-0.752121	0.000448104	0.0305122	0.053205	1	0	1	0	0	0	0	0	0	0	0	0	0	0	0	0	0
Q16850	CYP51A1	CP51A_HUMAN Lanosterol 14-alpha demethylase	12	613.346	581.05	1064.72	966.86	-0.748522	0.00079288	0.0351704	0.0747971	1	0	1	0	0	0	0	0	0	0	0	0	0	0	0	0	0
Q03936	ZNF92	ZNF92_HUMAN Zinc finger protein 92	1	14.3949	3.42286	13.4764	12.1972	-0.74782	0.352418	0.570365	0.0513952	0	0	0	0	0	0	0	0	0	0	1	0	0	0	0	0	0
Q15165	PON2	PON2_HUMAN Serum paraoxonase/arylesterase 2	7	419.481	352.252	645.036	664.651	-0.747506	0.00296924	0.0607783	0.0550149	0	0	0	0	0	0	0	0	0	0	0	0	0	0	0	0	0
P04844	RPN2	RPN2_HUMAN Dolichyl-diphosphooligosaccharide--protein glycosyltransferase subunit 2	6	317.772	283.99	544.407	475.937	-0.74749	0.00201552	0.0532855	0.0844121	1	0	1	0	0	0	1	0	0	1	0	0	0	0	0	0	0
Q9BVK8	TMEM147	TM147_HUMAN Transmembrane protein 147	1	24.0768	18.2529	34.1751	37.6733	-0.747144	0.0132042	0.118736	0.192882	1	0	1	0	0	1	0	0	0	0	0	0	0	0	0	0	0
O95292	VAPB	VAPB_HUMAN Vesicle-associated membrane protein-associated protein B/C	10	490.024	515.843	948.138	774.046	-0.745549	0.00368087	0.0689383	0.0497415	1	0	1	0	1	0	0	0	0	0	0	0	0	0	0	0	0
P55197	MLLT10	AF10_HUMAN Protein AF-10	1	4.35512	4.98782	10.6154	9.8462	-0.744225	0.0284544	0.169401	0.110089	0	0	0	0	0	0	0	0	0	0	1	0	0	0	0	0	0
Q07020	RPL18	RL18_HUMAN 60S ribosomal protein L18	17	1033.13	1065.79	1793.83	1747.83	-0.743959	0.000244713	0.0274666	0.0548689	1	0	0	0	0	0	0	0	1	0	0	1	0	0	0	0	0
Q9UBV2	SEL1L	SE1L1_HUMAN Protein sel-1 homolog 1	7	231.69	269.264	458.394	391.416	-0.742194	0.00417377	0.0729098	0.183967	1	0	1	0	0	0	0	0	0	0	0	0	0	0	0	0	0
Q86XK3-2	SFR1	SFR1_HUMAN Isoform 2 of Swi5-dependent recombination DNA repair protein 1 homolog	1	10.7282	3.12719	12.7793	8.82039	-0.741436	0.288156	0.514962	0.115995	0	0	0	0	0	0	0	0	0	0	0	0	0	0	0	0	0
Q8NEY8-2	PPHLN1	PPHLN_HUMAN Isoform 2 of Periphilin-1	2	11.2257	23.9052	23.3018	32.7294	-0.740454	0.167712	0.384989	0.161557	0	0	0	0	0	0	0	0	0	0	1	0	0	0	0	0	0
Q9UHQ4-2	BCAP29	BAP29_HUMAN Isoform 2 of B-cell receptor-associated protein 29	2	74.58	64.848	122.031	113.253	-0.738444	0.00175908	0.0493209	0.076211	1	0	1	0	0	0	0	0	0	0	0	1	0	0	0	0	0
P32320	CDA	CDD_HUMAN Cytidine deaminase	7	262.909	246.412	407.494	452.031	-0.73589	0.00134669	0.0429974	0.0634993	0	0	0	0	0	0	0	0	0	0	1	0	0	0	0	0	0
Q8TCT9	HM13	HM13_HUMAN Minor histocompatibility antigen H13	2	52.1631	55.7975	106.47	78.0643	-0.734301	0.012842	0.118117	0.0796394	1	0	1	0	0	0	0	0	0	0	0	0	0	0	0	0	0
P48723	HSPA13	HSP13_HUMAN Heat shock 70 kDa protein 13	5	195.594	201.609	350.185	319.487	-0.733093	0.000473797	0.0311214	0.212697	1	0	0	0	0	0	0	1	0	0	0	0	0	0	0	0	0
P11047	LAMC1	LAMC1_HUMAN Laminin subunit gamma-1	35	1470.84	1330.66	2329.85	2311.21	-0.732194	0.000691573	0.0341702	0.0639373	0	0	0	0	0	0	0	0	0	0	0	0	0	0	0	0	0
Q6PIU2-2	NCEH1	NCEH1_HUMAN Isoform 2 of Neutral cholesterol ester hydrolase 1	6	230.221	262.823	445.024	385.081	-0.728276	0.0028451	0.0600803	0.105506	1	0	0	0	0	0	0	0	0	0	0	0	0	0	0	0	0
Q03519	TAP2	TAP2_HUMAN Antigen peptide transporter 2	3	66.9386	50.1511	101.925	92.4442	-0.727742	0.0129467	0.118579	0.245013	1	0	1	0	0	1	0	0	0	0	0	0	0	0	0	0	0
Q86X10	RALGAPB	RLGPB_HUMAN Ral GTPase-activating protein subunit beta	6	359.366	344.697	610.867	569.422	-0.726935	0.00039259	0.0297299	0.0792224	0	0	0	0	0	0	0	0	0	0	1	0	0	0	0	0	0
O14735	CDIPT	CDIPT_HUMAN CDP-diacylglycerol--inositol 3-phosphatidyltransferase	1	17.6616	21.519	35.7416	30.6223	-0.726329	0.00427691	0.0739441	0.0513707	1	0	1	0	0	0	0	0	0	0	1	0	0	0	0	0	0
Q15392	DHCR24	DHC24_HUMAN Delta(24)-sterol reductase	6	381.067	334.406	599.853	597.766	-0.72566	0.00120581	0.0411435	0.0605347	1	0	1	0	0	0	0	0	0	0	0	0	0	0	0	0	0
Q3ZAQ7	VMA21	VMA21_HUMAN Vacuolar ATPase assembly integral membrane protein VMA21	2	81.054	86.3992	149.023	132.534	-0.72314	0.000938361	0.037672	0.0670596	1	0	1	0	0	0	0	0	0	0	0	0	0	0	0	0	0
Q9UBM7	DHCR7	DHCR7_HUMAN 7-dehydrocholesterol reductase	4	244.103	217.588	421.405	349.75	-0.722879	0.00449099	0.0756777	0.0600903	1	0	1	0	0	0	0	0	0	0	0	0	0	0	0	0	0
Q9P0T7	TMEM9	TMEM9_HUMAN Transmembrane protein 9	1	28.7978	29.5774	49.3693	50.1671	-0.719467	0.000373285	0.0296155	0.0674726	0	0	0	0	0	0	0	0	0	0	0	0	0	0	0	1	0
Q8NC56	LEMD2	LEMD2_HUMAN LEM domain-containing protein 2	4	191.836	185.016	339.266	293.717	-0.718368	0.00143697	0.0448658	0.128598	0	0	0	0	0	0	0	0	0	0	1	0	0	0	0	0	0
Q5NDL2	EOGT	EOGT_HUMAN EGF domain-specific O-linked N-acetylglucosamine transferase	4	77.4015	90.6706	148.256	133.668	-0.717477	0.00279118	0.059815	0.058424	1	0	0	1	0	0	1	0	0	0	1	0	0	0	0	0	0
O43760	SYNGR2	SNG2_HUMAN Synaptogyrin-2	1	22.3912	23.8821	40.4248	37.3911	-0.714448	0.000405521	0.0297299	0.0802075	0	0	0	0	0	0	0	0	0	0	0	0	0	1	0	0	0
Q00765	REEP5	REEP5_HUMAN Receptor expression-enhancing protein 5	12	717.244	750.499	1310.25	1126.31	-0.714227	0.00206819	0.053597	0.212342	1	0	1	0	0	0	0	0	0	0	0	0	0	0	0	0	0
Q9Y5Q0	FADS3	FADS3_HUMAN Fatty acid desaturase 3	1	42.2899	26.2822	55.3942	57.5546	-0.711711	0.0548616	0.228616	0.0508783	1	0	1	0	0	0	0	0	0	0	1	0	0	0	0	0	0
P36578	RPL4	RL4_HUMAN 60S ribosomal protein L4	37	5494.72	7251.2	9964.44	10811.4	-0.709935	0.0110736	0.110454	0.0642633	0	0	0	0	0	0	0	0	1	0	0	1	0	0	0	0	0
Q9H013	ADAM19	ADA19_HUMAN Disintegrin and metalloproteinase domain-containing protein 19	1	141.984	155.326	240.127	248.62	-0.708189	0.000822084	0.0352397	0.0535658	0	0	0	0	0	0	0	0	0	0	0	0	0	0	0	1	0
Q6PJW8	CNST	CNST_HUMAN Consortin	1	17.6167	18.3588	35.67	25.7457	-0.708059	0.0126744	0.117959	0.065548	0	0	0	0	0	0	0	0	0	0	0	0	0	0	0	1	0
Q70UQ0-4	IKBIP	IKIP_HUMAN Isoform 4 of Inhibitor of nuclear factor kappa-B kinase-interacting protein	10	695.645	681.729	1201.94	1067.7	-0.707863	0.00126163	0.0423059	0.0778609	1	0	1	0	0	0	0	0	0	0	0	0	0	0	0	0	0
Q9ULQ1-3	TPCN1	TPC1_HUMAN Isoform 3 of Two pore calcium channel protein 1	1	26.4357	18.6908	36.6198	37.4334	-0.70713	0.0233823	0.155638	0.0943608	0	0	0	0	0	0	0	0	0	0	0	0	0	0	0	0	0
O60762	DPM1	DPM1_HUMAN Dolichol-phosphate mannosyltransferase	6	440.403	431.106	703.45	743.863	-0.706226	0.000388574	0.0297299	0.250027	1	0	0	0	0	0	1	0	0	1	0	0	0	0	0	0	0
Q96AQ6	PBXIP1	PBIP1_HUMAN Pre-B-cell leukemia transcription factor-interacting protein 1	2	30.2206	31.1096	52.4254	50.2614	-0.706206	0.000233594	0.0274666	0.0605128	0	0	0	0	0	0	0	0	0	0	0	0	0	0	0	1	0
Q05086	UBE3A	UBE3A_HUMAN Ubiquitin-protein ligase E3A	8	411.29	430.999	710.12	681.546	-0.703959	0.000290652	0.028228	0.0559237	0	0	0	0	0	0	0	0	0	0	1	0	0	0	0	0	0
Q9BRX8	FAM213A	F213A_HUMAN Redox-regulatory protein FAM213A	3	293.476	280.905	464.863	480.79	-0.703513	0.000377032	0.0296155	0.0713803	0	0	0	0	0	0	0	0	0	0	0	0	0	0	0	0	0
P39656	DDOST	OST48_HUMAN Dolichyl-diphosphooligosaccharide--protein glycosyltransferase 48 kDa subunit	11	525.027	511.027	907.685	809.686	-0.703028	0.00105302	0.039439	0.303577	1	0	1	0	0	0	1	0	0	1	0	0	0	0	0	0	0
Q9BWE0	REPIN1	REPI1_HUMAN Replication initiator 1	1	33.9922	35.7107	56.1409	60.6595	-0.702403	0.000982521	0.0385668	0.0523669	0	0	0	0	0	0	0	0	0	0	1	0	0	0	0	0	0
P28065	PSMB9	PSB9_HUMAN Proteasome subunit beta type-9	1	42.953	43.2299	67.8748	75.4119	-0.696526	0.00132669	0.0429244	0.283443	0	0	0	0	0	0	0	0	0	0	0	1	0	0	0	0	0
Q969V3	NCLN	NCLN_HUMAN Nicalin	15	567.163	585.428	1003.48	883.069	-0.689794	0.0014189	0.044662	0.0522993	1	0	1	0	0	0	0	0	0	0	0	0	0	0	0	0	0
Q5UCC4	EMC10	EMC10_HUMAN ER membrane protein complex subunit 10	2	47.9136	42.3722	74.2832	73.7725	-0.68753	0.00170992	0.0489643	0.0650843	1	0	1	0	0	0	0	0	0	0	0	0	0	0	0	0	0
Q9NZ01	TECR	TECR_HUMAN Very-long-chain enoyl-CoA reductase	5	373.746	382.632	677.256	566.116	-0.686517	0.00308962	0.06193	0.0659894	1	0	1	0	0	0	0	0	0	0	0	0	0	0	0	0	0
P08240	SRPR	SRPR_HUMAN Signal recognition particle receptor subunit alpha	19	1132.66	1034.59	1856.89	1642.36	-0.68419	0.00214754	0.0536723	0.0634576	1	0	1	0	0	0	0	0	0	0	0	0	0	0	0	0	0
E9PE83	E9PE83	E9PE83_HUMAN Uncharacterized protein	1	114.803	133.562	172.715	231.764	-0.683094	0.0249613	0.160293	0.0612182	0	0	0	0	0	0	0	0	0	0	0	0	0	0	0	0	0
Q6ZXV5	TMTC3	TMTC3_HUMAN Transmembrane and TPR repeat-containing protein 3	8	431.717	389.762	689.226	646.064	-0.681559	0.00113242	0.0397716	0.0847835	1	0	1	0	0	0	0	0	0	0	0	0	0	0	0	0	0
P32754	HPD	HPPD_HUMAN 4-hydroxyphenylpyruvate dioxygenase	1	3.70083	8.46932	8.75845	10.465	-0.68073	0.192629	0.415454	0.0590644	0	0	0	0	0	0	0	0	0	0	1	0	0	0	0	0	0
Q8IXM6	NRM	NRM_HUMAN Nurim	1	18.0263	8.41094	19.2497	21.0639	-0.678615	0.171777	0.390019	0.177729	0	0	0	0	0	0	0	0	0	0	1	0	0	0	0	0	0
Q99640	PKMYT1	PMYT1_HUMAN Membrane-associated tyrosine- and threonine-specific cdc2-inhibitory kinase	1	52.9859	47.1868	78.9803	85.8519	-0.677917	0.00246907	0.0556625	0.137525	1	0	1	0	0	0	0	0	0	0	0	0	0	1	0	0	0
Q9NTJ5	SACM1L	SAC1_HUMAN Phosphatidylinositide phosphatase SAC1	7	344.077	310.423	539.689	520.009	-0.676932	0.000994242	0.03857	0.125421	1	0	1	0	0	0	0	0	0	0	0	0	0	1	0	0	0
Q8WUY1	THEM6	THEM6_HUMAN Protein THEM6	2	49.0024	58.7219	103.978	73.3339	-0.675101	0.0338904	0.183079	0.0594955	0	0	0	0	0	0	0	0	0	0	0	1	0	0	0	0	0
Q96N66	MBOAT7	MBOA7_HUMAN Lysophospholipid acyltransferase 7	3	150.592	130.316	239.547	211.155	-0.674202	0.00352777	0.0666878	0.0745945	1	0	1	0	1	0	0	0	0	0	0	1	0	0	0	0	0
Q8TCB7	METTL6	METL6_HUMAN Methyltransferase-like protein 6	1	9.14072	3.7153	10.1294	11.4884	-0.673952	0.155197	0.370795	0.113649	0	0	0	0	0	0	0	0	0	0	0	0	0	0	0	1	0
Q86Y07	VRK2	VRK2_HUMAN Serine/threonine-protein kinase VRK2	3	88.2918	75.4788	126.545	133.642	-0.659817	0.00407043	0.0716674	0.0766534	1	0	1	0	1	0	0	0	0	0	0	0	0	0	0	0	0
Q9C0E8	LNP	LNP_HUMAN Protein lunapark	4	157.131	144.278	253.692	225.13	-0.659779	0.00201799	0.0532855	0.0617265	1	0	1	0	0	0	0	0	0	0	1	0	0	0	0	0	0
Q9HAZ1	CLK4	CLK4_HUMAN Dual specificity protein kinase CLK4	1	6.97633	4.65445	11.1804	10.4048	-0.657353	0.00163244	0.0478338	0.0965908	0	0	0	0	0	0	0	0	0	0	0	0	0	0	0	0	0
Q9HDC9	APMAP	APMAP_HUMAN Adipocyte plasma membrane-associated protein	4	147.557	126.884	238.62	197.982	-0.656506	0.00809733	0.0963553	0.0653196	0	0	0	0	0	0	0	0	0	0	0	0	0	0	0	0	1
Q9Y6B7	AP4B1	AP4B1_HUMAN AP-4 complex subunit beta-1	1	7.45303	3.76497	9.03856	10.2464	-0.651091	0.0453449	0.210422	0.0951693	0	0	0	0	0	0	0	0	0	0	0	0	0	0	0	1	0
Q969Q0	RPL36AL	RL36L_HUMAN 60S ribosomal protein L36a-like	1	8.18513	19.9964	19.7081	22.574	-0.648681	0.236678	0.463289	0.142505	0	0	0	0	0	0	0	0	1	0	0	1	0	0	0	0	0
Q14493	SLBP	SLBP_HUMAN Histone RNA hairpin-binding protein	5	256.698	219.48	393.194	356.481	-0.646293	0.00492158	0.0798566	0.0604574	0	0	0	0	0	0	0	0	0	0	1	0	0	0	0	0	0
P35227	PCGF2	PCGF2_HUMAN Polycomb group RING finger protein 2	5	205.033	238.014	340.438	358.615	-0.645016	0.00315345	0.0628149	0.0639534	0	0	0	0	0	0	0	0	0	0	1	0	0	0	0	0	0
P04035-3	HMGCR	HMDH_HUMAN Isoform 3 of 3-hydroxy-3-methylglutaryl-coenzyme A reductase	1	7.45097	2.81557	9.31564	6.7813	-0.644876	0.234716	0.461358	0.102126	1	0	1	0	0	0	0	0	0	0	0	0	0	0	0	0	0
O15173-2	PGRMC2	PGRC2_HUMAN Isoform 2 of Membrane-associated progesterone receptor component 2	8	621.214	620.168	995.747	969.388	-0.644828	0.000301488	0.0287404	0.0572185	1	0	1	0	0	0	0	0	0	0	0	1	0	0	0	0	0
P23634	ATP2B4	AT2B4_HUMAN Plasma membrane calcium-transporting ATPase 4	2	13.307	13.0355	21.2108	20.8114	-0.644751	0.000324149	0.0291881	0.076755	0	0	0	0	0	0	0	0	0	0	0	0	0	0	0	0	1
Q9BTV6	DPH7	DPH7_HUMAN Diphthamide biosynthesis protein 7	1	3.77673	7.92885	8.48822	10.0902	-0.644112	0.182518	0.402833	0.0979948	0	0	0	0	0	0	0	0	0	0	1	0	0	0	0	0	0
Q9Y320	TMX2	TMX2_HUMAN Thioredoxin-related transmembrane protein 2	5	229.618	196.549	344.836	327.081	-0.643872	0.00341688	0.065332	0.0501666	1	0	1	0	1	0	0	0	0	0	0	1	0	0	0	0	0
Q9BTX1	NDC1	NDC1_HUMAN Nucleoporin NDC1	3	50.0113	45.7223	73.0607	80.2436	-0.643817	0.00210947	0.053597	0.0512863	0	0	0	0	0	0	0	0	0	0	1	0	0	0	0	0	0
O95455	TGDS	TGDS_HUMAN dTDP-D-glucose 4,6-dehydratase	1	37.0382	51.8546	74.712	66.3916	-0.639215	0.0273138	0.167422	0.0553778	0	0	0	0	0	0	0	0	0	0	1	0	0	0	0	0	0
Q6P1M0	SLC27A4	S27A4_HUMAN Long-chain fatty acid transport protein 4	6	394.947	340.141	570.103	586.213	-0.63526	0.00325044	0.0637524	0.200667	1	0	1	0	0	0	0	0	0	0	0	0	0	0	0	1	0
Q14494	NFE2L1	NF2L1_HUMAN Nuclear factor erythroid 2-related factor 1	1	17.9737	17.864	23.8801	32.9788	-0.634991	0.0306651	0.175646	0.231382	1	0	1	0	0	0	0	0	0	0	1	0	0	0	0	0	0
Q14938	NFIX	NFIX_HUMAN Nuclear factor 1 X-type	1	3.99935	4.43548	9.03162	8.87177	-0.634884	0.0456437	0.211074	0.0531761	0	0	0	0	0	0	0	0	0	0	1	0	0	0	0	0	0
P62273-2	RPS29	RS29_HUMAN Isoform 2 of 40S ribosomal protein S29	2	151.406	179.346	285.79	230.401	-0.626135	0.0147076	0.124233	0.052249	1	0	0	0	0	0	0	0	1	0	0	1	0	0	0	0	0
Q8N766	EMC1	EMC1_HUMAN ER membrane protein complex subunit 1	12	696.301	680.509	1077.47	1063.99	-0.62569	0.000344472	0.0291881	0.134704	1	0	1	0	0	0	0	0	0	0	0	0	0	0	0	0	0
Q8TEM1	NUP210	PO210_HUMAN Nuclear pore membrane glycoprotein 210	19	1337.69	1302.49	2133.73	1912.76	-0.616952	0.00213428	0.0536723	0.0799676	1	0	1	0	0	0	0	0	0	0	1	0	0	0	0	0	0
P02452	COL1A1	CO1A1_HUMAN Collagen alpha-1(I) chain	43	1988.44	1962.87	3096.77	2914.16	-0.615346	0.000652238	0.034003	0.0625841	0	0	0	0	0	0	0	0	0	0	0	0	0	0	0	0	0
Q5SNT2	TMEM201	TM201_HUMAN Transmembrane protein 201	3	329.329	290.329	494.059	467.3	-0.614702	0.00266881	0.0581993	0.0601324	0	0	0	0	0	0	0	0	0	0	1	0	0	0	0	0	0
Q6ZT12-4	UBR3	UBR3_HUMAN Isoform 4 of E3 ubiquitin-protein ligase UBR3	1	7.40877	9.96277	13.7169	12.5256	-0.608809	0.0463071	0.212249	0.0640401	0	0	0	0	0	0	0	0	0	0	1	0	0	0	0	0	0
O95197	RTN3	RTN3_HUMAN Reticulon-3	2	227.42	264.958	375.323	376.129	-0.601787	0.00329263	0.0638714	0.0814299	1	1	1	0	0	0	0	0	0	0	0	0	0	0	0	0	0
Q8NBI6	XXYLT1	XXLT1_HUMAN Xyloside xylosyltransferase 1	1	27.7213	30.3848	45.5994	45.9449	-0.601552	0.00144555	0.0448658	0.0878287	1	0	1	0	0	0	0	0	0	0	0	0	0	0	0	0	0
P30519	HMOX2	HMOX2_HUMAN Heme oxygenase 2	10	557.547	538.493	897.499	790.227	-0.599114	0.00241655	0.0552249	0.0560615	1	0	0	0	0	0	0	0	0	0	0	1	0	0	0	0	0
Q9Y6M0	PRSS21	TEST_HUMAN Testisin	4	179.373	203.131	305.351	280.83	-0.598899	0.00311233	0.0621813	0.0852652	0	0	0	0	0	0	0	0	0	0	0	1	0	0	0	0	0
Q9Y385	UBE2J1	UB2J1_HUMAN Ubiquitin-conjugating enzyme E2 J1	3	220.695	195.294	319.892	314.503	-0.598267	0.00240028	0.0552249	0.0684187	1	0	1	0	0	0	0	0	0	0	0	0	0	0	0	0	0
O43169	CYB5B	CYB5B_HUMAN Cytochrome b5 type B	4	383.345	387.518	609.487	574.32	-0.596846	0.000572251	0.0330797	0.0574643	0	0	0	0	1	0	0	0	0	0	0	0	0	0	0	0	0
J3KRF5	CLTC	J3KRF5_HUMAN Clathrin heavy chain 1 (Fragment)	1	30.5642	33.9956	57.1598	43.2072	-0.59569	0.0201929	0.142297	0.0767734	0	0	0	0	0	0	0	0	0	0	0	0	0	0	0	1	0
Q6ZN55-2	ZNF574	ZN574_HUMAN Isoform 2 of Zinc finger protein 574	2	70.43	62.7632	99.4797	103.933	-0.592636	0.0023407	0.0548087	0.0558113	0	0	0	0	0	0	0	0	0	0	1	0	0	0	0	0	0
Q99653	CHP1	CHP1_HUMAN Calcineurin B homologous protein 1	3	87.8094	90.4523	141.313	132.558	-0.591385	0.000649541	0.034003	0.0614335	1	0	1	0	0	0	0	0	0	0	0	0	0	0	0	1	0
Q9P2W9	STX18	STX18_HUMAN Syntaxin-18	2	66.5249	67.7463	101.487	102.812	-0.589212	0.000475706	0.0311214	0.079476	1	0	1	0	0	0	0	0	0	0	0	0	0	0	0	0	0
P02461	COL3A1	CO3A1_HUMAN Collagen alpha-1(III) chain	13	618.838	559.453	909.982	885.237	-0.588325	0.00148088	0.0456568	0.0859199	0	0	0	0	0	0	0	0	0	0	0	0	0	0	0	0	0
Q2M2Z5	PLK1S1	KIZ_HUMAN Centrosomal protein kizuna	1	27.4761	23.0001	36.9992	39.5478	-0.585968	0.0115467	0.113024	0.0502551	0	0	0	0	0	0	0	0	0	0	0	0	0	0	0	0	0
O00400	SLC33A1	ACATN_HUMAN Acetyl-coenzyme A transporter 1	2	36.8854	38.9815	65.8913	50.7411	-0.585367	0.0123249	0.116328	0.21828	1	0	1	0	0	0	0	0	0	0	0	1	0	0	0	0	0
Q9Y2G8	DNAJC16	DJC16_HUMAN DnaJ homolog subfamily C member 16	1	9.39799	9.66377	14.3646	15.5642	-0.584539	0.000510991	0.0319668	0.157899	0	0	0	0	0	0	0	0	0	0	0	0	0	0	0	1	0
Q9NUX5	POT1	POTE1_HUMAN Protection of telomeres protein 1	1	4.20754	8.73972	9.19127	11.5034	-0.584418	0.185423	0.406938	0.196149	0	0	0	0	0	0	0	0	0	0	1	0	0	0	0	0	0
Q9P035	PTPLAD1	HACD3_HUMAN Very-long-chain (3R)-3-hydroxyacyl-[acyl-carrier protein] dehydratase 3	3	220.929	220.222	369.028	299.537	-0.582318	0.00811728	0.0963553	0.057628	1	0	1	0	0	0	0	0	0	0	0	0	0	0	0	0	0
Q6NYC1-3	JMJD6	JMJD6_HUMAN Isoform 3 of Bifunctional arginine demethylase and lysyl-hydroxylase JMJD6	5	179.592	183.278	266.09	285.999	-0.581971	0.00117114	0.0404006	0.0944051	0	0	0	0	0	0	0	0	0	0	1	0	0	0	0	0	0
Q6UW56-3	ATRAID	ARAID_HUMAN Isoform 3 of All-trans retinoic acid-induced differentiation factor	1	36.1631	28.664	48.3095	51.0948	-0.579615	0.0171144	0.13142	0.111989	0	0	0	0	0	0	0	0	0	0	0	0	0	0	0	0	0
O95751	LDOC1	LDOC1_HUMAN Protein LDOC1	1	54.7346	68.8357	98.7732	88.611	-0.577978	0.0134973	0.119815	0.0590695	0	0	0	0	0	0	0	0	0	0	1	0	0	0	0	0	0
Q8TDX7	NEK7	NEK7_HUMAN Serine/threonine-protein kinase Nek7	5	341.866	365.339	516.227	557.7	-0.577061	0.00202027	0.0532855	0.0515697	0	0	0	0	0	0	0	0	0	0	1	0	0	0	0	0	0
Q16890	TPD52L1	TPD53_HUMAN Tumor protein D53	2	27.2224	32.3243	46.8124	44.8084	-0.575453	0.00573573	0.0839694	0.0534817	0	0	0	0	0	0	0	0	0	0	0	0	0	0	0	0	0
Q17RY6	LY6K	LY6K_HUMAN Lymphocyte antigen 6K	1	3.65241	3.7003	6.89535	7.45148	-0.574704	0.01764	0.133141	0.0655026	0	0	0	0	0	0	0	0	0	0	0	0	0	0	0	0	1
Q8N3E9	PLCD3	PLCD3_HUMAN 1-phosphatidylinositol 4,5-bisphosphate phosphodiesterase delta-3	7	115.542	131.779	194.515	175.521	-0.568858	0.00472843	0.0782948	0.682529	0	0	0	0	0	0	0	0	0	0	0	0	0	0	0	0	1
P53816	PLA2G16	HRSL3_HUMAN HRAS-like suppressor 3	5	277.488	257.536	391.356	410.894	-0.565399	0.00174175	0.0491954	0.118856	0	0	0	0	0	0	0	0	0	0	0	0	0	0	0	0	0
Q15738	NSDHL	NSDHL_HUMAN Sterol-4-alpha-carboxylate 3-dehydrogenase, decarboxylating	10	666.382	620.144	995.094	925.58	-0.563142	0.00177857	0.0496587	0.052556	1	0	1	0	0	0	0	0	0	0	0	0	0	0	0	0	0
O94901-9	SUN1	SUN1_HUMAN Isoform 9 of SUN domain-containing protein 1	6	158.321	161.602	240.632	236.071	-0.560628	0.00051737	0.0319668	0.0512631	0	0	0	0	0	0	0	0	0	0	1	0	0	0	0	0	0
O75167-4	PHACTR2	PHAR2_HUMAN Isoform 4 of Phosphatase and actin regulator 2	1	20.7588	21.4237	28.8303	33.7616	-0.556511	0.00901465	0.100161	0.0621913	0	0	0	0	0	0	0	0	0	0	0	0	0	1	0	0	0
Q14651	PLS1	PLSI_HUMAN Plastin-1	9	279.512	293.94	417.893	430.19	-0.552377	0.000921553	0.0374971	0.0647635	0	0	0	0	0	0	0	0	0	0	0	0	0	0	0	0	0
Q96CS3	FAF2	FAF2_HUMAN FAS-associated factor 2	12	406.161	452.243	679.57	599.352	-0.552371	0.00455589	0.0763856	0.200079	1	0	0	0	0	0	0	0	0	0	0	0	0	0	0	0	0
Q9H8H3	METTL7A	MET7A_HUMAN Methyltransferase-like protein 7A	1	47.7943	35.7352	68.2289	57.0233	-0.552012	0.0414983	0.201102	0.0586402	1	0	1	0	0	0	0	0	0	0	0	0	0	0	0	0	0
Q9BSJ8-2	ESYT1	ESYT1_HUMAN Isoform 2 of Extended synaptotagmin-1	23	1738.8	1558.29	2484.73	2345.11	-0.551559	0.00304637	0.0616014	0.0508689	1	0	1	0	0	0	0	0	0	0	0	0	0	0	0	0	0
Q9UJC5	SH3BGRL2	SH3L2_HUMAN SH3 domain-binding glutamic acid-rich-like protein 2	1	13.0849	13.7556	19.749	20.6323	-0.54972	0.00158695	0.0471642	0.0913523	0	0	0	0	0	0	0	0	0	0	1	0	0	0	0	0	0
Q13444	ADAM15	ADA15_HUMAN Disintegrin and metalloproteinase domain-containing protein 15	6	105.374	111.133	174.062	145.804	-0.549289	0.00546593	0.0827129	0.119434	0	0	0	0	0	0	0	0	0	0	0	0	0	0	0	1	0
Q86TM6	SYVN1	SYVN1_HUMAN E3 ubiquitin-protein ligase synoviolin	2	66.695	77.9583	113.426	99.376	-0.548502	0.00867376	0.0986031	0.11257	1	0	1	0	0	0	0	0	0	0	1	0	0	0	0	0	0
Q9Y394	DHRS7	DHRS7_HUMAN Dehydrogenase/reductase SDR family member 7	3	51.0846	57.9415	84.0083	78.4665	-0.546752	0.00327165	0.0637524	0.0593675	0	0	0	0	0	0	0	0	0	0	0	0	0	0	0	0	0
Q9Y3E5	PTRH2	PTH2_HUMAN Peptidyl-tRNA hydrolase 2, mitochondrial	5	421.077	433.507	647.156	618.789	-0.545749	0.000607855	0.0330797	0.0500873	0	0	0	0	1	0	0	0	0	0	0	0	0	0	0	0	0
P42167	TMPO	LAP2B_HUMAN Lamina-associated polypeptide 2, isoforms beta/gamma	7	562.4	485.098	759.965	778.521	-0.545593	0.00517657	0.0811366	0.0553341	0	0	0	0	0	0	0	0	0	0	1	0	0	0	0	0	0
Q6PK04	CCDC137	CC137_HUMAN Coiled-coil domain-containing protein 137	3	110.864	141.187	185.65	181.914	-0.543446	0.0163148	0.129226	0.0674899	0	0	0	0	0	0	0	0	0	0	0	0	0	0	0	0	0
Q12981-1	BNIP1	SEC20_HUMAN Isoform 3 of Vesicle transport protein SEC20	7	171.366	173.96	265.959	242.603	-0.542524	0.00129832	0.0424131	0.0505112	1	0	1	0	1	0	0	0	0	0	0	0	0	0	0	0	0
P23142-3	FBLN1	FBLN1_HUMAN Isoform B of Fibulin-1	3	179.45	155.772	240.138	248.548	-0.537233	0.00530669	0.0821614	0.051282	0	0	0	0	0	0	0	0	0	0	0	0	0	0	0	0	0
Q8NHH9	ATL2	ATLA2_HUMAN Atlastin-2	8	320.931	290.407	456.554	435.091	-0.536443	0.00228292	0.054383	0.0600509	1	0	1	0	0	0	0	0	0	0	0	0	0	0	0	0	0
O60890	OPHN1	OPHN1_HUMAN Oligophrenin-1	1	7.65398	2.06722	3.80165	8.94079	-0.536013	0.561134	0.737531	0.0647776	0	0	0	0	0	0	0	0	0	0	1	0	0	0	0	0	0
O14975	SLC27A2	S27A2_HUMAN Very long-chain acyl-CoA synthetase	3	47.0223	31.8161	59.1516	56.3053	-0.535847	0.0682448	0.251751	0.0562617	1	0	1	0	0	0	0	0	0	0	0	0	0	0	0	0	0
Q15287	RNPS1	RNPS1_HUMAN RNA-binding protein with serine-rich domain 1	10	381.764	424.109	574.663	603.17	-0.535455	0.00282512	0.0600803	0.0919087	0	0	0	0	0	0	0	0	0	0	1	0	0	0	0	0	0
O15269	SPTLC1	SPTC1_HUMAN Serine palmitoyltransferase 1	11	395.781	422.769	625.737	575.436	-0.532948	0.00199626	0.0532855	0.0785376	1	0	1	0	0	0	0	0	0	0	0	0	0	0	0	0	0
A1L020	MEX3A	MEX3A_HUMAN RNA-binding protein MEX3A	3	24.418	26.4128	41.9103	34.164	-0.532928	0.00871813	0.0989389	0.0816089	0	0	0	0	0	0	0	0	0	0	0	1	0	0	0	0	0
O94992	HEXIM1	HEXI1_HUMAN Protein HEXIM1	11	1226.42	1333.12	1905.39	1785.17	-0.531938	0.00302538	0.0613678	0.0745966	0	0	0	0	0	0	0	0	0	0	1	0	0	0	0	0	0
Q9Y478	PRKAB1	AAKB1_HUMAN 5'-AMP-activated protein kinase subunit beta-1	3	201.714	225.745	309.255	315.173	-0.530696	0.00273163	0.05882	0.0506735	0	0	0	0	0	0	0	0	0	0	0	1	0	0	0	0	0
O95210	STBD1	STBD1_HUMAN Starch-binding domain-containing protein 1	1	7.99791	3.12078	7.7271	9.29524	-0.530047	0.330703	0.553833	0.0544078	1	0	1	0	0	0	0	0	0	0	0	0	0	0	0	0	0
P78357	CNTNAP1	CNTP1_HUMAN Contactin-associated protein 1	5	130.844	129.677	202.874	176.75	-0.526699	0.00339754	0.065332	0.0610336	0	0	0	0	0	0	0	0	0	0	1	0	0	0	0	0	0
O00329	PIK3CD	PK3CD_HUMAN Phosphatidylinositol 4,5-bisphosphate 3-kinase catalytic subunit delta isoform	3	38.1517	43.3803	55.8328	65.9834	-0.52603	0.0145208	0.123407	0.0600796	0	0	0	0	0	0	0	0	0	0	0	0	0	0	0	1	0
P63173	RPL38	RL38_HUMAN 60S ribosomal protein L38	7	945.914	1067.71	1532.59	1385.58	-0.524742	0.00692089	0.0905604	0.174343	0	0	0	0	0	0	0	0	1	0	0	1	0	0	0	0	0
Q15345	LRRC41	LRC41_HUMAN Leucine-rich repeat-containing protein 41	3	38.8604	29.7055	52.5933	48.9212	-0.524556	0.0283816	0.169401	0.0976114	0	0	0	0	0	0	0	0	0	0	1	0	0	0	0	0	0
P62753	RPS6	RS6_HUMAN 40S ribosomal protein S6	28	2923.42	3420.55	4639.2	4493.95	-0.524545	0.0098834	0.104354	0.074395	0	0	0	0	0	0	0	0	1	0	0	1	0	0	0	0	0
Q9BZR9	TRIM8	TRIM8_HUMAN Probable E3 ubiquitin-protein ligase TRIM8	1	43.1539	39.0358	68.9189	52.3757	-0.523786	0.0312027	0.177355	0.0818549	0	0	0	0	0	0	0	0	0	0	1	0	0	0	0	0	0
O15320-5	CTAGE5	CTGE5_HUMAN Isoform 6 of cTAGE family member 5	12	810.887	732.413	1129.05	1106.83	-0.52209	0.00192798	0.0522984	0.0565159	0	0	0	0	0	0	0	0	0	0	0	0	0	0	0	0	0
Q9BTD8	RBM42	RBM42_HUMAN RNA-binding protein 42	4	265.227	371.371	489.516	428.749	-0.520544	0.0565479	0.232173	0.0774429	0	0	0	0	0	0	0	0	0	0	1	0	0	0	0	0	0
P32004	L1CAM	L1CAM_HUMAN Neural cell adhesion molecule L1	9	614.548	617.038	890.536	897.569	-0.520236	0.000600756	0.0330797	0.0564301	0	0	0	0	0	0	0	0	0	0	1	0	0	0	0	0	0
O00124	UBXN8	UBXN8_HUMAN UBX domain-containing protein 8	1	63.7436	65.7399	95.5254	93.7025	-0.519302	0.000806813	0.0351704	0.0683439	1	0	1	0	0	0	0	0	0	0	0	0	0	0	0	0	0
O75845	SC5D	SC5D_HUMAN Lathosterol oxidase	3	136.93	141.849	217.101	186.459	-0.518743	0.00522481	0.0811366	0.0514905	1	0	1	0	0	0	0	0	0	0	0	0	0	0	0	0	0
Q9Y5Z7	HCFC2	HCFC2_HUMAN Host cell factor 2	1	64.0289	89.224	117.848	101.464	-0.518466	0.0587602	0.234583	0.0622264	0	0	0	0	0	0	0	0	0	0	1	0	0	0	0	0	0
Q9P246	STIM2	STIM2_HUMAN Stromal interaction molecule 2	6	106.023	74.5229	132.251	124.233	-0.517698	0.0573973	0.232725	0.0565378	1	0	1	0	0	0	0	0	0	0	0	0	0	0	0	0	0
Q13586	STIM1	STIM1_HUMAN Stromal interaction molecule 1	4	80.8625	83.4235	120.63	117.278	-0.517459	0.000678955	0.0341702	0.132104	1	0	1	0	0	0	0	0	0	0	0	0	0	0	0	0	0
Q9Y639	NPTN	NPTN_HUMAN Neuroplastin	5	158.488	175.028	275.174	209.862	-0.515484	0.0293899	0.172034	0.0608111	0	0	0	0	0	0	0	0	0	0	0	0	0	0	0	0	1
P00387-3	CYB5R3	NB5R3_HUMAN Isoform 3 of NADH-cytochrome b5 reductase 3	12	694.172	712.565	1060.34	980.829	-0.514047	0.00186894	0.0513227	0.0573278	1	0	1	0	1	0	0	0	0	0	0	0	0	0	0	0	0
Q8IY17-4	PNPLA6	PLPL6_HUMAN Isoform 4 of Neuropathy target esterase	4	54.1695	63.9579	89.3832	83.8744	-0.512236	0.00793045	0.0961876	0.0794038	1	0	1	0	0	0	0	0	0	0	0	1	0	0	0	0	0
F8W7C6	RPL10	F8W7C6_HUMAN 60S ribosomal protein L10	12	1250.53	1175.95	1653.2	1809.48	-0.511684	0.00260496	0.0573692	0.0547952	0	0	0	0	0	0	0	0	1	0	0	1	0	0	0	0	0
Q9Y5B8	NME7	NDK7_HUMAN Nucleoside diphosphate kinase 7	11	644.371	842.924	869.039	1305.21	-0.510896	0.129209	0.337771	0.0903117	0	0	0	0	0	0	0	0	0	0	1	0	0	0	0	0	0
O94875-11	SORBS2	SRBS2_HUMAN Isoform 11 of Sorbin and SH3 domain-containing protein 2	19	1332.41	1520.76	2007.15	2028.75	-0.510276	0.00514855	0.0811366	0.0518039	0	0	0	0	0	0	0	0	0	0	0	0	0	0	0	0	0
Q86TG7	PEG10	PEG10_HUMAN Retrotransposon-derived protein PEG10	24	1347.61	1251.21	1829.36	1876.02	-0.5095	0.00160406	0.0473623	0.121059	0	0	0	0	0	0	0	0	0	0	0	1	0	0	0	0	0
Q8TB96	ITFG1	TIP_HUMAN T-cell immunomodulatory protein	1	10.3546	4.62701	10.1641	15.7104	-0.508608	0.184972	0.406426	0.067211	0	0	0	0	0	0	0	0	0	0	0	0	0	0	0	0	0
Q70UQ0	IKBIP	IKIP_HUMAN Inhibitor of nuclear factor kappa-B kinase-interacting protein	7	548.136	535.801	811.273	757.565	-0.508516	0.00140195	0.0445486	0.0602465	1	0	1	0	0	0	0	0	0	0	0	0	0	0	0	0	0
P18031	PTPN1	PTN1_HUMAN Tyrosine-protein phosphatase non-receptor type 1	15	531.627	528.831	781.655	754.4	-0.50635	0.000790959	0.0351704	0.0530615	1	0	1	0	0	0	0	0	0	0	0	0	0	0	0	0	0
P0CG08	GPR89B	GPHRB_HUMAN Golgi pH regulator B	1	2.53273	2.57482	4.45823	3.96919	-0.502793	0.00302563	0.0613678	0.214457	0	0	0	0	0	0	0	0	0	0	0	0	0	0	0	0	0
P21980	TGM2	TGM2_HUMAN Protein-glutamine gamma-glutamyltransferase 2	33	3383.58	3336.7	4825.77	4836.33	-0.499354	0.00068875	0.0341702	0.0591895	0	0	0	0	1	0	0	0	0	0	0	1	0	0	0	0	0
P46934	NEDD4	NEDD4_HUMAN E3 ubiquitin-protein ligase NEDD4	3	68.8558	79.0703	116.819	94.5201	-0.496255	0.0241472	0.157511	0.0531529	0	0	0	0	0	0	0	0	0	0	0	1	0	0	0	0	0
Q8N9T8	KRI1	KRI1_HUMAN Protein KRI1 homolog	9	453.492	508.235	677.749	700.51	-0.496248	0.00404634	0.0714319	0.057365	0	0	0	0	0	0	0	0	0	0	1	0	0	0	0	0	0
P53803	POLR2K	RPAB4_HUMAN DNA-directed RNA polymerases I, II, and III subunit RPABC4	1	8.18314	3.20184	7.95009	9.37681	-0.495252	0.355181	0.572079	0.0811261	0	0	0	0	0	0	0	0	0	0	1	0	0	0	0	0	0
Q5JTV8	TOR1AIP1	TOIP1_HUMAN Torsin-1A-interacting protein 1	22	563.752	531.314	793.458	765.528	-0.493361	0.001412	0.0446553	0.129692	0	0	0	0	0	0	0	0	0	0	1	0	0	0	0	0	0
Q96MX3	ZNF48	ZNF48_HUMAN Zinc finger protein 48	1	18.6448	23.6031	28.847	31.1981	-0.491307	0.0278472	0.168472	0.0536973	0	0	0	0	0	0	0	0	0	0	0	0	0	0	0	0	0
P15311	EZR	EZRI_HUMAN Ezrin	59	5873.44	5746.62	8359.57	7884.88	-0.491194	0.00111755	0.0397363	0.121357	0	0	0	0	0	0	0	0	0	0	0	0	0	0	0	0	1
Q01130	SRSF2	SRSF2_HUMAN Serine/arginine-rich splicing factor 2	8	222.916	293.396	375.067	348.112	-0.489943	0.0362148	0.188798	0.0518383	0	0	0	0	0	0	0	0	0	0	1	0	0	0	0	0	0
Q9Y679	AUP1	AUP1_HUMAN Ancient ubiquitous protein 1	8	322.483	315.412	482.377	427.058	-0.489757	0.00365102	0.0686289	0.0854387	1	0	1	0	0	0	0	0	0	0	1	0	0	0	0	0	0
Q9NXR5	ANKRD10	ANR10_HUMAN Ankyrin repeat domain-containing protein 10	1	10.9086	7.74298	12.9997	14.005	-0.488817	0.0409857	0.199405	0.0731436	0	0	0	0	0	0	0	0	0	0	1	0	0	0	0	0	0
P35269	GTF2F1	T2FA_HUMAN General transcription factor IIF subunit 1	14	1059.15	1148.72	1492.01	1604.55	-0.486236	0.00363532	0.0685267	0.170329	0	0	0	0	0	0	0	0	0	0	1	0	0	0	0	0	0
Q9H5K3	POMK	SG196_HUMAN Protein O-mannose kinase	3	147.236	135.446	212.432	187.172	-0.482526	0.00636569	0.087584	0.133507	1	0	1	0	0	0	0	0	0	0	0	0	0	0	0	0	0
Q9P2K2	TXNDC16	TXD16_HUMAN Thioredoxin domain-containing protein 16	1	17.255	21.5961	32.6528	23.5555	-0.482466	0.0679699	0.251751	0.0514346	1	0	0	1	0	0	0	0	0	0	0	0	0	0	0	0	0
O95573	ACSL3	ACSL3_HUMAN Long-chain-fatty-acid--CoA ligase 3	20	1099.34	1068.57	1615.23	1435.55	-0.481882	0.00431407	0.0740186	0.0510366	1	0	1	0	1	0	0	0	0	0	1	0	0	0	0	0	0
P07942	LAMB1	LAMB1_HUMAN Laminin subunit beta-1	37	3161.34	2832.07	4089.05	4254.96	-0.481519	0.00393026	0.0706483	0.11229	0	0	0	0	0	0	0	0	0	0	0	0	0	0	0	0	0
P50548	ERF	ERF_HUMAN ETS domain-containing transcription factor ERF	6	234.931	233.725	318.545	343.968	-0.480687	0.00256249	0.056809	0.0653857	0	0	0	0	0	0	0	0	0	0	1	0	0	0	0	0	0
P10636	MAPT	TAU_HUMAN Microtubule-associated protein tau	2	86.8299	72.0886	98.7313	126.279	-0.480576	0.0603994	0.237709	0.100927	1	0	1	0	0	0	0	0	0	0	0	0	0	0	0	0	1
Q9UII4	HERC5	HERC5_HUMAN E3 ISG15--protein ligase HERC5	6	266.317	265.408	380.692	369.37	-0.479365	0.000939493	0.037672	0.0565885	0	0	0	0	0	0	0	0	0	0	0	0	0	0	0	0	0
Q96BY9	TMEM66	SARAF_HUMAN Store-operated calcium entry-associated regulatory factor	6	292.87	301.549	440.726	405.355	-0.479151	0.00222691	0.0540844	0.147952	1	0	1	0	0	0	0	0	0	0	0	0	0	0	0	0	0
Q9NP72	RAB18	RAB18_HUMAN Ras-related protein Rab-18	7	328.458	325.623	474.344	447.232	-0.47873	0.00127507	0.0424131	0.0710384	0	0	0	0	0	0	0	0	0	0	0	0	0	0	0	0	0
A1L0T0	ILVBL	ILVBL_HUMAN Acetolactate synthase-like protein	8	259.644	257.941	377.188	350.686	-0.478096	0.0016781	0.0482922	0.213106	1	0	1	0	0	0	0	0	0	0	0	0	0	1	0	0	0
Q9NR48	ASH1L	ASH1L_HUMAN Histone-lysine N-methyltransferase ASH1L	6	257.034	255.276	349.565	372.693	-0.477001	0.00198707	0.0532855	0.08188	0	0	0	0	0	0	0	0	0	0	0	0	0	1	0	0	0
Q8NHP6	MOSPD2	MSPD2_HUMAN Motile sperm domain-containing protein 2	4	187.942	193.426	286.144	249.498	-0.47678	0.00432547	0.0740186	0.0496536	1	0	1	0	0	0	0	0	0	0	0	0	0	0	0	0	0
O75157	TSC22D2	T22D2_HUMAN TSC22 domain family protein 2	1	6.80455	10.7202	11.9934	11.0039	-0.476167	0.254086	0.479636	0.0989979	0	0	0	0	0	0	0	0	0	0	0	1	0	0	0	0	0
Q8N0U8	VKORC1L1	VKORL_HUMAN Vitamin K epoxide reductase complex subunit 1-like protein 1	1	34.8189	35.1929	53.4859	47.0861	-0.47544	0.00320442	0.0632635	0.0656044	1	0	1	0	0	0	0	0	0	0	0	0	0	0	0	0	0
Q9UL01	DSE	DSE_HUMAN Dermatan-sulfate epimerase	2	56.8182	48.7243	75.5116	74.2131	-0.473867	0.00931347	0.101711	0.0789314	1	0	1	0	0	0	0	0	0	0	0	0	0	0	0	0	0
Q15004	KIAA0101	PAF15_HUMAN PCNA-associated factor	4	167.108	182.023	258.191	230.724	-0.473061	0.00613566	0.0859652	0.051495	0	0	0	0	0	0	0	0	0	0	0	0	0	0	0	0	0
P61218	POLR2F	RPAB2_HUMAN DNA-directed RNA polymerases I, II, and III subunit RPABC2	3	189.36	176.371	253.189	260.661	-0.468165	0.00245533	0.0555404	0.0534553	0	0	0	0	0	0	0	0	0	0	1	0	0	0	0	0	0
O00592	PODXL	PODXL_HUMAN Podocalyxin	9	638.777	562.29	903.285	782.889	-0.467466	0.0141119	0.121508	0.0681132	0	0	0	0	0	0	0	0	0	0	0	0	0	0	0	0	0
Q96QD5	DEPDC7	DEPD7_HUMAN DEP domain-containing protein 7	2	132.558	129.365	183.786	182.617	-0.466398	0.00103447	0.0392217	0.0574954	0	0	0	0	0	0	0	0	0	0	1	0	0	0	0	0	0
Q16678	CYP1B1	CP1B1_HUMAN Cytochrome P450 1B1	3	95.2944	81.6301	131.675	112.747	-0.464326	0.0185547	0.136632	0.054051	1	0	1	0	1	0	0	0	0	0	0	0	0	0	0	0	0
Q8WXG6	MADD	MADD_HUMAN MAP kinase-activating death domain protein	3	72.1702	80.8275	116.816	97.1528	-0.463074	0.0167627	0.130413	0.0544975	0	0	0	0	0	0	0	0	0	0	0	1	0	0	0	0	0
Q96JB2	COG3	COG3_HUMAN Conserved oligomeric Golgi complex subunit 3	2	101.248	114.759	161.652	137.763	-0.462759	0.0150808	0.126266	0.153249	0	0	0	0	0	0	0	0	0	0	0	0	0	1	0	0	0
P0CW22	RPS17L	RS17L_HUMAN 40S ribosomal protein S17-like	8	1312.07	1351.42	1798.49	1878.62	-0.458966	0.00154538	0.0466622	0.213739	0	0	0	0	0	0	0	0	1	0	0	1	0	0	0	0	0
Q13572	ITPK1	ITPK1_HUMAN Inositol-tetrakisphosphate 1-kinase	6	145.937	143.091	198.186	202.298	-0.457389	0.00133671	0.0429244	0.171014	0	0	0	0	0	0	0	0	0	0	0	0	0	0	0	0	0
Q8NBQ5	HSD17B11	DHB11_HUMAN Estradiol 17-beta-dehydrogenase 11	4	294.219	316.619	460.973	393.083	-0.456449	0.013697	0.119815	0.0543702	1	0	0	0	0	0	0	0	0	0	0	0	0	0	0	0	0
P46782	RPS5	RS5_HUMAN 40S ribosomal protein S5	17	1254.67	1255.59	1785.21	1669.62	-0.456037	0.0021124	0.053597	0.0507144	0	0	0	0	0	0	0	0	1	0	0	1	0	0	0	0	0
Q96HY6	DDRGK1	DDRGK_HUMAN DDRGK domain-containing protein 1	3	60.9968	69.2581	87.4447	94.743	-0.454638	0.0108596	0.108808	0.0516977	1	0	1	0	0	0	0	0	0	0	0	0	0	0	0	0	0
Q9Y6X9	MORC2	MORC2_HUMAN MORC family CW-type zinc finger protein 2	22	1461.86	1490.23	2010.5	2012.03	-0.454159	0.00106625	0.039439	0.0598293	0	0	0	0	0	0	0	0	0	0	1	0	0	0	0	0	0
P78345	RPP38	RPP38_HUMAN Ribonuclease P protein subunit p38	4	187.031	194.901	253.061	279.028	-0.454045	0.0043652	0.0740584	0.0994803	0	0	0	0	0	0	0	0	0	0	1	0	0	0	0	0	0
Q71TU5	CSNK1A1	Q71TU5_HUMAN Casein kinase 1, alpha 1, isoform CRA_g	1	29.1571	27.1755	42.313	37.7984	-0.453101	0.00268203	0.0582495	0.482482	0	0	0	0	0	0	0	0	0	0	0	1	0	0	0	0	0
Q9BSU1	C16orf70	CP070_HUMAN UPF0183 protein C16orf70	2	33.1474	32.7274	55.4791	38.1917	-0.452369	0.06927	0.253722	0.0858927	0	0	0	0	1	0	0	0	0	0	1	0	0	0	0	0	0
Q969N2	PIGT	PIGT_HUMAN GPI transamidase component PIG-T	8	228.255	219.986	306.432	310.431	-0.451953	0.00163436	0.0478338	0.149129	1	0	1	0	0	0	0	0	0	0	0	0	0	0	0	0	0
Q9BR77	CCDC77	CCD77_HUMAN Coiled-coil domain-containing protein 77	1	7.96319	8.23803	10.6472	12.8761	-0.450728	0.0192971	0.139663	0.0636521	0	0	0	0	0	0	0	0	0	0	1	0	0	0	0	0	0
Q9H6R7	C2orf44	CB044_HUMAN WD repeat-containing protein C2orf44	2	43.6103	31.016	50.8943	53.1058	-0.450334	0.085727	0.279572	0.0877326	0	0	0	0	0	0	0	0	0	0	1	0	0	0	0	0	0
J3QQN7	GDPD1	J3QQN7_HUMAN Glycerophosphodiester phosphodiesterase domain-containing protein 1	3	48.5042	61.2562	88.651	65.4637	-0.448063	0.0847329	0.277857	0.0517887	0	0	0	0	0	0	0	0	0	0	0	0	0	0	0	0	0
Q15149-8	PLEC	PLEC_HUMAN Isoform 8 of Plectin	1	184.209	188.549	260.342	253.179	-0.447904	0.00113004	0.0397716	0.0902551	0	0	0	0	0	0	0	0	0	0	0	1	0	0	0	0	0
Q14872	MTF1	MTF1_HUMAN Metal regulatory transcription factor 1	1	11.6622	18.5091	20.6697	20.4856	-0.447859	0.133668	0.343335	0.0529926	0	0	0	0	0	0	0	0	0	0	1	0	0	0	0	0	0
Q3KR37	GRAMD1B	GRM1B_HUMAN GRAM domain-containing protein 1B	4	178.7	167.005	238.813	239.944	-0.447398	0.00190628	0.0521336	0.0689224	1	0	1	0	0	0	0	0	0	0	0	0	0	0	0	0	0
Q93063-3	EXT2	EXT2_HUMAN Isoform 3 of Exostosin-2	2	77.7191	97.7936	121.246	120.278	-0.446288	0.024189	0.157511	0.0807671	1	0	1	0	0	0	0	0	0	0	0	0	0	1	0	0	0
P21964	COMT	COMT_HUMAN Catechol O-methyltransferase	6	464.662	414.176	631.866	579.906	-0.446045	0.00758192	0.094392	0.172089	0	0	0	0	0	0	0	0	0	0	0	0	0	0	0	1	0
P38432	COIL	COIL_HUMAN Coilin	7	471.926	517.247	701.324	662.582	-0.445722	0.00435828	0.0740584	0.136883	0	0	0	0	0	0	0	0	0	0	1	0	0	0	0	0	0
Q8NBM4	UBAC2	UBAC2_HUMAN Ubiquitin-associated domain-containing protein 2	2	40.449	35.3952	51.9478	55.2431	-0.445627	0.0133596	0.119343	0.0659793	1	0	1	0	0	0	0	0	0	0	0	1	0	0	0	0	0
P51571	SSR4	SSRD_HUMAN Translocon-associated protein subunit delta	7	372.879	376.583	556.703	482.229	-0.445447	0.00739912	0.0928089	0.0620061	1	0	1	0	0	1	0	0	0	0	0	0	0	0	0	0	0
Q9UHV7	MED13	MED13_HUMAN Mediator of RNA polymerase II transcription subunit 13	4	132.482	155.482	200.427	195.46	-0.44511	0.0115354	0.113024	0.0576006	0	0	0	0	0	0	0	0	0	0	1	0	0	0	0	0	0
Q9BXL7	CARD11	CAR11_HUMAN Caspase recruitment domain-containing protein 11	2	130.141	148.838	213.079	172.701	-0.444798	0.0303981	0.174965	0.2575	0	0	0	0	0	0	0	0	0	0	0	0	0	0	0	0	0
P49207	RPL34	RL34_HUMAN 60S ribosomal protein L34	13	612.945	636.383	929.448	800.753	-0.442533	0.00946301	0.101722	0.049909	1	0	0	0	0	0	0	0	1	0	0	1	0	0	0	0	0
P35556	FBN2	FBN2_HUMAN Fibrillin-2	4	51.0527	48.2348	72.4337	65.3448	-0.441966	0.00477412	0.0786609	0.0891637	0	0	0	0	0	0	0	0	0	0	0	1	0	0	0	0	0
Q14207	NPAT	NPAT_HUMAN Protein NPAT	2	43.5206	41.2652	56.5424	61.5725	-0.440901	0.00782308	0.0954358	0.0515746	0	0	0	0	0	0	0	0	0	0	1	0	0	0	0	0	0
Q12805	EFEMP1	FBLN3_HUMAN EGF-containing fibulin-like extracellular matrix protein 1	10	333.263	298.613	434.335	432.57	-0.438484	0.00573395	0.0839694	0.0621761	0	0	0	0	0	0	0	0	0	0	0	0	0	0	0	0	0
Q7Z3B1	NEGR1	NEGR1_HUMAN Neuronal growth regulator 1	5	321.004	381.565	543.655	426.339	-0.438187	0.0554391	0.229922	0.0555269	0	0	0	0	0	0	0	0	0	0	0	0	0	0	0	0	0
P23921	RRM1	RIR1_HUMAN Ribonucleoside-diphosphate reductase large subunit	35	4605.99	4835.41	6296.2	6457.68	-0.437146	0.00191444	0.0521431	0.0909581	0	0	0	0	0	0	0	0	0	0	0	1	0	0	0	0	0
Q9C0D7	ZC3H12C	ZC12C_HUMAN Probable ribonuclease ZC3H12C	2	55.7854	65.6415	102.231	68.7353	-0.436252	0.131944	0.34225	0.126199	0	0	0	0	0	0	0	0	0	0	0	0	0	1	0	0	0
O43752	STX6	STX6_HUMAN Syntaxin-6	5	152.602	162.27	234.368	198.876	-0.435822	0.0131491	0.118734	0.0894604	0	0	0	0	0	0	0	0	0	0	0	0	0	1	0	0	0
P37268	FDFT1	FDFT_HUMAN Squalene synthase	15	786.209	817.073	1116.94	1076.91	-0.435449	0.00222468	0.0540844	0.0560574	1	0	1	0	0	0	0	0	0	0	0	0	0	0	0	0	0
P42766	RPL35	RL35_HUMAN 60S ribosomal protein L35	2	217.067	268.27	314.471	347.637	-0.4349	0.0339826	0.183079	0.092077	0	0	0	0	0	0	0	0	1	0	0	1	0	0	0	0	0
Q2M3G4	SHROOM1	SHRM1_HUMAN Protein Shroom1	1	25.2312	29.7369	39.6547	36.6875	-0.434492	0.0160885	0.128777	0.0559111	0	0	0	0	0	0	0	0	0	0	0	0	0	0	0	1	0
P15260	IFNGR1	INGR1_HUMAN Interferon gamma receptor 1	1	14.7442	12.1767	14.5252	23.1285	-0.433825	0.181979	0.402465	0.0497022	0	0	0	0	0	0	0	0	0	0	0	0	0	0	0	0	1
Q5T5J6	SWT1	SWT1_HUMAN Transcriptional protein SWT1	1	237.715	333.479	395.026	377.633	-0.433468	0.0830614	0.276108	0.061794	0	0	0	0	0	0	0	0	0	0	0	1	0	0	0	0	0
Q86SQ9-2	DHDDS	DHDDS_HUMAN Isoform 2 of Dehydrodolichyl diphosphate synthase	3	82.8272	78.0604	113.775	105.998	-0.432761	0.00372961	0.0692208	0.0682605	1	0	1	0	0	0	1	0	0	0	0	0	0	0	0	0	1
O60613	SEP15	SEP15_HUMAN 15 kDa selenoprotein	1	233.832	204.507	293.23	302.315	-0.432668	0.00992884	0.104503	0.0501206	1	0	0	1	0	0	0	0	0	0	1	0	0	0	0	0	0
P08581-2	MET	MET_HUMAN Isoform 2 of Hepatocyte growth factor receptor	4	52.8857	59.0066	76.3292	77.5076	-0.432124	0.00522448	0.0811366	0.0567662	0	0	0	0	0	0	0	0	0	0	0	1	0	0	0	0	0
Q96L21	RPL10L	RL10L_HUMAN 60S ribosomal protein L10-like	11	1020.11	1075.28	1425.63	1430.86	-0.431071	0.0021821	0.0540844	0.0530558	0	0	0	0	0	0	0	0	1	0	0	1	0	0	0	0	0
Q6PCD5	RFWD3	RFWD3_HUMAN E3 ubiquitin-protein ligase RFWD3	1	48.1107	45.3848	80.9136	51.9776	-0.430977	0.126277	0.334569	0.0604221	0	0	0	0	0	0	0	0	0	0	1	0	0	0	0	0	0
Q9HCE3	ZNF532	ZN532_HUMAN Zinc finger protein 532	2	24.1956	34.0686	39.5461	39.544	-0.428992	0.0952851	0.294779	0.176915	0	0	0	0	0	0	0	0	0	0	1	0	0	0	0	0	0
E9PFW8	SQSTM1	E9PFW8_HUMAN Sequestosome-1 (Fragment)	1	50.0007	17.2224	44.6084	36.7728	-0.428681	0.493861	0.688721	0.0588426	0	0	0	0	0	0	0	0	0	0	0	1	0	0	0	0	0
Q96LI5	CNOT6L	CNO6L_HUMAN CCR4-NOT transcription complex subunit 6-like	2	162.375	158.653	218.27	216.067	-0.427879	0.00129688	0.0424131	0.0659513	0	0	0	0	0	0	0	0	0	0	0	1	0	0	0	0	0
Q5T8D3-3	ACBD5	ACBD5_HUMAN Isoform 3 of Acyl-CoA-binding domain-containing protein 5	1	76.4122	79.9311	111.194	101.752	-0.426272	0.00255632	0.056809	0.0517422	0	0	0	0	0	0	0	0	0	0	0	0	0	0	1	0	0
O95870	ABHD16A	ABHGA_HUMAN Abhydrolase domain-containing protein 16A	4	84.0426	89.044	132.012	106.013	-0.426061	0.0241943	0.157511	0.232283	0	0	0	0	0	0	0	0	0	0	0	0	0	0	0	0	0
P49711	CTCF	CTCF_HUMAN Transcriptional repressor CTCF	15	1065.13	1090.34	1376.28	1546.46	-0.425996	0.00726419	0.0919808	0.0793093	0	0	0	0	0	0	0	0	0	0	1	0	0	0	0	0	0
Q9HDC5	JPH1	JPH1_HUMAN Junctophilin-1	4	167.847	144.52	209.812	209.543	-0.42591	0.0109015	0.1089	0.0739816	1	0	1	0	0	0	0	0	0	0	1	0	0	0	0	0	0
O95273	CCNDBP1	CCDB1_HUMAN Cyclin-D1-binding protein 1	1	133.163	130.684	174.86	183.668	-0.42524	0.00287828	0.0602093	0.052836	0	0	0	0	0	0	0	0	0	0	1	0	0	0	0	0	0
P61009	SPCS3	SPCS3_HUMAN Signal peptidase complex subunit 3	3	575.03	600.498	840.135	760.144	-0.424364	0.00538084	0.0826096	0.0802273	1	0	1	0	0	0	0	0	0	0	0	0	0	0	0	0	0
O60831	PRAF2	PRAF2_HUMAN PRA1 family protein 2	3	83.8804	81.2533	120.248	104.36	-0.423687	0.00892648	0.0996093	0.130071	0	0	0	0	0	0	0	0	0	0	0	0	0	0	0	0	0
P58004	SESN2	SESN2_HUMAN Sestrin-2	2	34.9736	34.5723	45.2197	51.1168	-0.423053	0.0158534	0.128067	0.143412	0	0	0	0	0	0	0	0	0	0	0	1	0	0	0	0	0
P62899	RPL31	RL31_HUMAN 60S ribosomal protein L31	9	1250.86	1490.32	1835.38	1818.47	-0.421803	0.0174778	0.1326	0.0838997	0	0	0	0	0	0	0	0	1	0	0	0	0	0	0	0	0
P16930	FAH	FAAA_HUMAN Fumarylacetoacetase	6	153.274	145.648	213.689	190.65	-0.418773	0.00631716	0.0873627	0.124792	0	0	0	0	0	0	0	0	0	0	0	1	0	0	0	0	0
Q9Y548	YIPF1	YIPF1_HUMAN Protein YIPF1	1	95.4115	89.4831	126.367	123.104	-0.418653	0.00228282	0.054383	0.0543019	0	0	0	0	0	0	0	0	0	0	0	0	0	1	0	0	0
Q5JPE7	NOMO2	NOMO2_HUMAN Nodal modulator 2	14	733.679	725.777	1026.17	956.583	-0.417603	0.00268857	0.0582495	0.0572408	1	0	1	0	0	0	0	0	0	0	0	0	0	0	0	0	0
Q6PID8	KLHDC10	KLD10_HUMAN Kelch domain-containing protein 10	1	8.10451	3.62761	7.64439	9.47773	-0.417104	0.40212	0.61164	0.058491	0	0	0	0	0	0	0	0	0	0	1	0	0	0	0	0	0
Q9BV23	ABHD6	ABHD6_HUMAN Monoacylglycerol lipase ABHD6	2	120.19	143.619	182.845	169.712	-0.416172	0.0212967	0.14742	0.0647657	0	0	0	0	1	0	0	0	0	0	0	0	0	0	0	1	0
O96011	PEX11B	PX11B_HUMAN Peroxisomal membrane protein 11B	2	40.7701	47.6978	64.8823	56.9209	-0.413843	0.0196734	0.140904	0.122322	0	0	0	0	0	0	0	0	0	0	0	0	0	0	0	1	0
Q92791	LEPREL4	SC65_HUMAN Synaptonemal complex protein SC65	5	263.926	250.738	350.318	343.634	-0.413591	0.00284015	0.0600803	0.0520355	1	0	0	0	0	0	0	0	0	0	0	0	0	0	0	0	0
Q9Y6M5	SLC30A1	ZNT1_HUMAN Zinc transporter 1	15	743.299	687.485	1071.9	869.193	-0.413344	0.0358344	0.188117	0.0497805	0	0	0	0	0	0	0	0	0	0	0	0	0	0	0	0	1
Q07092	COL16A1	COGA1_HUMAN Collagen alpha-1(XVI) chain	4	166.795	179.263	230.737	233.476	-0.413324	0.00387625	0.0704802	0.0527898	0	0	0	0	0	0	0	0	0	0	0	1	0	0	0	0	0
Q9Y3A6	TMED5	TMED5_HUMAN Transmembrane emp24 domain-containing protein 5	3	218.084	212.292	284.444	292.663	-0.410559	0.00235689	0.0548087	0.085947	1	0	1	0	0	0	0	0	0	0	0	0	0	0	0	0	0
P51688	SGSH	SPHM_HUMAN N-sulphoglucosamine sulphohydrolase	3	22.297	27.562	35.2709	32.907	-0.410136	0.0363512	0.188919	0.0503339	0	0	0	0	0	0	0	0	0	0	0	0	0	0	0	0	0
Q9NW15	ANO10	ANO10_HUMAN Anoctamin-10	3	108.263	103.333	149.021	132.826	-0.408143	0.00673501	0.0900113	0.0928552	0	0	0	0	0	0	0	0	0	0	0	0	0	0	0	0	1
Q96FN9	DTD2	DTD2_HUMAN Probable D-tyrosyl-tRNA(Tyr) deacylase 2	1	20.8382	18.0374	27.1285	24.8851	-0.407373	0.0122622	0.1159	0.10575	0	0	0	0	0	0	0	0	0	0	0	0	0	0	0	1	0
Q8NFZ0-2	FBXO18	FBX18_HUMAN Isoform 2 of F-box only protein 18	2	38.016	35.3884	54.0693	46.9956	-0.405811	0.0128544	0.118117	0.172667	0	0	0	0	0	0	0	0	0	0	0	0	0	0	0	0	0
E9PR30	FAU	E9PR30_HUMAN 40S ribosomal protein S30	8	687.993	784.104	942.362	1040.25	-0.405113	0.0176577	0.133141	0.0504639	0	0	0	0	0	0	0	0	0	0	0	1	0	0	0	0	0
P20290-2	BTF3	BTF3_HUMAN Isoform 2 of Transcription factor BTF3	2	97.4503	136.9	177.273	134.042	-0.404929	0.153635	0.368783	0.0570282	0	0	0	0	0	0	0	0	0	0	0	1	0	0	0	0	0
Q96GA3	LTV1	LTV1_HUMAN Protein LTV1 homolog	7	250.234	265.181	360.428	327.13	-0.404879	0.00612674	0.0859652	0.204255	0	0	0	0	0	0	0	0	0	0	0	1	0	0	0	0	0
P51532	SMARCA4	SMCA4_HUMAN Transcription activator BRG1	37	3016.49	3053.44	3948.38	3989.43	-0.401635	0.0016741	0.0482922	0.0874454	0	0	0	0	0	0	0	0	0	0	1	0	0	0	0	0	0
Q9C0C7-5	AMBRA1	AMRA1_HUMAN Isoform 5 of Activating molecule in BECN1-regulated autophagy protein 1	7	102.45	100.342	133.936	135.517	-0.400853	0.00184067	0.050966	0.0887238	0	0	0	0	0	0	0	0	0	0	0	0	0	0	0	1	0
O14672	ADAM10	ADA10_HUMAN Disintegrin and metalloproteinase domain-containing protein 10	7	251.801	227.396	342.809	297.251	-0.400785	0.0171137	0.13142	0.116778	0	0	0	0	0	0	0	0	0	0	0	0	0	0	0	0	1
Q96N64	PWWP2A	PWP2A_HUMAN PWWP domain-containing protein 2A	2	76.056	77.7538	105.756	99.5972	-0.400227	0.00198696	0.0532855	0.0707175	0	0	0	0	0	0	0	0	0	0	1	0	0	0	0	0	0
Q86UE4	MTDH	LYRIC_HUMAN Protein LYRIC	21	1086.77	1017.1	1468.56	1327.96	-0.397804	0.00651049	0.0884428	0.10788	1	0	1	0	0	0	0	0	0	0	0	0	0	0	0	0	0
Q6DD88	ATL3	ATLA3_HUMAN Atlastin-3	14	1248.32	1127.44	1646.63	1493.23	-0.397144	0.0107655	0.108353	0.0533059	1	1	1	0	0	0	0	0	0	0	0	0	0	0	0	0	0
Q9Y2X7-3	GIT1	GIT1_HUMAN Isoform 3 of ARF GTPase-activating protein GIT1	8	304.984	282.69	409.313	373.18	-0.395611	0.00795677	0.0961876	0.0646735	0	0	0	0	0	0	0	0	0	0	0	1	0	0	0	0	0
O43521-12	BCL2L11	B2L11_HUMAN Isoform Bim-beta3 of Bcl-2-like protein 11	1	32.0453	22.6077	40.5203	32.2901	-0.395241	0.151018	0.365049	0.849834	0	0	0	0	1	0	0	0	0	0	0	0	0	0	0	0	0
E7EVA0	MAP4	E7EVA0_HUMAN Microtubule-associated protein	20	1194.83	1125.16	1508.68	1540.36	-0.394818	0.00244706	0.0555404	0.0834836	0	0	0	0	0	0	0	0	0	0	0	1	0	0	0	0	0
Q8TCX1-2	DYNC2LI1	DC2L1_HUMAN Isoform 2 of Cytoplasmic dynein 2 light intermediate chain 1	1	25.7625	32.1979	42.0516	36.4368	-0.394612	0.0492505	0.218542	0.063028	0	0	0	0	0	0	0	0	0	0	0	1	0	0	0	0	0
P60763	RAC3	RAC3_HUMAN Ras-related C3 botulinum toxin substrate 3	1	36.5965	27.4404	47.3679	39.8105	-0.394386	0.0809583	0.273537	0.0569651	0	0	0	0	0	0	0	0	0	0	0	0	0	0	0	0	0
Q9BX40	LSM14B	LS14B_HUMAN Protein LSM14 homolog B	6	97.2656	76.278	108.542	119.339	-0.393559	0.0594072	0.235546	0.0586864	0	0	0	0	0	0	0	0	0	0	0	0	0	0	0	1	0
Q08380	LGALS3BP	LG3BP_HUMAN Galectin-3-binding protein	6	499.237	449.402	649.428	609.804	-0.392346	0.00863815	0.098534	0.0746835	0	0	0	0	0	0	0	0	0	0	0	0	0	0	0	0	0
P07237	P4HB	PDIA1_HUMAN Protein disulfide-isomerase	70	8224.14	8707.64	11069.6	10893.6	-0.391725	0.00286363	0.0600913	0.0526967	1	0	1	0	0	0	0	0	0	0	0	0	0	0	0	0	0
Q9P227	ARHGAP23	RHG23_HUMAN Rho GTPase-activating protein 23	1	31.153	29.1276	41.8495	39.1737	-0.39093	0.00295799	0.0607344	0.116911	0	0	0	0	0	0	0	0	0	0	1	0	0	0	0	0	0
P46020-2	PHKA1	KPB1_HUMAN Isoform 2 of Phosphorylase b kinase regulatory subunit alpha, skeletal muscle isoform	3	70.8065	62.5225	99.6383	79.4186	-0.389023	0.0472384	0.214145	0.0608441	0	0	0	0	0	0	0	0	0	0	0	1	0	0	0	0	0
Q9BQD3	KXD1	KXDL1_HUMAN KxDL motif-containing protein 1	1	131.247	135.467	173.629	179.082	-0.388934	0.00309047	0.06193	0.0627147	0	0	0	0	0	0	0	0	0	0	0	0	0	0	0	0	0
P43251	BTD	BTD_HUMAN Biotinidase	1	22.2587	24.9063	34.1391	29.447	-0.388697	0.0165558	0.12982	0.280501	0	0	0	0	0	0	0	0	0	0	0	0	0	0	0	0	0
Q9HD20	ATP13A1	AT131_HUMAN Probable cation-transporting ATPase 13A1	13	889.869	860.073	1251.45	1077.1	-0.387852	0.0168691	0.130892	0.0620644	1	0	1	0	0	0	0	0	0	0	0	0	0	0	0	1	0
Q9H1Y0	ATG5	ATG5_HUMAN Autophagy protein 5	2	152.12	136.047	193.492	186.869	-0.386621	0.008658	0.0985918	0.0684218	0	0	0	0	0	0	0	0	0	0	0	0	0	0	0	0	0
Q8NEZ3	WDR19	WDR19_HUMAN WD repeat-containing protein 19	1	7.51642	8.11299	12.324	8.74446	-0.386484	0.133419	0.343332	0.0915534	0	0	0	0	0	0	0	0	0	0	1	0	0	0	0	0	0
Q99541	PLIN2	PLIN2_HUMAN Perilipin-2	2	113.689	106.24	147.332	141.322	-0.386462	0.0037569	0.0694454	0.057867	0	0	0	0	0	0	0	0	0	0	0	0	0	0	0	0	0
A0JLT2	MED19	MED19_HUMAN Mediator of RNA polymerase II transcription subunit 19	2	126.862	143.956	184.86	172.018	-0.385594	0.0119992	0.115376	0.067674	0	0	0	0	0	0	0	0	0	0	1	0	0	0	0	0	0
Q5D1E8	ZC3H12A	ZC12A_HUMAN Ribonuclease ZC3H12A	2	23.0209	24.6964	29.9763	33.2709	-0.385372	0.0161496	0.128924	0.0674085	1	0	1	0	0	0	0	0	0	0	0	1	0	0	0	0	0
Q9Y448	KNSTRN	SKAP_HUMAN Small kinetochore-associated protein	9	422.918	457.206	583.078	581.646	-0.384901	0.00381155	0.0702611	0.104634	0	0	0	0	0	0	0	0	0	0	0	0	0	0	0	0	0
P61353	RPL27	RL27_HUMAN 60S ribosomal protein L27	13	1189.67	1285.36	1678.22	1560.13	-0.384381	0.00944433	0.101722	0.0575711	1	0	0	0	0	0	0	0	1	0	1	0	0	0	0	0	0
P18847	ATF3	ATF3_HUMAN Cyclic AMP-dependent transcription factor ATF-3	3	92.1824	78.5561	100.937	124.335	-0.383059	0.0693224	0.253722	0.075961	0	0	0	0	0	0	0	0	0	0	1	0	0	0	0	0	0
O60551	NMT2	NMT2_HUMAN Glycylpeptide N-tetradecanoyltransferase 2	1	79.8901	76.4398	109.305	97.9204	-0.383053	0.00824472	0.0967342	0.0571805	0	0	0	0	0	0	0	0	0	0	0	1	0	0	0	0	0
P62917	RPL8	RL8_HUMAN 60S ribosomal protein L8	9	1100.99	1226.56	1465.64	1573.65	-0.382903	0.0128423	0.118117	0.0570559	0	0	0	0	0	0	0	0	1	0	0	1	0	0	0	0	0
Q96EM0	L3HYPDH	T3HPD_HUMAN Trans-L-3-hydroxyproline dehydratase	6	305.229	253.866	379.345	351.038	-0.382713	0.0330049	0.1815	0.0689478	0	0	0	0	0	0	0	0	0	0	0	0	0	0	0	1	0
Q99942	RNF5	RNF5_HUMAN E3 ubiquitin-protein ligase RNF5	1	24.5864	25.9895	32.5746	35.0031	-0.381947	0.0104423	0.107039	0.0758085	1	0	1	0	1	0	0	0	0	0	0	0	0	0	0	0	0
Q8NG11	TSPAN14	TSN14_HUMAN Tetraspanin-14	1	7.35029	4.54735	14.12	4.78894	-0.381944	0.46455	0.662806	0.0997298	0	0	0	0	0	0	0	0	0	0	0	0	0	0	0	1	0
O15061	SYNM	SYNEM_HUMAN Synemin	17	581.455	577.259	765.982	763.627	-0.381218	0.00185716	0.05121	0.0785214	0	0	0	0	0	0	0	0	0	0	0	0	0	0	0	0	0
Q9BTT0	ANP32E	AN32E_HUMAN Acidic leucine-rich nuclear phosphoprotein 32 family member E	11	631.754	613.661	831.955	812.732	-0.381051	0.00243645	0.0554896	0.0631204	0	0	0	0	0	0	0	0	0	0	0	0	0	0	0	0	0
Q9Y4J8	DTNA	DTNA_HUMAN Dystrobrevin alpha	1	42.213	37.2459	54.5758	51.2686	-0.380422	0.0152033	0.126498	0.148532	0	0	0	0	0	0	0	0	0	0	0	0	0	0	0	0	0
O75787	ATP6AP2	RENR_HUMAN Renin receptor	3	117.154	106.349	143.735	147.228	-0.379512	0.00738589	0.0928089	0.0687884	1	0	1	0	0	0	0	0	0	0	0	0	0	0	0	0	0
P30419	NMT1	NMT1_HUMAN Glycylpeptide N-tetradecanoyltransferase 1	18	1174.1	1015.36	1483.98	1367.38	-0.379024	0.0160946	0.128777	0.0721037	0	0	0	0	0	0	0	0	0	0	0	1	0	0	0	0	0
Q96MY1	C20orf112	CT112_HUMAN Uncharacterized protein C20orf112	8	227.799	227.413	293.569	304.551	-0.379018	0.00299604	0.0611393	0.0908381	0	0	0	0	0	0	0	0	0	0	1	0	0	0	0	0	0
Q86SQ4	GPR126	GP126_HUMAN G-protein coupled receptor 126	4	183.583	169.091	245.349	218.261	-0.377655	0.0121086	0.115546	0.109519	0	0	0	0	0	0	0	0	0	0	0	0	0	0	0	0	0
Q9H7E9-2	C8orf33	CH033_HUMAN Isoform 2 of UPF0488 protein C8orf33	3	79.6191	76.3314	98.4801	107.737	-0.377612	0.0120482	0.115546	0.0503701	0	0	0	0	0	0	0	0	0	0	1	0	0	0	0	0	0
O75396	SEC22B	SC22B_HUMAN Vesicle-trafficking protein SEC22b	7	385.434	371.312	533.012	469.955	-0.376368	0.0101142	0.105787	0.0503326	1	0	1	0	0	1	0	0	0	0	0	0	0	0	0	0	0
Q13887	KLF5	KLF5_HUMAN Krueppel-like factor 5	2	54.3882	56.5434	66.5933	81.3198	-0.376263	0.0426339	0.202686	0.0726131	0	0	0	0	0	0	0	0	0	0	1	0	0	0	0	0	0
Q9UER7	DAXX	DAXX_HUMAN Death domain-associated protein 6	7	261.847	298.986	363.477	374.186	-0.37608	0.012123	0.115546	0.0967677	0	0	0	0	0	0	0	0	0	0	1	0	0	0	0	0	0
Q8N5U6-2	RNF10	RNF10_HUMAN Isoform 2 of RING finger protein 10	2	71.9469	78.7682	107.25	92.2906	-0.376035	0.0183094	0.135918	0.0532588	0	0	0	0	0	0	0	0	0	0	1	0	0	0	0	0	0
Q9NXW2-2	DNAJB12	DJB12_HUMAN Isoform 2 of DnaJ homolog subfamily B member 12	9	575.135	520.305	729.778	711.037	-0.375809	0.00767066	0.094741	0.11525	1	0	1	0	0	0	0	0	0	0	0	0	0	0	0	0	0
Q9Y2X9	ZNF281	ZN281_HUMAN Zinc finger protein 281	10	646.609	686.729	896.293	861.088	-0.37575	0.00483163	0.0790571	0.0598294	0	0	0	0	0	0	0	0	0	0	1	0	0	0	0	0	0
Q96S99	PLEKHF1	PKHF1_HUMAN Pleckstrin homology domain-containing family F member 1	2	43.834	55.9812	61.8589	70.0335	-0.374363	0.0634524	0.243862	0.0598523	0	0	0	0	0	0	0	0	0	0	0	0	0	0	0	0	0
O95302	FKBP9	FKBP9_HUMAN Peptidyl-prolyl cis-trans isomerase FKBP9	16	848.385	818.936	1091.39	1093.97	-0.373259	0.00225785	0.0541965	0.0586292	1	0	0	0	0	0	0	0	0	0	0	0	0	1	0	0	0
O95470	SGPL1	SGPL1_HUMAN Sphingosine-1-phosphate lyase 1	2	102.48	91.519	131.081	123.324	-0.372486	0.00878001	0.0992338	0.100787	1	0	1	0	0	0	0	0	0	0	0	0	0	0	0	0	0
Q9Y6A4	C16orf80	CP080_HUMAN UPF0468 protein C16orf80	4	281.464	261.17	344.982	364.291	-0.372057	0.00848855	0.0974941	0.125995	0	0	0	0	0	0	0	0	0	0	1	0	0	0	0	0	0
Q9H999	PANK3	PANK3_HUMAN Pantothenate kinase 3	1	42.9077	40.3481	56.5108	54.0584	-0.371707	0.00629024	0.0872656	0.0775674	0	0	0	0	0	0	0	0	0	0	0	0	0	1	0	0	0
Q86UP2	KTN1	KTN1_HUMAN Kinectin	59	5217.31	4364.65	6472.79	5991.8	-0.37036	0.0330719	0.181637	0.0584374	1	0	1	0	0	0	0	0	0	0	0	0	0	0	0	0	0
Q96HE9	PRR11	PRR11_HUMAN Proline-rich protein 11	6	112.304	122.007	159.311	145.413	-0.370312	0.00948496	0.101722	0.192333	0	0	0	0	0	0	0	0	0	0	0	0	0	0	0	0	0
Q9BRL6	SRSF8	SRSF8_HUMAN Serine/arginine-rich splicing factor 8	5	387.794	544.607	619.662	587.67	-0.369563	0.119065	0.325089	0.0592631	0	0	0	0	0	0	0	0	0	0	1	0	0	0	0	0	0
Q8IWB9-2	TEX2	TEX2_HUMAN Isoform 2 of Testis-expressed sequence 2 protein	1	41.1023	37.1075	54.3517	49.931	-0.369452	0.0145494	0.123407	0.165417	1	0	1	0	0	0	0	0	0	0	1	0	0	0	0	0	0
Q96JB5	CDK5RAP3	CK5P3_HUMAN CDK5 regulatory subunit-associated protein 3	6	591.97	600.166	790.37	770.057	-0.36891	0.00223697	0.0540844	0.164158	0	0	0	0	0	0	0	0	0	0	0	1	0	0	0	0	0
Q9UNN8	PROCR	EPCR_HUMAN Endothelial protein C receptor	3	222.39	210.004	309.453	252.178	-0.368121	0.0340744	0.183079	0.0638825	0	0	0	0	0	0	0	0	0	0	0	0	0	0	0	0	0
Q8IWE5	PLEKHM2	PKHM2_HUMAN Pleckstrin homology domain-containing family M member 2	4	120.276	111.088	149.986	148.132	-0.367333	0.00553373	0.0827625	0.240394	0	0	0	0	0	0	0	0	0	0	0	0	0	0	0	0	0
P78337	PITX1	PITX1_HUMAN Pituitary homeobox 1	1	55.2822	74.7947	84.0363	86.3082	-0.366655	0.0850692	0.278404	0.0567091	0	0	0	0	0	0	0	0	0	0	1	0	0	0	0	0	0
P15328	FOLR1	FOLR1_HUMAN Folate receptor alpha	3	187.398	115.805	196.977	189.94	-0.366112	0.235007	0.46156	0.122709	0	0	0	0	0	0	0	0	0	0	1	0	0	0	0	0	0
Q15438	CYTH1	CYH1_HUMAN Cytohesin-1	1	15.3424	19.6417	23.1091	22.5549	-0.366044	0.0687105	0.252342	0.0565517	0	0	0	0	0	0	0	0	0	0	1	0	0	0	0	0	0
Q13242	SRSF9	SRSF9_HUMAN Serine/arginine-rich splicing factor 9	13	499.982	652.446	769.351	728.757	-0.365654	0.0752699	0.263662	0.065997	0	0	0	0	0	0	0	0	0	0	1	0	0	0	0	0	0
P23025	XPA	XPA_HUMAN DNA repair protein complementing XP-A cells	3	133.3	113.79	155.88	164.669	-0.365338	0.0281763	0.169005	0.0552011	0	0	0	0	0	0	0	0	0	0	1	0	0	0	0	0	0
Q6EEV4	POLR2M	GL1AD_HUMAN DNA-directed RNA polymerase II subunit GRINL1A, isoforms 4/5	2	35.9696	55.3091	51.4376	68.544	-0.365268	0.257716	0.482108	0.0547893	0	0	0	0	0	0	0	0	0	0	1	0	0	0	0	0	0
Q8TCF1	ZFAND1	ZFAN1_HUMAN AN1-type zinc finger protein 1	3	219.317	210.865	247.796	312.825	-0.364926	0.0636521	0.243862	0.0815686	0	0	0	0	0	0	0	0	0	0	0	0	0	0	0	0	0
Q9H5U6	ZCCHC4	ZCHC4_HUMAN Zinc finger CCHC domain-containing protein 4	2	51.8522	57.7848	74.6436	68.852	-0.364106	0.0121796	0.115546	0.0570529	0	0	0	0	0	0	0	0	0	0	0	0	0	1	0	0	0
P08107	HSPA1A	HSP71_HUMAN Heat shock 70 kDa protein 1A/1B	95	8170.06	8117.52	10384.3	10366.8	-0.36325	0.00238318	0.0552185	0.242752	0	0	0	0	0	0	0	0	0	0	1	0	0	0	0	0	0
O94762	RECQL5	RECQ5_HUMAN ATP-dependent DNA helicase Q5	2	116.01	119.774	167.512	138.918	-0.362451	0.0245689	0.158711	0.0555518	0	0	0	0	0	0	0	0	0	0	1	0	0	0	0	0	0
Q9HBR0	SLC38A10	S38AA_HUMAN Putative sodium-coupled neutral amino acid transporter 10	3	108.899	100.007	135.314	135.339	-0.362121	0.0063329	0.0873627	0.0520084	0	0	0	0	0	0	0	0	0	0	0	0	0	1	0	0	0
Q7Z442	PKD1L2	PK1L2_HUMAN Polycystic kidney disease protein 1-like 2	3	256.809	255.288	322.646	343.297	-0.360271	0.00508586	0.0809941	0.264773	0	0	0	0	0	0	0	0	0	0	0	0	0	0	0	0	0
Q96FQ6	S100A16	S10AG_HUMAN Protein S100-A16	2	51.8374	53.7915	62.2747	76.1535	-0.359956	0.048015	0.215686	0.139519	0	0	0	0	0	0	0	0	0	0	0	1	0	0	0	0	0
Q9P270	SLAIN2	SLAI2_HUMAN SLAIN motif-containing protein 2	4	374.586	361.577	467.747	486.019	-0.359764	0.00368814	0.0689383	0.0862326	0	0	0	0	0	0	0	0	0	0	0	0	0	0	0	0	0
P51159	RAB27A	RB27A_HUMAN Ras-related protein Rab-27A	1	46.7837	45.8866	65.8323	57.0191	-0.359091	0.0142478	0.122205	0.0515007	0	0	0	0	0	0	0	0	0	0	0	0	0	0	0	0	0
Q8WVK2	SNRNP27	SNR27_HUMAN U4/U6.U5 small nuclear ribonucleoprotein 27 kDa protein	7	288.129	342.111	392.512	425.036	-0.358449	0.0337326	0.183079	0.0693615	0	0	0	0	0	0	0	0	0	0	1	0	0	0	0	0	0
Q14573	ITPR3	ITPR3_HUMAN Inositol 1,4,5-trisphosphate receptor type 3	9	392.778	385.879	563.448	458.808	-0.357803	0.0385023	0.193906	0.171881	1	0	1	0	0	0	0	0	0	0	0	0	0	0	0	1	0
P04183	TK1	KITH_HUMAN Thymidine kinase, cytosolic	13	911.175	925.444	1234.77	1129.06	-0.355981	0.00684854	0.0902704	0.0820178	0	0	0	0	0	0	0	0	0	0	0	0	0	0	0	0	0
Q8TD57	DNAH3	DYH3_HUMAN Dynein heavy chain 3, axonemal	3	851.079	968.197	1152.68	1188.8	-0.354087	0.0183335	0.135933	0.193029	0	0	0	0	0	0	0	0	0	0	1	0	0	0	0	0	0
Q9HBU6	ETNK1	EKI1_HUMAN Ethanolamine kinase 1	1	36.94	32.0389	40.6473	51.0044	-0.353835	0.109806	0.313	0.17112	0	0	0	0	0	0	0	0	0	0	0	1	0	0	0	0	0
Q9BRR6	ADPGK	ADPGK_HUMAN ADP-dependent glucokinase	2	141.063	153.531	195.038	187.325	-0.353446	0.00722021	0.0917242	0.0530134	0	0	0	0	0	0	0	0	0	0	0	0	0	0	0	0	0
C9JIE4	SYNM	C9JIE4_HUMAN Synemin	1	23.8235	21.8145	30.5593	29.0336	-0.351053	0.00815649	0.0964259	0.0808771	0	0	0	0	0	0	0	0	0	0	0	0	0	0	0	0	0
Q9C0B5	ZDHHC5	ZDHC5_HUMAN Palmitoyltransferase ZDHHC5	2	40.685	45.6575	53.838	60.7426	-0.350667	0.0300635	0.174438	0.0498898	0	0	0	0	0	0	0	0	0	0	0	0	0	0	0	0	1
B7Z5C2	ABHD3	B7Z5C2_HUMAN Abhydrolase domain-containing protein 3	1	9.95153	2.81169	8.35625	8.08357	-0.350274	0.608174	0.766883	0.192672	0	0	0	0	0	0	0	0	0	0	1	0	0	0	0	0	0
P0DI81-3	TRAPPC2	TPC2A_HUMAN Isoform 3 of Trafficking protein particle complex subunit 2	1	62.3829	76.0453	93.2475	85.3011	-0.349282	0.0417456	0.20152	0.151452	1	0	0	0	0	0	0	0	0	0	0	0	0	0	0	0	0
O75063	FAM20B	XYLK_HUMAN Glycosaminoglycan xylosylkinase	1	107.355	100.305	136.262	129.997	-0.349279	0.00603888	0.0854939	0.204717	0	0	0	0	0	0	0	0	0	0	0	0	0	1	0	0	0
P53634	CTSC	CATC_HUMAN Dipeptidyl peptidase 1	15	763.509	805.917	1029.76	1006.97	-0.348941	0.00568134	0.0838317	0.218932	0	0	0	0	0	0	0	0	0	0	0	0	0	0	0	1	0
Q9UKK9	NUDT5	NUDT5_HUMAN ADP-sugar pyrophosphatase	14	1625.42	1554.11	1939.77	2103.24	-0.347873	0.00811585	0.0963553	0.0538192	0	0	0	0	0	0	0	0	0	0	0	0	0	0	0	1	0
H7BY36	EWSR1	H7BY36_HUMAN RNA-binding protein EWS (Fragment)	1	21.6054	13.7101	19.486	25.6177	-0.347388	0.282741	0.508827	0.131393	0	0	0	0	0	0	0	0	0	0	1	0	0	0	0	0	0
P30281	CCND3	CCND3_HUMAN G1/S-specific cyclin-D3	3	140.213	146.447	204.079	166.442	-0.347001	0.0391655	0.195184	0.0568107	0	0	0	0	0	0	0	0	0	0	1	0	0	0	0	0	0
O43795	MYO1B	MYO1B_HUMAN Unconventional myosin-Ib	25	1780.65	1721.53	2247.47	2197.01	-0.34616	0.0033357	0.0645191	0.157832	0	0	0	0	0	0	0	0	0	0	0	0	0	0	0	0	1
Q9BYC5	FUT8	FUT8_HUMAN Alpha-(1,6)-fucosyltransferase	1	8.15867	3.73659	7.95577	9.72123	-0.346136	0.390516	0.601966	0.0660733	0	0	0	0	0	0	0	0	0	0	0	0	0	1	0	0	0
O94885	SASH1	SASH1_HUMAN SAM and SH3 domain-containing protein 1	1	23.086	18.8037	24.0227	29.9025	-0.344949	0.115985	0.320749	0.0496681	0	0	0	0	0	0	0	0	0	0	1	0	0	0	0	0	0
P17252	PRKCA	KPCA_HUMAN Protein kinase C alpha type	12	514.464	507.822	692.286	625.84	-0.344498	0.0077837	0.095304	0.0783298	0	0	0	0	1	0	0	0	0	0	0	1	0	0	0	0	0
Q2NL82	TSR1	TSR1_HUMAN Pre-rRNA-processing protein TSR1 homolog	14	1289.42	1295.19	1705.64	1588.75	-0.343834	0.00628831	0.0872656	0.0564245	0	0	0	0	0	0	0	0	0	0	1	0	0	0	0	0	0
Q9ULI2	RIMKLB	RIMKB_HUMAN Beta-citryl-glutamate synthase B	1	49.1117	40.0218	52.825	62.1459	-0.343407	0.104801	0.306132	0.0626672	0	0	0	0	0	0	0	0	0	0	0	0	0	0	0	0	0
Q99470	SDF2	SDF2_HUMAN Stromal cell-derived factor 2	4	182.903	147.24	202.027	217.517	-0.342522	0.0662079	0.247884	0.0882881	0	0	0	0	0	0	0	0	0	0	0	0	0	0	0	1	0
O94864	SUPT7L	ST65G_HUMAN STAGA complex 65 subunit gamma	1	15.6837	14.6139	20.0231	19.2673	-0.342358	0.00547704	0.0827129	0.102632	0	0	0	0	0	0	0	0	0	0	1	0	0	0	0	0	0
Q9NXE8	CWC25	CWC25_HUMAN Pre-mRNA-splicing factor CWC25 homolog	3	73.5842	72.4858	102.256	86.3173	-0.342271	0.0300051	0.174411	0.0558838	0	0	0	0	0	0	0	0	0	0	1	0	0	0	0	0	0
Q9NYJ8	TAB2	TAB2_HUMAN TGF-beta-activated kinase 1 and MAP3K7-binding protein 2	6	212.876	299.361	355.254	295.058	-0.341924	0.174198	0.392712	0.0578726	0	0	0	0	0	0	0	0	0	0	0	0	0	0	0	0	0
A6NIH7	UNC119B	U119B_HUMAN Protein unc-119 homolog B	3	23.5148	32.8507	35.4943	36.8948	-0.340988	0.15361	0.368783	0.0518598	0	0	0	0	0	0	0	0	0	0	0	0	0	0	0	0	0
Q9BWU1	CDK19	CDK19_HUMAN Cyclin-dependent kinase 19	1	85.2012	76.2294	100.816	105.562	-0.340465	0.021997	0.149666	0.0755905	0	0	0	0	0	0	0	0	0	0	0	1	0	0	0	0	0
Q96GX1	TCTN2	TECT2_HUMAN Tectonic-2	1	16.2194	14.5794	20.8346	18.9815	-0.34004	0.0179941	0.134477	0.066276	0	0	0	0	0	0	0	0	0	0	0	0	0	1	0	0	0
Q9Y4W2	LAS1L	LAS1L_HUMAN Ribosomal biogenesis protein LAS1L	20	1026.32	1076.61	1331.4	1350.6	-0.339758	0.00511387	0.0810566	0.0577369	0	0	0	0	0	0	0	0	1	0	1	0	0	0	0	0	0
B7WNX6	DCDC1	B7WNX6_HUMAN Doublecortin domain-containing protein 1	2	273.251	146.283	260.035	250.294	-0.339482	0.369838	0.584395	0.164602	0	0	0	0	0	0	0	0	0	0	0	0	0	0	0	0	0
Q92508	PIEZO1	PIEZ1_HUMAN Piezo-type mechanosensitive ion channel component 1	3	32.5554	32.3529	38.908	46.5505	-0.338737	0.0520598	0.224853	0.0912365	1	0	1	0	0	0	0	0	0	0	0	0	0	0	0	0	0
O75581	LRP6	LRP6_HUMAN Low-density lipoprotein receptor-related protein 6	1	7.7578	9.01548	10.2288	12.0511	-0.338186	0.0898369	0.285467	0.0578531	1	0	1	0	0	0	0	0	0	0	0	0	0	0	0	0	0
Q92564	DCUN1D4	DCNL4_HUMAN DCN1-like protein 4	3	181.352	168.917	216.026	230.862	-0.337936	0.0108158	0.108532	0.0618796	0	0	0	0	0	0	0	0	0	0	0	0	0	0	0	1	0
Q9NUW8	TDP1	TYDP1_HUMAN Tyrosyl-DNA phosphodiesterase 1	3	95.9208	96.4702	111.498	136.004	-0.337917	0.052733	0.225526	0.107345	0	0	0	0	0	0	0	0	0	0	1	0	0	0	0	0	0
P51648-2	ALDH3A2	AL3A2_HUMAN Isoform 2 of Fatty aldehyde dehydrogenase	11	654.571	653.665	861.391	812.321	-0.337564	0.00505412	0.0809672	0.0522193	1	0	1	0	0	0	0	0	0	0	0	1	0	0	0	0	0
Q9BVI0	PHF20	PHF20_HUMAN PHD finger protein 20	7	405.632	351.457	458.602	509.441	-0.337273	0.040809	0.199104	0.0569293	0	0	0	0	0	0	0	0	0	0	1	0	0	0	0	0	0
O95707	POP4	RPP29_HUMAN Ribonuclease P protein subunit p29	2	329.478	324.69	413.911	424.447	-0.336817	0.00383924	0.0703826	0.0526891	0	0	0	0	0	0	0	0	0	0	1	0	0	0	0	0	0
Q6UWP7	LCLAT1	LCLT1_HUMAN Lysocardiolipin acyltransferase 1	4	350.054	342.846	456.662	427.875	-0.336356	0.0047505	0.0784655	0.195676	1	0	1	0	0	0	0	0	0	0	0	0	0	0	0	0	0
P26006-1	ITGA3	ITA3_HUMAN Isoform 2 of Integrin alpha-3	6	248.523	241.401	334.229	292.506	-0.335767	0.01591	0.128067	0.0575124	0	0	0	0	0	0	0	0	0	0	0	0	0	0	0	0	1
Q8IXM2-3	BAP18	BAP18_HUMAN Isoform 3 of Chromatin complexes subunit BAP18	2	57.164	49.5329	60.8546	77.2361	-0.335333	0.108563	0.311617	0.0732399	0	0	0	0	0	0	0	0	0	0	1	0	0	0	0	0	0
Q8NCR0	B3GALNT2	B3GL2_HUMAN UDP-GalNAc:beta-1,3-N-acetylgalactosaminyltransferase 2	1	12.2451	8.52845	13.6918	13.4085	-0.335206	0.166716	0.384414	0.0561359	1	0	1	0	0	0	0	0	0	0	0	0	0	1	0	0	0
P55789	GFER	ALR_HUMAN FAD-linked sulfhydryl oxidase ALR	1	22.7726	36.0188	38.2563	36.1304	-0.335092	0.250236	0.476232	0.0659471	0	0	0	0	1	0	0	0	0	0	0	1	0	0	0	0	0
Q5VWC4	PSMD4	Q5VWC4_HUMAN 26S proteasome non-ATPase regulatory subunit 4	1	54.253	46.3393	60.7132	69.1366	-0.334968	0.0549444	0.228723	0.0891416	0	0	0	0	0	0	0	0	0	0	1	0	0	0	0	0	0
P51148-2	RAB5C	RAB5C_HUMAN Isoform 2 of Ras-related protein Rab-5C	9	763.296	710.17	957.938	922.748	-0.334421	0.00674633	0.0900113	0.0495699	0	0	0	0	0	0	0	0	0	0	0	0	0	0	0	1	0
Q9BU76	MMTAG2	MMTA2_HUMAN Multiple myeloma tumor-associated protein 2	7	222.957	250.221	302.791	297.084	-0.334186	0.0130261	0.118579	0.0578886	0	0	0	0	0	0	0	0	0	0	1	0	0	0	0	0	0
Q9BTY2	FUCA2	FUCO2_HUMAN Plasma alpha-L-fucosidase	6	489.504	526.831	711.527	591.971	-0.33322	0.0416888	0.20152	0.053706	0	0	0	0	0	0	0	0	0	0	0	0	0	0	0	0	0
O95477	ABCA1	ABCA1_HUMAN ATP-binding cassette sub-family A member 1	1	22.603	18.4163	29.3131	23.6027	-0.332233	0.0994508	0.299069	0.0992971	0	0	0	0	0	0	0	0	0	0	1	0	0	0	0	0	0
O95466-3	FMNL1	FMNL_HUMAN Isoform 3 of Formin-like protein 1	15	595.084	640.124	815.646	764.595	-0.331992	0.0102618	0.106166	0.0749573	0	0	0	0	0	0	0	0	0	0	0	1	0	0	0	0	0
P03973	SLPI	SLPI_HUMAN Antileukoproteinase	3	100.508	98.8111	118.119	133.708	-0.33185	0.0207599	0.14521	0.0719536	0	0	0	0	0	0	0	0	0	0	0	0	0	1	0	0	0
Q9Y3U8	RPL36	RL36_HUMAN 60S ribosomal protein L36	13	1436.2	1630.17	1836.53	2019.64	-0.331159	0.0268476	0.166191	0.0688358	0	0	0	0	0	0	0	0	1	0	0	1	0	0	0	0	0
Q8WVZ9	KBTBD7	KBTB7_HUMAN Kelch repeat and BTB domain-containing protein 7	2	24.3932	18.4032	23.5829	30.7086	-0.330811	0.195107	0.419037	0.0536676	0	0	0	0	0	0	0	0	0	0	0	0	0	0	0	0	0
O15460-2	P4HA2	P4HA2_HUMAN Isoform IIa of Prolyl 4-hydroxylase subunit alpha-2	22	1701.29	1425.95	2006.01	1909.62	-0.330482	0.0401707	0.196958	0.0734786	1	0	0	1	0	0	0	0	0	0	0	0	0	0	0	0	0
Q9BZG1	RAB34	RAB34_HUMAN Ras-related protein Rab-34	6	355.787	345.627	490.525	408.433	-0.330427	0.0392822	0.195619	0.0631987	0	0	0	0	0	0	0	0	0	0	0	0	0	0	0	0	0
P34931	HSPA1L	HS71L_HUMAN Heat shock 70 kDa protein 1-like	4	162.663	171.506	205.264	219.018	-0.329607	0.0121491	0.115546	0.0731981	0	0	0	0	0	0	0	0	0	0	0	0	0	0	0	1	0
Q14643	ITPR1	ITPR1_HUMAN Inositol 1,4,5-trisphosphate receptor type 1	28	1152.85	1084.59	1461.51	1366.58	-0.329529	0.00731358	0.0924309	0.0561862	1	0	1	0	0	0	0	0	0	0	0	0	0	0	0	1	0
P62987	UBA52	RL40_HUMAN Ubiquitin-60S ribosomal protein L40	2	355.868	372.862	428.736	501.981	-0.328678	0.0386859	0.194339	0.0555744	0	0	0	0	0	0	0	0	0	0	0	1	0	0	0	0	0
O75379	VAMP4	VAMP4_HUMAN Vesicle-associated membrane protein 4	1	42.0503	47.2843	56.6402	59.1307	-0.328596	0.0163445	0.129226	0.0877217	0	0	0	0	0	0	0	0	0	0	0	0	0	1	0	0	0
P30508	HLA-C	1C12_HUMAN HLA class I histocompatibility antigen, Cw-12 alpha chain	18	638.321	631.826	869.049	751.014	-0.328152	0.0239417	0.157028	0.164585	0	0	0	0	0	0	0	0	0	0	0	0	0	0	0	0	0
Q8WVM0	TFB1M	TFB1M_HUMAN Dimethyladenosine transferase 1, mitochondrial	2	116.841	192.717	197.822	181.986	-0.327702	0.292248	0.518656	0.049704	0	0	0	0	1	0	0	0	0	0	0	0	0	0	0	0	0
Q5JSL3	DOCK11	DOC11_HUMAN Dedicator of cytokinesis protein 11	2	106.437	102.448	131.063	132.817	-0.327616	0.0050219	0.0809448	0.242361	0	0	0	0	0	0	0	0	0	0	0	0	0	0	0	0	0
Q01995	TAGLN	TAGL_HUMAN Transgelin	13	989.128	1056.18	1357.24	1227.79	-0.327406	0.0167072	0.130413	0.0496344	0	0	0	0	0	0	0	0	0	0	0	0	0	0	0	0	0
Q9H4L5	OSBPL3	OSBL3_HUMAN Oxysterol-binding protein-related protein 3	11	743.666	742.364	932.794	961.436	-0.327159	0.00396549	0.0706483	0.141012	1	0	1	0	0	0	0	0	0	0	0	1	0	0	0	0	0
Q9BQE9	BCL7B	BCL7B_HUMAN B-cell CLL/lymphoma 7 protein family member B	3	295.797	279.43	367	361.887	-0.326861	0.00554508	0.0827625	0.0508216	0	0	0	0	0	0	0	0	0	0	1	0	0	0	0	0	0
Q9H8M7	FAM188A	F188A_HUMAN Protein FAM188A	2	39.4126	39.3908	51.7602	49.579	-0.32624	0.0039182	0.0706483	0.0503825	0	0	0	0	0	0	0	0	0	0	1	0	0	0	0	0	0
Q96PU5	NEDD4L	NED4L_HUMAN E3 ubiquitin-protein ligase NEDD4-like	2	68.2097	54.9724	81.2377	75.502	-0.326204	0.0636566	0.243862	0.0872767	0	0	0	0	0	0	0	0	0	0	0	0	0	0	0	0	0
O95251	KAT7	KAT7_HUMAN Histone acetyltransferase KAT7	5	208.631	222.281	274.188	272.881	-0.325434	0.00540133	0.0826677	0.053711	0	0	0	0	0	0	0	0	0	0	1	0	0	0	0	0	0
Q8NEY8-3	PPHLN1	PPHLN_HUMAN Isoform 3 of Periphilin-1	6	335.757	398.634	452.431	477.933	-0.325124	0.0422813	0.202253	0.147112	0	0	0	0	0	0	0	0	0	0	1	0	0	0	0	0	0
Q6W2J9	BCOR	BCOR_HUMAN BCL-6 corepressor	1	8.18902	8.49978	13.1603	8.97821	-0.32481	0.193848	0.417347	0.0859738	0	0	0	0	0	0	0	0	0	0	1	0	0	0	0	0	0
O00541	PES1	PESC_HUMAN Pescadillo homolog	22	2249.28	2273.54	2886.9	2700.87	-0.323263	0.00744353	0.0930162	0.110043	0	0	0	0	0	0	0	0	0	0	0	0	0	0	0	0	0
P18084	ITGB5	ITB5_HUMAN Integrin beta-5	4	97.1421	111.391	136.522	124.42	-0.322495	0.0292294	0.17166	0.0589415	0	0	0	0	0	0	0	0	0	0	0	0	0	0	0	0	0
H0YBE0	MTDH	H0YBE0_HUMAN Protein LYRIC (Fragment)	1	70.9049	56.7444	85.3002	76.9832	-0.322233	0.0792695	0.26988	0.0560324	0	0	0	0	0	0	0	0	0	0	0	0	0	0	0	0	0
Q9NPA3	MID1IP1	M1IP1_HUMAN Mid1-interacting protein 1	3	70.8624	68.3153	88.911	88.9768	-0.321686	0.00519831	0.0811366	0.0704935	0	0	0	0	0	0	0	0	0	0	0	0	0	0	0	0	0
O75674	TOM1L1	TM1L1_HUMAN TOM1-like protein 1	4	174.398	144.852	196.474	203.42	-0.320863	0.0479819	0.215686	0.0616287	0	0	0	0	0	0	0	0	0	0	0	0	0	0	0	0	0
P16383	GCFC2	GCFC2_HUMAN GC-rich sequence DNA-binding factor 2	5	186.445	158.838	199.774	239.3	-0.320614	0.0944138	0.293307	0.0605385	0	0	0	0	0	0	0	0	0	0	1	0	0	0	0	0	0
Q86UK5	EVC2	LBN_HUMAN Limbin	1	23.3536	20.3352	21.4144	35.6274	-0.320171	0.326269	0.55063	0.0543234	0	0	0	0	0	0	0	0	0	0	0	1	0	0	0	0	0
Q9Y324	FCF1	FCF1_HUMAN rRNA-processing protein FCF1 homolog	2	94.2647	106.857	124.261	125.823	-0.317968	0.0196796	0.140904	0.0535636	0	0	0	0	0	0	0	0	0	0	1	0	0	0	0	0	0
P49116-2	NR2C2	NR2C2_HUMAN Isoform 2 of Nuclear receptor subfamily 2 group C member 2	3	23.3408	29.3224	35.278	31.8511	-0.317477	0.083883	0.276629	0.0573914	0	0	0	0	0	0	0	0	0	0	1	0	0	0	0	0	0
H7C144	ACTN4	H7C144_HUMAN Alpha-actinin-4 (Fragment)	2	49.6726	44.687	56.8624	63.9685	-0.317019	0.0354847	0.187185	0.0850701	0	0	0	0	0	0	0	0	0	0	0	0	0	0	0	0	0
O00308	WWP2	WWP2_HUMAN NEDD4-like E3 ubiquitin-protein ligase WWP2	1	29.0597	31.0667	36.3341	40.1424	-0.316925	0.0353918	0.186991	0.0688822	0	0	0	0	0	0	0	0	0	0	0	0	0	0	0	0	0
Q9BTE6	AARSD1	AASD1_HUMAN Alanyl-tRNA editing protein Aarsd1	12	702.927	708.811	890.738	891.845	-0.316572	0.00373438	0.0692208	0.0677345	0	0	0	0	0	0	0	0	0	0	0	1	0	0	0	0	0
Q99615	DNAJC7	DNJC7_HUMAN DnaJ homolog subfamily C member 7	38	3198.58	3156.8	3766.3	4105.54	-0.31637	0.00812948	0.0963553	0.0685159	0	0	0	0	0	0	0	0	0	0	1	0	0	0	0	0	0
Q12982-2	BNIP2	BNIP2_HUMAN Isoform 2 of BCL2/adenovirus E1B 19 kDa protein-interacting protein 2	2	63.8283	52.9515	90.5619	60.4451	-0.315647	0.244837	0.470699	0.111974	0	0	0	0	0	0	0	0	0	0	0	1	0	0	0	0	0
P10244	MYBL2	MYBB_HUMAN Myb-related protein B	3	90.7218	91.3318	119.565	109.501	-0.315446	0.00781487	0.0954358	0.0541644	0	0	0	0	0	0	0	0	0	0	1	0	0	0	0	0	0
P56589	PEX3	PEX3_HUMAN Peroxisomal biogenesis factor 3	3	187.954	213.189	251.489	248.774	-0.314867	0.0158147	0.128067	0.0523244	0	0	0	0	0	0	0	0	0	0	1	0	0	0	0	0	0
Q8IZ69	TRMT2A	TRM2A_HUMAN tRNA (uracil-5-)-methyltransferase homolog A	7	279.728	307.713	381.702	354.556	-0.314741	0.0163392	0.129226	0.0567674	0	0	0	0	0	0	0	0	0	0	0	1	0	0	0	0	0
Q9BZQ6	EDEM3	EDEM3_HUMAN ER degradation-enhancing alpha-mannosidase-like protein 3	5	219.339	190.285	249.745	264.656	-0.313985	0.0340752	0.183079	0.0661748	1	0	0	1	0	0	0	0	0	0	0	0	0	0	0	0	0
Q9Y6Y0	IVNS1ABP	NS1BP_HUMAN Influenza virus NS1A-binding protein	9	285.269	271.747	348.272	351.311	-0.312967	0.00664061	0.0893403	0.0561988	0	0	0	0	0	0	0	0	0	0	0	1	0	0	0	0	0
Q14739	LBR	LBR_HUMAN Lamin-B receptor	10	869.917	818.397	1056.68	1076.5	-0.312861	0.00656129	0.08859	0.0505826	1	0	1	0	0	0	0	0	0	0	1	0	0	0	0	0	0
Q9Y2L9-3	LRCH1	LRCH1_HUMAN Isoform 3 of Leucine-rich repeat and calponin homology domain-containing protein 1	1	28.8453	30.5749	39.6625	36.4554	-0.31284	0.0093507	0.101722	0.0783737	0	0	0	0	0	0	0	0	0	0	0	0	0	0	0	0	0
Q6YHK3	CD109	CD109_HUMAN CD109 antigen	2	91.6874	85.1747	120.409	101.293	-0.312741	0.0431314	0.204125	0.064107	0	0	0	0	0	0	0	0	0	0	0	0	0	0	0	0	1
Q5F1R6-3	DNAJC21	DJC21_HUMAN Isoform 3 of DnaJ homolog subfamily C member 21	15	665.65	677.427	861.049	826.982	-0.311989	0.00518804	0.0811366	0.227709	0	0	0	0	0	0	0	0	0	0	0	1	0	0	0	0	0
O43166	SIPA1L1	SI1L1_HUMAN Signal-induced proliferation-associated 1-like protein 1	19	751.437	844.355	972.424	1045.03	-0.31173	0.0285523	0.169401	0.0572111	0	0	0	0	0	0	0	0	0	0	0	0	0	0	0	0	1
P68431	HIST1H3A	H31_HUMAN Histone H3.1	5	469.084	554.563	774.417	534.036	-0.311436	0.225115	0.451522	0.0907975	0	0	0	0	0	0	0	0	0	0	0	0	0	0	0	0	0
O95104	SCAF4	SFR15_HUMAN Splicing factor, arginine/serine-rich 15	2	15.0554	9.17335	12.6952	17.9607	-0.309623	0.36942	0.584156	0.0526107	0	0	0	0	0	0	0	0	0	0	1	0	0	0	0	0	0
Q9BTV5	FSD1	FSD1_HUMAN Fibronectin type III and SPRY domain-containing protein 1	1	21.7129	21.2813	27.1575	26.9058	-0.309216	0.00470986	0.0782948	0.0726243	0	0	0	0	0	0	0	0	0	0	0	0	0	0	0	0	0
Q9P2J3	KLHL9	KLHL9_HUMAN Kelch-like protein 9	2	42.3492	44.4094	58.495	52.6005	-0.308881	0.0124202	0.116897	0.0621897	0	0	0	0	0	0	0	0	0	0	0	1	0	0	0	0	0
Q96F24	NRBF2	NRBF2_HUMAN Nuclear receptor-binding factor 2	1	40.1234	39.0008	53.1963	47.7306	-0.308574	0.0128469	0.118117	0.0676145	0	0	0	0	0	0	0	0	0	0	0	1	0	0	0	0	0
A6NNT2	C16orf96	CP096_HUMAN Putative uncharacterized protein C16orf96	1	48.9119	55.9454	64.8331	67.3389	-0.30754	0.0254106	0.16103	0.0501173	0	0	0	0	0	0	0	0	0	0	0	0	0	0	0	0	0
Q9H1X3-3	DNAJC25	DJC25_HUMAN Isoform 3 of DnaJ homolog subfamily C member 25	4	62.2441	59.5595	80.5872	73.6612	-0.307357	0.0102001	0.105863	0.0580565	0	0	0	0	0	0	0	0	0	0	1	0	0	0	0	0	0
Q9UPW6	SATB2	SATB2_HUMAN DNA-binding protein SATB2	2	49.3377	51.9496	64.2619	64.0056	-0.306904	0.00601956	0.085465	0.0633801	0	0	0	0	0	0	0	0	0	0	1	0	0	0	0	0	0
Q8NCW5	APOA1BP	NNRE_HUMAN NAD(P)H-hydrate epimerase	13	850.017	935.026	1135.19	1095.81	-0.306578	0.0155131	0.127017	0.0884146	0	0	0	0	1	0	0	0	0	0	1	0	0	0	0	0	0
Q96F63	CCDC97	CCD97_HUMAN Coiled-coil domain-containing protein 97	9	439.603	430.331	563.739	524.43	-0.305552	0.00803928	0.0963553	0.073822	0	0	0	0	0	0	0	0	0	0	1	0	0	0	0	0	0
P13498	CYBA	CY24A_HUMAN Cytochrome b-245 light chain	2	159.598	136.416	189.141	178.773	-0.305231	0.0358967	0.188117	0.0693804	1	0	1	0	0	0	0	0	0	0	0	0	0	0	0	0	0
Q8WUJ0	STYX	STYX_HUMAN Serine/threonine/tyrosine-interacting protein	3	70.2679	76.0771	89.3641	94.1984	-0.305068	0.0167682	0.130413	0.056106	0	0	0	0	0	0	0	0	0	0	1	0	0	0	0	0	0
Q9H3Q1	CDC42EP4	BORG4_HUMAN Cdc42 effector protein 4	4	85.081	98.6547	119.987	108.805	-0.304918	0.0350474	0.185886	0.0975741	0	0	0	0	0	0	0	0	0	0	0	0	0	0	0	0	0
Q9P0R6	GSKIP	GSKIP_HUMAN GSK3-beta interaction protein	2	77.4775	50.3549	78.2975	79.8448	-0.304907	0.271833	0.49697	0.0722116	0	0	0	0	0	0	0	0	0	0	0	0	0	1	0	0	0
Q96IG2	FBXL20	FXL20_HUMAN F-box/LRR-repeat protein 20	1	17.2983	14.896	24.7978	17.0875	-0.304837	0.241662	0.467714	0.071466	0	0	0	0	0	0	0	0	0	0	0	0	0	0	0	0	0
Q8NBX0	SCCPDH	SCPDL_HUMAN Saccharopine dehydrogenase-like oxidoreductase	6	425.057	487.774	568.739	570.652	-0.30471	0.0236466	0.156345	0.0920112	0	0	0	0	0	0	0	0	0	0	0	0	0	0	0	1	0
P62701	RPS4X	RS4X_HUMAN 40S ribosomal protein S4, X isoform	30	3719.42	3671.4	4734.14	4403.24	-0.304474	0.00763898	0.094741	0.0932149	0	0	0	0	0	0	0	0	1	0	0	0	0	0	0	0	0
Q07866-6	KLC1	KLC1_HUMAN Isoform N of Kinesin light chain 1	1	7.17042	10.2783	9.55867	12.344	-0.303614	0.356061	0.572529	0.0637835	0	0	0	0	0	0	0	0	0	0	0	0	0	0	0	0	1
P52292	KPNA2	IMA1_HUMAN Importin subunit alpha-1	32	2803.26	2634.23	3332.3	3340.98	-0.302466	0.00542103	0.0827129	0.0552486	1	0	1	0	0	0	0	0	0	0	1	0	0	0	0	0	0
Q8IX18	DHX40	DHX40_HUMAN Probable ATP-dependent RNA helicase DHX40	10	433.737	395.385	502.633	536.087	-0.301735	0.0208784	0.145812	0.264944	0	0	0	0	0	0	0	0	0	0	1	0	0	0	0	0	0
Q9NYU2	UGGT1	UGGG1_HUMAN UDP-glucose:glycoprotein glucosyltransferase 1	18	1044.04	945.028	1265	1204.26	-0.301568	0.0152991	0.126722	0.0958902	1	0	0	1	0	0	0	0	0	0	0	1	0	0	0	0	0
P49755	TMED10	TMEDA_HUMAN Transmembrane emp24 domain-containing protein 10	5	346.489	347.245	474.89	394.185	-0.301164	0.0523797	0.225246	0.0532374	1	0	1	0	0	0	0	0	0	0	0	0	0	1	0	0	0
Q9NYU1	UGGT2	UGGG2_HUMAN UDP-glucose:glycoprotein glucosyltransferase 2	9	250.41	272.317	342.841	306.313	-0.300493	0.0249708	0.160293	0.0546253	1	0	0	1	0	0	0	0	0	0	0	0	0	0	0	0	0
P62750	RPL23A	RL23A_HUMAN 60S ribosomal protein L23a	22	2811.98	2996.85	3392.15	3699.91	-0.30047	0.0199143	0.141823	0.0897013	0	0	0	0	0	0	0	0	1	0	0	1	0	0	0	0	0
P01137	TGFB1	TGFB1_HUMAN Transforming growth factor beta-1	9	1109.1	1072.54	1381.87	1320.95	-0.300415	0.00653773	0.0884915	0.137161	0	0	0	0	0	0	0	0	0	0	0	0	0	1	0	0	0
Q9HA64	FN3KRP	KT3K_HUMAN Ketosamine-3-kinase	3	229.958	195.763	281.739	246.538	-0.300279	0.0638132	0.244099	0.0502641	0	0	0	0	0	0	0	0	0	0	1	0	0	0	0	0	0
Q9UHG3	PCYOX1	PCYOX_HUMAN Prenylcysteine oxidase 1	13	632.509	583.699	733.908	786.739	-0.300072	0.0177843	0.133793	0.0578492	0	0	0	0	0	0	0	0	0	0	0	0	0	0	0	0	0
Q15637-6	SF1	SF01_HUMAN Isoform 6 of Splicing factor 1	2	59.8274	90.8456	96.339	89.3861	-0.299916	0.259895	0.4843	0.0927286	0	0	0	0	0	0	0	0	0	0	1	0	0	0	0	0	0
P50452	SERPINB8	SPB8_HUMAN Serpin B8	3	114.34	137.689	160.869	149.596	-0.29985	0.0597792	0.236599	0.0535622	0	0	0	0	0	0	0	0	0	0	1	0	0	0	0	0	0
O75381	PEX14	PEX14_HUMAN Peroxisomal membrane protein PEX14	4	397.657	420.219	551.916	473.524	-0.29984	0.0325066	0.180386	0.129606	0	0	0	0	0	0	0	0	0	0	0	0	0	0	1	0	0
Q13443	ADAM9	ADAM9_HUMAN Disintegrin and metalloproteinase domain-containing protein 9	15	503.001	509.031	668.545	597.894	-0.299348	0.0156798	0.127755	0.100096	0	0	0	0	0	0	0	0	0	0	0	0	0	0	0	1	0
Q05BQ5	MBTD1	MBTD1_HUMAN MBT domain-containing protein 1	1	10.5148	14.134	12.6305	18.4744	-0.299093	0.3147	0.539844	0.0560517	0	0	0	0	0	0	0	0	0	0	1	0	0	0	0	0	0
Q70Z53	FRA10AC1	F10C1_HUMAN Protein FRA10AC1	4	129.303	154.697	182.914	169.47	-0.299034	0.0573205	0.232725	0.0587392	0	0	0	0	0	0	0	0	0	0	0	0	0	0	0	0	0
O95391	SLU7	SLU7_HUMAN Pre-mRNA-splicing factor SLU7	13	472.522	474.395	586.931	590.632	-0.298744	0.00467711	0.0780259	0.0563817	0	0	0	0	0	0	0	0	0	0	1	0	0	0	0	0	0
Q15149-4	PLEC	PLEC_HUMAN Isoform 4 of Plectin	2	96.4062	98.3223	118.975	121.277	-0.298525	0.00598117	0.0854035	0.0756941	0	0	0	0	0	0	0	0	0	0	0	1	0	0	0	0	0
Q86YM7	HOMER1	HOME1_HUMAN Homer protein homolog 1	1	18.4865	23.4031	27.9336	24.0749	-0.298164	0.114261	0.318489	0.0632421	1	0	0	0	0	0	0	0	0	0	0	1	0	0	0	0	0
P47914	RPL29	RL29_HUMAN 60S ribosomal protein L29	9	1103.66	1510.64	1477.39	1709.16	-0.298088	0.198004	0.423488	0.051508	0	0	0	0	0	0	0	0	1	0	0	1	0	0	0	0	0
Q8IUI8	CRLF3	CRLF3_HUMAN Cytokine receptor-like factor 3	7	446.901	447.78	549.746	566.15	-0.297675	0.0057634	0.0840614	0.231082	0	0	0	0	0	0	0	0	0	0	0	1	0	0	0	0	0
Q02809	PLOD1	PLOD1_HUMAN Procollagen-lysine,2-oxoglutarate 5-dioxygenase 1	14	602.559	623	791.277	738.154	-0.297592	0.00939921	0.101722	0.0741819	1	0	1	0	0	0	0	0	0	0	0	0	0	0	0	1	0
Q8NF37	LPCAT1	PCAT1_HUMAN Lysophosphatidylcholine acyltransferase 1	2	75.1883	87.5667	98.817	103.438	-0.297405	0.0397166	0.196226	0.0509163	1	0	1	0	0	0	0	0	0	0	0	0	0	0	0	0	0
Q9NRG0	CHRAC1	CHRC1_HUMAN Chromatin accessibility complex protein 1	3	149.521	190.255	224.429	194.643	-0.297289	0.125366	0.333238	0.0879144	0	0	0	0	0	0	0	0	0	0	1	0	0	0	0	0	0
P55055	NR1H2	NR1H2_HUMAN Oxysterols receptor LXR-beta	1	6.67475	11.2397	10.1448	10.429	-0.297078	0.486728	0.682769	0.102091	0	0	0	0	0	0	0	0	0	0	1	0	0	0	0	0	0
P48729-2	CSNK1A1	KC1A_HUMAN Isoform 2 of Casein kinase I isoform alpha	7	519.844	448.439	615.322	586.955	-0.296757	0.0378777	0.192265	0.072037	0	0	0	0	0	0	0	0	0	0	0	1	0	0	0	0	0
Q5SW79	CEP170	CE170_HUMAN Centrosomal protein of 170 kDa	28	1438.61	1409.98	1764.47	1756.05	-0.296398	0.00493045	0.0798566	0.0577291	0	0	0	0	0	0	0	0	0	0	0	0	0	0	0	0	0
Q6ZUT1-2	C11orf57	CK057_HUMAN Isoform 2 of Uncharacterized protein C11orf57	1	7.73366	10.1464	12.3543	9.71986	-0.296379	0.274451	0.499911	0.0603304	0	0	0	0	0	0	0	0	0	0	0	1	0	0	0	0	0
Q9BZJ0	CRNKL1	CRNL1_HUMAN Crooked neck-like protein 1	17	836.139	902.481	1104.45	1048.5	-0.295249	0.015905	0.128067	0.0784086	0	0	0	0	0	0	0	0	0	0	0	0	0	0	0	0	0
Q9UHQ1-2	NARF	NARF_HUMAN Isoform 2 of Nuclear prelamin A recognition factor	5	503.277	448.025	568.918	610.462	-0.295155	0.0327694	0.181092	0.0861534	0	0	0	0	0	0	0	0	0	0	1	0	0	0	0	0	0
Q86XA9	HEATR5A	HTR5A_HUMAN HEAT repeat-containing protein 5A	5	448.998	428.975	568.839	522.852	-0.294949	0.0140607	0.121224	0.0528173	0	0	0	0	0	0	0	0	0	0	0	0	0	0	0	0	0
Q96H35	RBM18	RBM18_HUMAN Probable RNA-binding protein 18	2	39.0764	37.0479	48.8971	47.6632	-0.294553	0.0104745	0.107039	0.0606117	0	0	0	0	0	0	0	0	0	0	1	0	0	0	0	0	0
Q5SY16	NOL9	NOL9_HUMAN Polynucleotide 5'-hydroxyl-kinase NOL9	6	468.001	455.86	581.966	565.596	-0.294023	0.00604723	0.0854939	0.0593003	0	0	0	0	0	0	0	0	0	0	1	0	0	0	0	0	0
Q8NBL1	POGLUT1	PGLT1_HUMAN Protein O-glucosyltransferase 1	6	246.192	271.78	325.676	313.971	-0.293996	0.017238	0.131915	0.0632161	1	0	0	1	0	0	0	0	0	0	0	0	0	0	0	0	0
Q13325	IFIT5	IFIT5_HUMAN Interferon-induced protein with tetratricopeptide repeats 5	8	632.802	594.657	751.116	777.195	-0.293332	0.0107994	0.108531	0.0733211	0	0	0	0	0	0	0	0	0	0	0	0	0	0	0	0	1
Q9BY67-3	CADM1	CADM1_HUMAN Isoform 3 of Cell adhesion molecule 1	5	168.813	158.149	219.523	185.099	-0.293203	0.0462074	0.21218	0.0774153	0	0	0	0	0	0	0	0	0	0	0	0	0	0	0	0	0
Q00839	HNRNPU	HNRPU_HUMAN Heterogeneous nuclear ribonucleoprotein U	120	12093.6	13015.1	15114.9	14999.3	-0.292847	0.00611615	0.0859652	0.278633	0	0	0	0	0	0	0	0	0	0	1	0	0	0	0	0	0
Q9UBS4	DNAJB11	DJB11_HUMAN DnaJ homolog subfamily B member 11	18	1214.32	1159.26	1474.31	1455.28	-0.292476	0.0059539	0.0854035	0.0809232	1	0	1	0	0	0	0	0	0	0	0	0	0	0	0	0	0
P48454-3	PPP3CC	PP2BC_HUMAN Isoform 3 of Serine/threonine-protein phosphatase 2B catalytic subunit gamma isoform	2	63.2651	62.2106	84.923	72.8375	-0.292425	0.0288243	0.170216	0.128302	0	0	0	0	0	0	0	0	0	0	0	0	0	0	0	1	0
Q6AWC2-6	WWC2	WWC2_HUMAN Isoform 6 of Protein WWC2	4	225.202	239.268	283.113	292.521	-0.292178	0.0113143	0.111772	0.0557689	0	0	0	0	0	0	0	0	0	0	0	0	0	0	0	0	0
Q70J99-3	UNC13D	UN13D_HUMAN Isoform 3 of Protein unc-13 homolog D	9	364.103	361.04	459.449	433.372	-0.292052	0.00692129	0.0905604	0.221012	0	0	0	0	0	0	0	0	0	0	0	1	0	0	0	0	0
P62314	SNRPD1	SMD1_HUMAN Small nuclear ribonucleoprotein Sm D1	5	190.969	231.908	280.586	242.479	-0.291727	0.0837182	0.276425	0.121104	0	0	0	0	0	0	0	0	0	0	0	0	0	0	0	0	0
Q92830	KAT2A	KAT2A_HUMAN Histone acetyltransferase KAT2A	4	67.0721	69.0312	94.9023	76.13	-0.29127	0.0680921	0.251751	0.0506319	0	0	0	0	0	0	0	0	0	0	0	0	0	0	0	0	0
O14879	IFIT3	IFIT3_HUMAN Interferon-induced protein with tetratricopeptide repeats 3	2	57.3525	54.4549	72.5191	67.4305	-0.29082	0.0130285	0.118579	0.0920183	0	0	0	0	1	0	0	0	0	0	0	1	0	0	0	0	0
Q13445	TMED1	TMED1_HUMAN Transmembrane emp24 domain-containing protein 1	4	133.729	115.194	168.843	138.643	-0.290472	0.092564	0.290263	0.0753489	1	0	1	0	0	0	0	0	0	0	0	0	0	0	0	0	0
Q7LBR1	CHMP1B	CHM1B_HUMAN Charged multivesicular body protein 1b	5	612.298	652.01	760.355	811.533	-0.290469	0.0153772	0.126722	0.203607	0	0	0	0	0	0	0	0	0	0	0	0	0	0	0	0	0
Q9BZG8	DPH1	DPH1_HUMAN Diphthamide biosynthesis protein 1	7	236.889	243.74	295.74	295.877	-0.290425	0.00555636	0.0827625	0.0635112	0	0	0	0	0	0	0	0	0	0	1	0	0	0	0	0	0
Q15475	SIX1	SIX1_HUMAN Homeobox protein SIX1	3	99.0817	125.122	141.429	132.049	-0.290349	0.0994256	0.299069	0.0589679	0	0	0	0	0	0	0	0	0	0	1	0	0	0	0	0	0
Q9NWD8	TMEM248	TM248_HUMAN Transmembrane protein 248	1	11.1388	15.7089	16.9651	16.272	-0.289325	0.212936	0.437072	0.0528048	0	0	0	0	0	0	0	0	0	0	0	0	0	0	0	1	0
Q92766-2	RREB1	RREB1_HUMAN Isoform 2 of Ras-responsive element-binding protein 1	4	265.331	275.844	335.245	339.981	-0.289223	0.00681994	0.0902704	0.0741051	0	0	0	0	0	0	0	0	0	0	1	0	0	0	0	0	0
Q9Y2Y9	KLF13	KLF13_HUMAN Krueppel-like factor 13	2	63.0591	70.3701	81.8161	84.0623	-0.288848	0.0242507	0.157549	0.073695	0	0	0	0	0	0	0	0	0	0	0	0	0	0	0	0	0
Q9UIF9	BAZ2A	BAZ2A_HUMAN Bromodomain adjacent to zinc finger domain protein 2A	23	770.542	802.675	1004.31	946.676	-0.288673	0.0112748	0.111627	0.0564158	0	0	0	0	0	0	0	0	0	0	1	0	0	0	0	0	0
P46778	RPL21	RL21_HUMAN 60S ribosomal protein L21	5	418.335	432.147	522.497	534.67	-0.2886	0.00675793	0.0900113	0.093946	1	0	0	0	0	0	0	0	1	0	0	1	0	0	0	0	0
Q9BUE0	MED18	MED18_HUMAN Mediator of RNA polymerase II transcription subunit 18	1	44.7019	42.8535	56.7416	52.7484	-0.288247	0.0131415	0.118734	0.0761911	0	0	0	0	0	0	0	0	0	0	1	0	0	0	0	0	0
Q53LP3	SOWAHC	SWAHC_HUMAN Ankyrin repeat domain-containing protein SOWAHC	8	369.126	355.329	441.686	454.425	-0.287707	0.00823817	0.0967342	0.183725	0	0	0	0	0	0	0	0	0	0	0	1	0	0	0	0	0
Q9NUN5	LMBRD1	LMBD1_HUMAN Probable lysosomal cobalamin transporter	1	40.8416	31.0258	48.2912	42.2104	-0.287654	0.163033	0.380593	0.077763	1	0	1	0	0	0	0	0	0	0	0	0	0	0	0	1	0
Q6GQQ9	OTUD7B	OTU7B_HUMAN OTU domain-containing protein 7B	5	87.7921	74.4503	99.5187	100.464	-0.286793	0.0568193	0.232197	0.0542689	0	0	0	0	0	0	0	0	0	0	0	0	0	0	0	0	0
Q01469	FABP5	FABP5_HUMAN Fatty acid-binding protein, epidermal	42	1598.74	1486.44	1836.31	1927.74	-0.28616	0.0143479	0.122434	0.0545064	0	0	0	0	0	0	0	0	0	0	0	1	0	0	0	0	0
Q9NY61	AATF	AATF_HUMAN Protein AATF	8	656.623	663.784	822.504	805.946	-0.286127	0.0056204	0.0833442	0.0495416	0	0	0	0	0	0	0	0	0	0	1	0	0	0	0	0	0
Q9NR33	POLE4	DPOE4_HUMAN DNA polymerase epsilon subunit 4	1	19.209	19.0593	22.4555	24.724	-0.286103	0.0185916	0.136632	0.0652348	0	0	0	0	0	0	0	0	0	0	1	0	0	0	0	0	0
P0CG12	CHTF8	CTF8A_HUMAN Chromosome transmission fidelity protein 8 homolog isoform 2	2	21.0969	19.8845	23.8064	27.4562	-0.285463	0.041977	0.20152	0.13291	0	0	0	0	0	0	0	0	0	0	0	0	0	0	0	0	0
Q9NYH9	UTP6	UTP6_HUMAN U3 small nucleolar RNA-associated protein 6 homolog	12	658.731	662.205	804.405	826.406	-0.285212	0.00646601	0.0884428	0.0839483	0	0	0	0	0	0	0	0	0	0	1	0	0	0	0	0	0
Q14147	DHX34	DHX34_HUMAN Probable ATP-dependent RNA helicase DHX34	10	230.658	247.369	297.115	290.748	-0.284965	0.00909124	0.100274	0.0499765	0	0	0	0	0	0	0	0	0	0	1	0	0	0	0	0	0
Q9NQ92	COPRS	COPRS_HUMAN Coordinator of PRMT5 and differentiation stimulator	3	102.505	75.328	101.805	112.694	-0.284762	0.190489	0.413019	0.0515204	0	0	0	0	0	0	0	0	0	0	1	0	0	0	0	0	0
Q9UBU7	DBF4	DBF4A_HUMAN Protein DBF4 homolog A	2	94.7811	85.434	107.133	113.328	-0.284728	0.0284196	0.169401	0.0560792	0	0	0	0	0	0	0	0	0	0	1	0	0	0	0	0	0
Q01082-3	SPTBN1	SPTB2_HUMAN Isoform 2 of Spectrin beta chain, non-erythrocytic 1	2	47.1505	45.3132	58.3038	57.9993	-0.284688	0.00701374	0.0910857	0.0689238	0	0	0	0	0	0	0	0	0	0	0	0	0	1	0	0	0
Q15007	WTAP	FL2D_HUMAN Pre-mRNA-splicing regulator WTAP	8	341.262	327.11	385.608	438.92	-0.284221	0.0393953	0.195744	0.0622084	0	0	0	0	0	0	0	0	0	0	1	0	0	0	0	0	0
Q92597	NDRG1	NDRG1_HUMAN Protein NDRG1	3	176.288	170.453	204.988	221.802	-0.284102	0.0189198	0.137971	0.0683792	0	0	0	0	0	0	0	0	0	0	0	1	0	0	0	0	0
Q92572	AP3S1	AP3S1_HUMAN AP-3 complex subunit sigma-1	5	571.01	575.362	704.761	711.503	-0.284035	0.00553722	0.0827625	0.254553	0	0	0	0	0	0	0	0	0	0	0	0	0	0	0	1	0
Q08AF3	SLFN5	SLFN5_HUMAN Schlafen family member 5	1	64.4978	76.4878	85.8151	87.7068	-0.283807	0.0544243	0.228616	0.0773612	0	0	0	0	0	0	0	0	0	0	1	0	0	0	0	0	0
O76021	RSL1D1	RL1D1_HUMAN Ribosomal L1 domain-containing protein 1	22	2087.32	2272.44	2571.34	2683.58	-0.2835	0.0227346	0.152576	0.0566097	0	0	0	0	0	0	0	0	1	0	0	0	0	0	0	0	0
P82970	HMGN5	HMGN5_HUMAN High mobility group nucleosome-binding domain-containing protein 5	28	1552.51	1379.58	1775.67	1784.83	-0.28323	0.0219552	0.14965	0.0576617	0	0	0	0	0	0	0	0	0	0	1	0	0	0	0	0	0
Q9Y2B1	TMEM5	TMEM5_HUMAN Transmembrane protein 5	1	31.2289	29.1137	39.7529	35.9414	-0.283161	0.0154291	0.126722	0.0606056	0	0	0	0	0	0	0	0	0	0	0	0	0	1	0	0	0
Q9NPF0	CD320	CD320_HUMAN CD320 antigen	3	74.6208	70.0234	93.589	86.8674	-0.283097	0.0157564	0.12791	0.119796	0	0	0	0	0	0	0	0	0	0	0	1	0	0	0	0	0
Q68DK7	MSL1	MSL1_HUMAN Male-specific lethal 1 homolog	2	54.434	61.3247	78.4639	66.4757	-0.282489	0.0630692	0.243132	0.0745973	0	0	0	0	0	0	0	0	0	0	1	0	0	0	0	0	0
O94952	FBXO21	FBX21_HUMAN F-box only protein 21	1	7.41064	9.2821	9.92949	10.8915	-0.282338	0.197629	0.423038	0.0729747	0	0	0	0	0	0	0	0	0	0	0	0	0	0	0	0	0
Q01850	CDR2	CDR2_HUMAN Cerebellar degeneration-related protein 2	2	131.687	122.964	155.854	156.592	-0.281779	0.012139	0.115546	0.153209	0	0	0	0	0	0	0	0	0	0	1	0	0	0	0	0	0
Q9BT09	CNPY3	CNPY3_HUMAN Protein canopy homolog 3	10	756.348	733.25	906.614	933.722	-0.281561	0.00690721	0.0905604	0.189621	1	0	0	0	0	0	0	0	0	0	0	0	0	0	0	0	0
Q02878	RPL6	RL6_HUMAN 60S ribosomal protein L6	19	2352.42	2694.89	2818.89	3277.22	-0.281558	0.0759866	0.264783	0.100135	1	0	0	0	0	0	0	0	1	0	0	1	0	0	0	0	0
O00268	TAF4	TAF4_HUMAN Transcription initiation factor TFIID subunit 4	7	249.278	255.244	308.168	307.261	-0.280362	0.00614665	0.0859652	0.0830186	0	0	0	0	0	0	0	0	0	0	1	0	0	0	0	0	0
Q8N142	ADSSL1	PURA1_HUMAN Adenylosuccinate synthetase isozyme 1	3	259.355	282.206	337.195	331.084	-0.279309	0.0131103	0.118704	0.0706624	0	0	0	0	0	0	0	0	0	0	0	0	0	0	0	0	0
P53539	FOSB	FOSB_HUMAN Protein fosB	1	33.2763	24.5578	31.4593	39.9289	-0.279044	0.289784	0.516885	0.0661068	0	0	0	0	0	0	0	0	0	0	1	0	0	0	0	0	0
Q9H270	VPS11	VPS11_HUMAN Vacuolar protein sorting-associated protein 11 homolog	2	51.1263	56.4003	65.9589	66.8972	-0.27881	0.0185136	0.136632	0.0647957	0	0	0	0	0	0	0	0	0	0	0	1	0	0	0	0	0
O43665-3	RGS10	RGS10_HUMAN Isoform 3 of Regulator of G-protein signaling 10	4	280.122	304.689	362.122	353.388	-0.278782	0.0141396	0.121589	0.0541322	0	0	0	0	0	0	0	0	0	0	1	0	0	0	0	0	0
Q9BVK6	TMED9	TMED9_HUMAN Transmembrane emp24 domain-containing protein 9	8	341.75	299.414	386.131	401.952	-0.278114	0.0372526	0.190529	0.188919	1	0	1	0	0	0	0	0	0	0	0	0	0	0	0	0	0
Q92966	SNAPC3	SNPC3_HUMAN snRNA-activating protein complex subunit 3	3	22.5155	18.7766	26.0938	24.6438	-0.2781	0.0681364	0.251751	0.0677155	0	0	0	0	0	0	0	0	0	0	1	0	0	0	0	0	0
Q9BQ75	CMSS1	CMS1_HUMAN Protein CMSS1	5	563.666	539.939	661.387	698.434	-0.278034	0.0128501	0.118117	0.072056	0	0	0	0	0	0	0	0	0	0	1	0	0	0	0	0	0
Q86TG7-2	PEG10	PEG10_HUMAN Isoform RF1 of Retrotransposon-derived protein PEG10	1	119.295	111.9	141.651	138.584	-0.277812	0.00991209	0.104492	0.241562	0	0	0	0	0	0	0	0	0	0	0	1	0	0	0	0	0
Q99741	CDC6	CDC6_HUMAN Cell division control protein 6 homolog	1	41.1309	38.571	54.7877	44.8957	-0.277635	0.0785265	0.269349	0.11835	0	0	0	0	0	0	0	0	0	0	0	1	0	0	0	0	0
P28482	MAPK1	MK01_HUMAN Mitogen-activated protein kinase 1	12	1380.54	1315.09	1628.47	1653	-0.27696	0.00882326	0.0992733	0.0708532	0	0	0	0	0	0	0	0	0	0	0	1	0	0	0	0	0
Q9Y5V0	ZNF706	ZN706_HUMAN Zinc finger protein 706	9	1208.6	1146.77	1409.74	1458.97	-0.276925	0.00952214	0.101722	0.189622	0	0	0	0	0	0	0	0	0	0	0	0	0	0	0	0	1
Q9BQA1	WDR77	MEP50_HUMAN Methylosome protein 50	11	389.922	447.179	563.761	467.84	-0.27679	0.0965305	0.295409	0.0725592	0	0	0	0	0	0	0	0	0	0	0	1	0	0	0	0	0
O60506-3	SYNCRIP	HNRPQ_HUMAN Isoform 3 of Heterogeneous nuclear ribonucleoprotein Q	3	513.834	470.336	588.089	615.911	-0.276665	0.0228679	0.153211	0.0609189	1	0	0	0	0	0	0	0	0	0	1	0	0	0	0	0	0
P49354	FNTA	FNTA_HUMAN Protein farnesyltransferase/geranylgeranyltransferase type-1 subunit alpha	1	14.9322	14.3763	18.3274	18.0107	-0.276227	0.00852901	0.0977905	0.0841453	0	0	0	0	0	0	0	0	0	0	0	1	0	0	0	0	0
O00159	MYO1C	MYO1C_HUMAN Unconventional myosin-Ic	20	1191.97	1161.46	1458.22	1410.97	-0.275505	0.00698259	0.0910055	0.051287	0	0	0	0	0	0	0	0	0	0	1	0	0	0	0	0	0
Q6P1Q9	METTL2B	MET2B_HUMAN Methyltransferase-like protein 2B	9	418.039	422.435	521.98	510.407	-0.275108	0.00592264	0.0853602	0.0914561	0	0	0	0	0	0	0	0	0	0	0	0	0	0	0	0	0
P42568	MLLT3	AF9_HUMAN Protein AF-9	1	12.0566	8.91462	11.1831	15.6222	-0.274757	0.295852	0.520054	0.0789891	0	0	0	0	0	0	0	0	0	0	1	0	0	0	0	0	0
Q96PU8	QKI	QKI_HUMAN Protein quaking	14	807.91	789.213	972.733	992.128	-0.274757	0.00657156	0.08859	0.0530675	0	0	0	0	0	0	0	0	0	0	1	0	0	0	0	0	0
Q01484	ANK2	ANK2_HUMAN Ankyrin-2	4	477.963	582.401	706.426	592.563	-0.274554	0.128515	0.337262	0.0507696	0	0	0	0	1	0	0	0	0	0	0	0	0	0	0	0	1
Q9BUB5	MKNK1	MKNK1_HUMAN MAP kinase-interacting serine/threonine-protein kinase 1	4	186.935	174.443	212.127	233.087	-0.274189	0.0350273	0.185886	0.0724837	0	0	0	0	0	0	0	0	0	0	1	0	0	0	0	0	0
Q12965	MYO1E	MYO1E_HUMAN Unconventional myosin-Ie	29	2170.07	2137.41	2610.45	2509.47	-0.274031	0.0105101	0.107074	0.0520628	0	0	0	0	0	0	0	0	0	0	1	0	0	0	0	0	0
Q9BZE9-2	ASPSCR1	ASPC1_HUMAN Isoform 2 of Tether containing UBX domain for GLUT4	3	93.8733	92.9832	114.685	113.24	-0.273896	0.0059944	0.0854035	0.0579912	1	0	1	0	0	0	0	0	0	0	1	0	0	0	0	0	0
Q8N8S7	ENAH	ENAH_HUMAN Protein enabled homolog	15	979.906	854.992	1103.96	1127.34	-0.273852	0.0323702	0.180386	0.0548983	0	0	0	0	0	0	0	0	0	0	0	1	0	0	0	0	0
O60870	KIN	KIN17_HUMAN DNA/RNA-binding protein KIN17	5	230.483	214.484	272.184	270.962	-0.272915	0.0163791	0.129346	0.0686417	0	0	0	0	0	0	0	0	0	0	1	0	0	0	0	0	0
P35613	BSG	BASI_HUMAN Basigin	15	1185.69	1092.49	1521.69	1238.81	-0.272841	0.0943279	0.293307	0.0647681	1	0	1	0	0	0	0	0	0	0	0	0	0	0	0	1	0
Q08AD1	CAMSAP2	CAMP2_HUMAN Calmodulin-regulated spectrin-associated protein 2	20	945.869	965.317	1172.33	1158.87	-0.272302	0.00713642	0.0915795	0.104729	0	0	0	0	0	0	0	0	0	0	0	0	0	0	0	0	0
Q70E73	RAPH1	RAPH1_HUMAN Ras-associated and pleckstrin homology domains-containing protein 1	15	880.273	881.282	1085.09	1057.98	-0.272109	0.00707941	0.091375	0.117724	0	0	0	0	0	0	0	0	0	0	1	0	0	0	0	0	0
Q5TKA1-2	LIN9	LIN9_HUMAN Isoform 2 of Protein lin-9 homolog	2	87.1126	103.43	124.325	106.72	-0.271915	0.087651	0.282558	0.0499821	0	0	0	0	0	0	0	0	0	0	1	0	0	0	0	0	0
Q9NP73	ALG13	ALG13_HUMAN Putative bifunctional UDP-N-acetylglucosamine transferase and deubiquitinase ALG13	1	80.6416	83.2862	103.892	96.3491	-0.271547	0.0111553	0.110691	0.0556835	1	0	1	0	0	0	1	0	0	0	0	0	0	0	0	1	0
P12429	ANXA3	ANXA3_HUMAN Annexin A3	18	1674.96	1573.13	1970.49	1934.04	-0.271443	0.0125478	0.117271	0.0712995	0	0	0	0	0	0	0	0	0	0	0	0	0	0	0	0	1
Q9BRJ6	C7orf50	CG050_HUMAN Uncharacterized protein C7orf50	2	159.977	166.949	215.312	184.939	-0.27128	0.0451247	0.209838	0.0561546	0	0	0	0	0	0	0	0	0	0	1	0	0	0	0	0	0
Q86XK2-5	FBXO11	FBX11_HUMAN Isoform 5 of F-box only protein 11	8	143.371	138.69	177.175	167.047	-0.271078	0.0103608	0.106859	0.173997	0	0	0	0	0	0	0	0	0	0	1	0	0	0	0	0	0
Q5JTC6	AMER1	AMER1_HUMAN APC membrane recruitment protein 1	1	14.0659	10.9729	14.6195	16.9909	-0.270939	0.132426	0.342645	0.120573	0	0	0	0	0	0	0	0	0	0	1	0	0	0	0	0	0
P11021	HSPA5	GRP78_HUMAN 78 kDa glucose-regulated protein	108	9582.06	9914.43	11788.4	11683.6	-0.27053	0.00713272	0.0915795	0.0499844	1	0	0	1	0	0	0	0	0	0	0	1	0	0	0	0	0
Q5HYI7	MTX3	MTX3_HUMAN Metaxin-3	3	120.271	125.82	152.647	145.256	-0.270476	0.00998813	0.104797	0.0753733	0	0	0	0	1	0	0	0	0	0	0	0	0	0	0	0	0
P23229	ITGA6	ITA6_HUMAN Integrin alpha-6	4	214.941	203.17	252.954	254.915	-0.270335	0.0120898	0.115546	0.0573217	0	0	0	0	0	0	0	0	0	0	0	0	0	0	0	0	0
Q9H4P4	RNF41	RNF41_HUMAN E3 ubiquitin-protein ligase NRDP1	1	16.4538	17.7618	18.8784	23.0787	-0.27027	0.097194	0.296209	0.202443	0	0	0	0	0	0	0	0	0	0	1	0	0	0	0	0	0
Q96BK5	PINX1	PINX1_HUMAN PIN2/TERF1-interacting telomerase inhibitor 1	6	378.12	430.978	541.883	445.452	-0.269855	0.103367	0.304569	0.0605025	0	0	0	0	0	0	0	0	0	0	1	0	0	0	0	0	0
Q9UHR5	SAP30BP	S30BP_HUMAN SAP30-binding protein	7	322.968	313.904	371.638	410.542	-0.269713	0.0229763	0.153628	0.0575954	0	0	0	0	0	0	0	0	0	0	1	0	0	0	0	0	0
Q9NVR2	INTS10	INT10_HUMAN Integrator complex subunit 10	2	109.555	112.162	149.067	121.091	-0.269578	0.078364	0.269349	0.145238	0	0	0	0	0	0	0	0	0	0	0	1	0	0	0	0	0
Q8NFI3	ENGASE	ENASE_HUMAN Cytosolic endo-beta-N-acetylglucosaminidase	2	35.0024	40.4261	46.9602	46.4582	-0.269543	0.0360958	0.188492	0.0792106	0	0	0	0	0	0	0	0	0	0	0	1	0	0	0	0	0
Q9H307	PNN	PININ_HUMAN Pinin	36	2281.35	2110.77	2610.48	2589.58	-0.268725	0.0151062	0.12632	0.0736195	0	0	0	0	0	0	0	0	0	0	1	0	0	0	0	0	0
Q9Y4C2	FAM115A	F115A_HUMAN Protein FAM115A	7	293.468	297.441	348.108	374.629	-0.268402	0.0160799	0.128777	0.0835747	0	0	0	0	0	0	0	0	0	0	0	0	0	0	0	0	0
Q9BT43	POLR3GL	RPC7L_HUMAN DNA-directed RNA polymerase III subunit RPC7-like	1	10.9973	12.7826	14.2658	15.0637	-0.267594	0.0602498	0.237481	0.0552133	0	0	0	0	0	0	0	0	0	0	0	0	0	0	0	0	0
Q15058	KIF14	KIF14_HUMAN Kinesin-like protein KIF14	40	2974.3	2915.99	3511.26	3546.28	-0.267085	0.00684898	0.0902704	0.104933	0	0	0	0	0	0	0	0	0	0	0	1	0	0	0	0	0
Q8IZQ5	SELH	SELH_HUMAN Selenoprotein H	3	322.925	321.996	409.704	378.316	-0.266769	0.0151334	0.126389	0.12847	0	0	0	0	0	0	0	0	0	0	1	0	0	0	0	0	0
Q5T9W8	HSP90AB1	Q5T9W8_HUMAN Heat shock protein HSP 90-beta (Fragment)	3	750.379	357.918	677.576	589.199	-0.266431	0.538316	0.720309	0.133033	0	0	0	0	0	0	0	0	0	0	0	1	0	0	0	0	0
Q15554-3	TERF2	TERF2_HUMAN Isoform 3 of Telomeric repeat-binding factor 2	1	64.8705	64.5743	84.5838	75.1151	-0.266226	0.0214734	0.148335	0.0672061	0	0	0	0	0	0	0	0	0	0	1	0	0	0	0	0	0
Q7Z417	NUFIP2	NUFP2_HUMAN Nuclear fragile X mental retardation-interacting protein 2	22	887.917	904.37	1062.45	1117.95	-0.266072	0.0118384	0.114323	0.0782951	0	0	0	0	0	0	0	0	0	0	1	0	0	0	0	0	0
Q6XUX3	DSTYK	DUSTY_HUMAN Dual serine/threonine and tyrosine protein kinase	2	64.7332	57.9214	71.4669	77.9735	-0.265322	0.0510804	0.222493	0.0595669	0	0	0	0	0	0	0	0	0	0	0	0	0	0	0	0	0
Q6NUS6	TCTN3	TECT3_HUMAN Tectonic-3	1	28.2862	29.7753	36.0749	36.3098	-0.264815	0.0132914	0.118892	0.062067	0	0	0	0	0	0	0	0	0	0	0	0	0	0	0	0	0
Q07352	ZFP36L1	TISB_HUMAN Zinc finger protein 36, C3H1 type-like 1	2	44.6758	56.7003	65.1868	59.1189	-0.264765	0.118334	0.323757	0.0662222	0	0	0	0	0	0	0	0	0	0	0	0	0	0	0	0	0
Q5C9Z4	NOM1	NOM1_HUMAN Nucleolar MIF4G domain-containing protein 1	5	185.193	169.954	209.883	222.765	-0.264449	0.0285594	0.169401	0.0855975	0	0	0	0	0	0	0	0	0	0	1	0	0	0	0	0	0
Q9H0H0	INTS2	INT2_HUMAN Integrator complex subunit 2	7	407.746	469.772	539.443	528.368	-0.263926	0.0390158	0.194814	0.0614869	0	0	0	0	0	0	0	0	0	0	0	0	0	0	0	0	0
Q14BN4	SLMAP	SLMAP_HUMAN Sarcolemmal membrane-associated protein	14	621.121	597.484	759.175	723.815	-0.263911	0.011487	0.113024	0.0968738	0	0	0	0	0	0	0	0	0	0	0	0	0	0	0	0	0
Q9NYG5	ANAPC11	APC11_HUMAN Anaphase-promoting complex subunit 11	2	34.5288	42.6351	49.0446	45.4225	-0.262047	0.0942627	0.293307	0.0757925	0	0	0	0	0	0	0	0	0	0	1	0	0	0	0	0	0
Q9BTW9-4	TBCD	TBCD_HUMAN Isoform 4 of Tubulin-specific chaperone D	20	1260.77	1186.64	1502.32	1434.72	-0.26145	0.0164543	0.129633	0.0495395	0	0	0	0	0	0	0	0	0	0	0	0	0	0	0	0	0
P11388-4	TOP2A	TOP2A_HUMAN Isoform 4 of DNA topoisomerase 2-alpha	48	4054.48	3962.9	4836.14	4838.7	-0.261243	0.00718452	0.0917242	0.0581746	0	0	0	0	0	0	0	0	0	0	1	0	0	0	0	0	0
P27986-4	PIK3R1	P85A_HUMAN Isoform 4 of Phosphatidylinositol 3-kinase regulatory subunit alpha	3	39.2821	36.4616	45.8267	48.1719	-0.260919	0.037096	0.190529	0.0551762	0	0	0	0	0	0	0	0	0	0	0	1	0	0	0	0	0
Q9UK97	FBXO9	FBX9_HUMAN F-box only protein 9	4	232.934	249.106	292.752	289.893	-0.260582	0.0116099	0.113099	0.0720489	0	0	0	0	0	0	0	0	0	0	0	0	0	0	0	0	0
A5PLN9-5	TRAPPC13	TPC13_HUMAN Isoform 4 of Trafficking protein particle complex subunit 13	2	115.247	126.93	135.798	155.256	-0.259971	0.0744708	0.262101	0.134765	0	0	0	0	0	0	0	0	0	0	1	0	0	0	0	0	0
P52565	ARHGDIA	GDIR1_HUMAN Rho GDP-dissociation inhibitor 1	27	1727.39	1681.18	2014.3	2039.12	-0.259713	0.00835371	0.0967342	0.0876373	0	0	0	0	0	0	0	0	0	0	0	1	0	0	0	0	0
P00167	CYB5A	CYB5_HUMAN Cytochrome b5	3	164.477	151.255	175.68	206.689	-0.259656	0.0958149	0.294936	0.130474	1	0	1	0	0	0	0	0	0	0	0	1	0	0	0	0	0
Q99633	PRPF18	PRP18_HUMAN Pre-mRNA-splicing factor 18	3	270.685	259.883	320.072	324.158	-0.259577	0.0129719	0.118579	0.0743534	0	0	0	0	0	0	0	0	0	0	1	0	0	0	0	0	0
Q8NC69	KCTD6	KCTD6_HUMAN BTB/POZ domain-containing protein KCTD6	1	18.7601	17.2283	22.8871	20.5355	-0.259538	0.0419557	0.20152	0.0881053	0	0	0	0	0	0	0	0	0	0	0	0	0	0	0	0	0
P57088	TMEM33	TMM33_HUMAN Transmembrane protein 33	4	322.153	352.262	421.501	398.279	-0.259154	0.0246674	0.159193	0.0516244	1	0	1	0	0	0	0	0	0	0	0	0	0	0	0	0	0
Q6NS38	ALKBH2	ALKB2_HUMAN Alpha-ketoglutarate-dependent dioxygenase alkB homolog 2	1	8.27569	9.44911	9.98988	13.1415	-0.259089	0.209894	0.433763	0.159562	0	0	0	0	0	0	0	0	0	0	1	0	0	0	0	0	0
Q9NXL9	MCM9	MCM9_HUMAN DNA helicase MCM9	1	40.7179	33.3675	44.9796	47.3925	-0.258902	0.113327	0.317343	0.109586	0	0	0	0	0	0	0	0	0	0	1	0	0	0	0	0	0
Q9ULX3	NOB1	NOB1_HUMAN RNA-binding protein NOB1	10	1318.92	1346.68	1605.38	1597.47	-0.258873	0.00792541	0.0961876	0.0707846	0	0	0	0	0	0	0	0	0	0	0	1	0	0	0	0	0
Q6PJ69	TRIM65	TRI65_HUMAN Tripartite motif-containing protein 65	3	200.849	223.324	283.276	232.096	-0.25885	0.0971816	0.296209	0.204444	0	0	0	0	0	0	0	0	0	0	1	0	0	0	0	0	0
P07992-3	ERCC1	ERCC1_HUMAN Isoform 3 of DNA excision repair protein ERCC-1	3	122.166	114.807	148.752	136.516	-0.258693	0.0220024	0.149666	0.208995	0	0	0	0	0	0	0	0	0	0	1	0	0	0	0	0	0
Q15067	ACOX1	ACOX1_HUMAN Peroxisomal acyl-coenzyme A oxidase 1	8	742.433	714.59	860.924	906.886	-0.258163	0.0138039	0.120227	0.061704	0	0	0	0	0	0	0	0	0	0	0	0	0	0	1	0	0
Q16594	TAF9	TAF9_HUMAN Transcription initiation factor TFIID subunit 9	7	434.897	435.668	521.319	535.866	-0.257553	0.00964281	0.1023	0.0584604	0	0	0	0	0	0	0	0	0	0	1	0	0	0	0	0	0
Q96S38	RPS6KC1	KS6C1_HUMAN Ribosomal protein S6 kinase delta-1	3	132.47	132.695	172.697	147.741	-0.257527	0.0397274	0.196226	0.0579137	0	0	0	0	0	0	0	0	1	0	0	0	0	0	0	1	0
Q9UNW9	NOVA2	NOVA2_HUMAN RNA-binding protein Nova-2	1	77.1111	70.8594	88.8496	92.7727	-0.25731	0.0359815	0.188317	0.0530695	0	0	0	0	0	0	0	0	0	0	0	0	0	1	0	0	0
Q9Y3L3	SH3BP1	3BP1_HUMAN SH3 domain-binding protein 1	1	31.2405	31.9854	39.13	38.037	-0.25716	0.00937711	0.101722	0.0514814	0	0	0	0	0	0	0	0	0	0	0	1	0	0	0	0	0
Q9UNI6	DUSP12	DUS12_HUMAN Dual specificity protein phosphatase 12	7	500.692	511.762	599.108	626.556	-0.256253	0.0136859	0.119815	0.0566489	0	0	0	0	0	0	0	0	0	0	1	0	0	0	0	0	0
O94817	ATG12	ATG12_HUMAN Ubiquitin-like protein ATG12	3	323.03	333.531	398.576	399.779	-0.255948	0.00904415	0.100248	0.0531956	0	0	0	0	0	0	0	0	0	0	1	0	0	0	0	0	0
Q3B7T1	EDRF1	EDRF1_HUMAN Erythroid differentiation-related factor 1	4	373.013	364.475	445.082	448.554	-0.255906	0.00873514	0.0989637	0.0726085	0	0	0	0	0	0	0	0	0	0	1	0	0	0	0	0	0
P17612	PRKACA	KAPCA_HUMAN cAMP-dependent protein kinase catalytic subunit alpha	10	307.463	280.767	360.575	347.712	-0.255844	0.0234912	0.156132	0.053096	0	0	0	0	1	0	0	0	0	0	0	1	0	0	0	0	0
P31947	SFN	1433S_HUMAN 14-3-3 protein sigma	32	2264.26	2285.68	2648.38	2702	-0.25561	0.00932824	0.101711	0.0544647	0	0	0	0	0	0	0	0	0	0	0	1	0	0	0	0	0
P17931	LGALS3	LEG3_HUMAN Galectin-3	10	1609.02	1639.63	1919.56	1967.05	-0.255508	0.00880633	0.0992646	0.0607848	1	0	0	0	0	0	0	0	0	0	0	1	0	0	0	0	0
Q9H9S5	FKRP	FKRP_HUMAN Fukutin-related protein	1	16.5435	7.71986	16.1647	12.4785	-0.255492	0.572703	0.745979	0.0755366	1	0	1	0	0	0	0	0	0	0	0	1	0	0	0	0	0
Q9UHA3	RSL24D1	RLP24_HUMAN Probable ribosome biogenesis protein RLP24	4	293.674	294.049	325.359	390.122	-0.255033	0.0813908	0.273809	0.297253	0	0	0	0	0	0	0	0	1	0	1	0	0	0	0	0	0
Q8N6R0	METTL13	MET13_HUMAN Methyltransferase-like protein 13	10	619.699	639.492	765.776	761.707	-0.254287	0.00976203	0.103236	0.0755853	0	0	0	0	0	0	0	0	0	0	0	1	0	0	0	0	0
O43252	PAPSS1	PAPS1_HUMAN Bifunctional 3'-phosphoadenosine 5'-phosphosulfate synthase 1	16	1456.95	1509.34	1757.09	1788.43	-0.253803	0.00998664	0.104797	0.167182	0	0	0	0	0	0	0	0	0	0	0	0	0	0	0	0	0
P05556	ITGB1	ITB1_HUMAN Integrin beta-1	18	956.221	817.195	1045.96	1095.28	-0.253755	0.0586681	0.234567	0.0673153	0	0	0	0	0	0	0	0	0	0	0	0	0	0	0	0	0
Q9BVC3	DSCC1	DCC1_HUMAN Sister chromatid cohesion protein DCC1	5	282.7	294.839	356.76	341.025	-0.253669	0.0121867	0.115546	0.053513	0	0	0	0	0	0	0	0	0	0	1	0	0	0	0	0	0
Q9UBP6	METTL1	TRMB_HUMAN tRNA (guanine-N(7)-)-methyltransferase	3	303.621	353.419	391.135	400.938	-0.253298	0.0577156	0.232725	0.0515871	0	0	0	0	0	0	0	0	0	0	1	0	0	0	0	0	0
Q9Y4L1	HYOU1	HYOU1_HUMAN Hypoxia up-regulated protein 1	30	3555.71	3559.06	4241.52	4269.27	-0.252717	0.0080849	0.0963553	0.0593049	1	0	0	1	0	0	0	0	0	0	0	0	0	0	0	0	0
Q01804	OTUD4	OTUD4_HUMAN OTU domain-containing protein 4	7	596.838	601.258	727.962	718.606	-0.25267	0.00797797	0.0962472	0.0594266	0	0	0	0	0	0	0	0	0	0	0	1	0	0	0	0	0
P41440	SLC19A1	S19A1_HUMAN Folate transporter 1	2	29.3039	26.4691	38.6523	30.4242	-0.252619	0.11755	0.322367	0.0729613	0	0	0	0	0	0	0	0	0	0	0	0	0	0	0	0	1
O43808	SLC25A17	PM34_HUMAN Peroxisomal membrane protein PMP34	2	176.08	209.232	246.863	212.082	-0.25247	0.111774	0.31501	0.054207	0	0	0	0	0	0	0	0	0	0	0	0	0	0	1	0	0
Q9HAU4	SMURF2	SMUF2_HUMAN E3 ubiquitin-protein ligase SMURF2	2	34.3854	36.8374	47.2635	39.7293	-0.252429	0.0423969	0.202661	0.0567903	0	0	0	0	0	0	0	0	0	0	1	0	0	0	0	0	0
Q03112-3	MECOM	EVI1_HUMAN Isoform 2 of MDS1 and EVI1 complex locus protein EVI1	7	169.449	150.434	191.483	192.954	-0.252404	0.032467	0.180386	0.0971382	0	0	0	0	0	0	0	0	0	0	1	0	0	0	0	0	0
A0AV96	RBM47	RBM47_HUMAN RNA-binding protein 47	3	67.4469	62.9533	80.4856	78.814	-0.251945	0.0153787	0.126722	0.0862295	0	0	0	0	0	0	0	0	0	0	0	1	0	0	0	0	0
O94905	ERLIN2	ERLN2_HUMAN Erlin-2	11	688.964	768.037	868.908	893.226	-0.251714	0.0349467	0.185816	0.0548316	1	0	1	0	0	0	0	0	0	0	0	0	0	0	0	0	0
O60216	RAD21	RAD21_HUMAN Double-strand-break repair protein rad21 homolog	25	1386.71	1474.33	1768	1652.83	-0.251692	0.0252434	0.160734	0.0670224	0	0	0	0	0	0	0	0	0	0	1	0	0	0	0	0	0
Q5VWQ0	RSBN1	RSBN1_HUMAN Round spermatid basic protein 1	3	100.836	107.982	123.868	124.551	-0.251072	0.018725	0.137008	0.0715443	0	0	0	0	0	0	0	0	0	0	1	0	0	0	0	0	0
Q92614	MYO18A	MY18A_HUMAN Unconventional myosin-XVIIIa	8	383.666	375.482	474.396	440.782	-0.251034	0.0154276	0.126722	0.0651877	1	0	0	0	0	0	0	0	0	0	0	0	0	0	0	0	0
Q96BZ9-3	TBC1D20	TBC20_HUMAN Isoform 3 of TBC1 domain family member 20	1	20.2704	19.9696	26.2778	22.831	-0.251025	0.036764	0.189734	0.0592658	0	0	0	0	0	0	0	0	0	0	0	0	0	0	0	0	0
Q14344	GNA13	GNA13_HUMAN Guanine nucleotide-binding protein subunit alpha-13	2	198.48	188.465	268.146	203.289	-0.250779	0.170357	0.387851	0.0755116	0	0	0	0	0	0	0	0	0	0	0	1	0	0	0	0	0
O95625	ZBTB11	ZBT11_HUMAN Zinc finger and BTB domain-containing protein 11	2	128.877	143.33	154.453	171.926	-0.250731	0.0636972	0.243862	0.0854773	0	0	0	0	0	0	0	0	0	0	1	0	0	0	0	0	0
Q9Y6W5	WASF2	WASF2_HUMAN Wiskott-Aldrich syndrome protein family member 2	3	139.627	134.981	164.775	165.691	-0.250624	0.0113229	0.111772	0.159524	0	0	0	0	0	0	0	0	0	0	0	0	0	0	0	0	1
Q15560	TCEA2	TCEA2_HUMAN Transcription elongation factor A protein 2	2	24.7771	33.8161	39.6811	31.4201	-0.250537	0.2868	0.513224	0.0526005	0	0	0	0	0	0	0	0	0	0	1	0	0	0	0	0	0
Q7KZ85	SUPT6H	SPT6H_HUMAN Transcription elongation factor SPT6	62	4369.34	4221.81	5020.54	5264.41	-0.250345	0.0119785	0.115342	0.0772527	0	0	0	0	0	0	0	0	0	0	0	1	0	0	0	0	0
Q8N5P1	ZC3H8	ZC3H8_HUMAN Zinc finger CCCH domain-containing protein 8	7	263.52	304.411	338.765	345.778	-0.250014	0.04869	0.217185	0.273169	0	0	0	0	0	0	0	0	0	0	1	0	0	0	0	0	0
O75529	TAF5L	TAF5L_HUMAN TAF5-like RNA polymerase II p300/CBP-associated factor-associated factor 65 kDa subunit 5L	2	96.4203	96.7243	110.144	122.408	-0.249879	0.0381903	0.193064	0.0715294	0	0	0	0	0	0	0	0	0	0	1	0	0	0	0	0	0
Q9NRF9	POLE3	DPOE3_HUMAN DNA polymerase epsilon subunit 3	4	183.559	141.153	176.471	211.426	-0.249589	0.249297	0.475847	0.070753	0	0	0	0	0	0	0	0	0	0	1	0	0	0	0	0	0
Q8WV44	TRIM41	TRI41_HUMAN E3 ubiquitin-protein ligase TRIM41	4	200.942	209.616	258.104	233.147	-0.249493	0.0229192	0.1534	0.0784097	0	0	0	0	0	0	0	0	0	0	1	0	0	0	0	0	0
Q9UJ83	HACL1	HACL1_HUMAN 2-hydroxyacyl-CoA lyase 1	10	680.6	622.724	778.684	790.291	-0.249429	0.0259348	0.163113	0.106962	0	0	0	0	0	0	0	0	0	0	0	0	0	0	0	1	0
P61224	RAP1B	RAP1B_HUMAN Ras-related protein Rap-1b	12	847.018	818.125	1070.5	939.485	-0.249075	0.0477944	0.215349	0.0906993	0	0	0	0	0	0	0	0	0	0	0	0	0	0	0	0	0
P62993	GRB2	GRB2_HUMAN Growth factor receptor-bound protein 2	10	830.632	723.743	951.082	917.484	-0.249026	0.0466637	0.212769	0.0571829	0	0	0	0	0	0	0	0	0	0	1	0	0	0	0	0	0
Q8IY63	AMOTL1	AMOL1_HUMAN Angiomotin-like protein 1	1	9.29911	10.4662	12.4388	12.1002	-0.248991	0.0577791	0.232725	0.203869	0	0	0	0	0	0	0	0	0	0	0	1	0	0	0	0	0
Q96ST2	IWS1	IWS1_HUMAN Protein IWS1 homolog	7	271.089	275.144	333.77	327.67	-0.248952	0.00847226	0.0974941	0.0729964	0	0	0	0	0	0	0	0	0	0	1	0	0	0	0	0	0
Q96AX9-14	MIB2	MIB2_HUMAN Isoform 14 of E3 ubiquitin-protein ligase MIB2	1	46.116	53.2417	68.9938	52.5028	-0.248728	0.193013	0.416013	0.0500242	0	0	0	0	0	0	0	0	0	0	0	0	0	0	0	0	0
Q99543	DNAJC2	DNJC2_HUMAN DnaJ homolog subfamily C member 2	22	2024.08	1927.38	2308.33	2393.66	-0.248575	0.0128082	0.118117	0.0780464	0	0	0	0	0	0	0	0	0	0	0	1	0	0	0	0	0
O14966	RAB7L1	RAB7L_HUMAN Ras-related protein Rab-7L1	2	22.0591	19.1865	24.1745	25.677	-0.248511	0.0572668	0.232725	0.128646	0	0	0	0	0	0	0	0	0	0	0	1	0	0	0	0	0
Q9C093	SPEF2	SPEF2_HUMAN Sperm flagellar protein 2	2	70.6933	85.6386	95.4758	92.7289	-0.24846	0.0965513	0.295409	0.162797	0	0	0	0	0	0	0	0	0	0	0	0	0	0	0	0	0
Q9P2N6-3	KANSL3	KANL3_HUMAN Isoform 3 of KAT8 regulatory NSL complex subunit 3	6	280.95	295.608	343.207	349.714	-0.248304	0.013692	0.119815	0.426777	0	0	0	0	0	0	0	0	0	0	1	0	0	0	0	0	0
P27448	MARK3	MARK3_HUMAN MAP/microtubule affinity-regulating kinase 3	4	204.976	224.645	274.413	241.632	-0.248222	0.0525374	0.225455	0.0654854	0	0	0	0	0	0	0	0	0	0	0	0	0	0	0	0	0
P46459	NSF	NSF_HUMAN Vesicle-fusing ATPase	37	2775.81	2654.53	3158.29	3245.08	-0.247848	0.00954263	0.101722	0.0760926	0	0	0	0	0	0	0	0	0	0	0	1	0	0	0	0	0
Q6UWP2	DHRS11	DHR11_HUMAN Dehydrogenase/reductase SDR family member 11	1	36.9416	44.2155	48.8278	50.6049	-0.247652	0.0941508	0.293307	0.0564511	0	0	0	0	0	0	0	0	0	0	0	1	0	0	0	0	0
P15291	B4GALT1	B4GT1_HUMAN Beta-1,4-galactosyltransferase 1	1	54.9668	54.0244	66.9943	65.8235	-0.24761	0.00920138	0.100988	0.0948121	0	0	0	0	0	0	0	0	0	0	0	0	0	1	0	0	0
Q6WKZ4	RAB11FIP1	RFIP1_HUMAN Rab11 family-interacting protein 1	13	955.342	893.887	1115.73	1096.29	-0.24752	0.016478	0.129667	0.0768976	0	0	0	0	0	0	0	0	0	0	0	0	0	0	0	1	0
P62424	RPL7A	RL7A_HUMAN 60S ribosomal protein L7a	32	3649.35	3731.98	4364.72	4384.59	-0.246868	0.0111543	0.110691	0.137591	0	0	0	0	0	0	0	0	1	0	1	0	0	0	0	0	0
Q96G23	CERS2	CERS2_HUMAN Ceramide synthase 2	2	313.539	325.965	429.241	343.711	-0.246865	0.117585	0.322367	0.0582801	1	0	1	0	0	0	0	0	0	0	0	0	0	0	0	0	0
Q9UDY8	MALT1	MALT1_HUMAN Mucosa-associated lymphoid tissue lymphoma translocation protein 1	1	7.79009	6.10829	9.51308	9.48865	-0.246679	0.0128685	0.118117	0.293905	0	0	0	0	0	0	0	0	0	0	1	0	0	0	0	0	0
P62913	RPL11	RL11_HUMAN 60S ribosomal protein L11	20	2877.41	3016.08	3490.69	3475.55	-0.24627	0.0160947	0.128777	0.104594	0	0	0	0	0	0	0	0	1	0	0	0	0	0	0	0	0
Q8IUH3	RBM45	RBM45_HUMAN RNA-binding protein 45	8	232.925	231.923	284.654	273.869	-0.24623	0.010471	0.107039	0.0567992	0	0	0	0	0	0	0	0	0	0	1	0	0	0	0	0	0
Q15813	TBCE	TBCE_HUMAN Tubulin-specific chaperone E	13	939.712	930.515	1109.98	1118.43	-0.246216	0.00905879	0.100248	0.0700896	0	0	0	0	0	0	0	0	0	0	0	0	0	0	0	0	0
Q9H6A9	PCNXL3	PCX3_HUMAN Pecanex-like protein 3	1	11.1067	12.454	13.789	14.7711	-0.246083	0.0428393	0.203102	0.0667216	0	0	0	0	0	0	0	0	0	0	0	1	0	0	0	0	0
Q969S2	NEIL2	NEIL2_HUMAN Endonuclease 8-like 2	4	97.2518	89.4795	111.111	111.796	-0.245543	0.0197812	0.141226	0.0793152	0	0	0	0	0	0	0	0	0	0	1	0	0	0	0	0	0
O96017-9	CHEK2	CHK2_HUMAN Isoform 9 of Serine/threonine-protein kinase Chk2	2	80.9032	91.9183	105.979	102.257	-0.245521	0.0428545	0.203102	0.221792	0	0	0	0	0	0	0	0	0	0	1	0	0	0	0	0	0
O15439	ABCC4	MRP4_HUMAN Multidrug resistance-associated protein 4	4	139.939	142.499	198.527	142.827	-0.245359	0.21603	0.440166	0.0696122	0	0	0	0	0	0	0	0	0	0	0	0	0	0	0	0	1
Q9H1D9	POLR3F	RPC6_HUMAN DNA-directed RNA polymerase III subunit RPC6	2	40.072	36.9918	40.2393	56.1382	-0.245161	0.299611	0.523377	0.0601933	0	0	0	0	0	0	0	0	0	0	1	0	0	0	0	0	0
Q9BU23	LMF2	LMF2_HUMAN Lipase maturation factor 2	2	42.467	43.1578	56.8174	47.6068	-0.244958	0.0661341	0.247884	0.227925	1	0	1	0	0	0	0	0	0	0	0	0	0	0	0	0	0
Q7L2K0	C16orf59	CP059_HUMAN Uncharacterized protein C16orf59	2	28.8975	28.4907	37.7488	32.4657	-0.244823	0.034398	0.184019	0.0691304	0	0	0	0	0	0	0	0	0	0	0	0	0	0	0	0	0
Q02040	AKAP17A	AK17A_HUMAN A-kinase anchor protein 17A	6	174.484	185.412	218.595	210.464	-0.244634	0.0183061	0.135918	0.0770528	0	0	0	0	0	0	0	0	0	0	1	0	0	0	0	0	0
F5H450	FZD10	F5H450_HUMAN Frizzled-10	1	190.9	186.802	217.201	236.498	-0.244301	0.031334	0.177799	0.060015	0	0	0	0	0	0	0	0	0	0	1	0	0	0	0	0	0
Q9C0C9	UBE2O	UBE2O_HUMAN Ubiquitin-conjugating enzyme E2 O	24	1095.25	1073.16	1317.05	1259.5	-0.244298	0.0117681	0.114156	0.104864	0	0	0	0	0	0	0	0	0	0	1	0	0	0	0	0	0
O00255	MEN1	MEN1_HUMAN Menin	3	120.919	120.884	146.327	141.764	-0.244217	0.00908925	0.100274	0.23828	0	0	0	0	0	0	0	0	0	0	1	0	0	0	0	0	0
Q6P2Q9	PRPF8	PRP8_HUMAN Pre-mRNA-processing-splicing factor 8	101	8729.93	8569.47	10363.4	10400.8	-0.244157	0.013263	0.118797	0.12258	0	0	0	0	0	0	0	0	0	0	1	0	0	0	0	0	0
Q8IWB1	ITPRIP	IPRI_HUMAN Inositol 1,4,5-trisphosphate receptor-interacting protein	3	105.156	91.0422	120.925	112.879	-0.243988	0.0568847	0.232308	0.106739	0	0	0	0	0	0	0	0	0	0	0	0	0	0	0	1	0
Q9H0S4	DDX47	DDX47_HUMAN Probable ATP-dependent RNA helicase DDX47	13	1093.51	1090.52	1289.35	1317.19	-0.243718	0.0102468	0.106166	0.054709	0	0	0	0	0	0	0	0	0	0	1	0	0	0	0	0	0
Q9UKG9-3	CROT	OCTC_HUMAN Isoform 3 of Peroxisomal carnitine O-octanoyltransferase	1	15.8928	17.1865	16.6048	23.4937	-0.243583	0.284354	0.510628	0.0545667	0	0	0	0	0	0	0	0	0	0	0	0	0	0	0	1	0
O60507	TPST1	TPST1_HUMAN Protein-tyrosine sulfotransferase 1	1	39.3634	29.4848	46.6227	37.8488	-0.243516	0.250277	0.476232	0.100977	0	0	0	0	0	0	0	0	0	0	0	0	0	1	0	0	0
Q7Z3D4	LYSMD3	LYSM3_HUMAN LysM and putative peptidoglycan-binding domain-containing protein 3	2	172.849	206.611	229.207	219.945	-0.243511	0.0861206	0.280196	0.0631666	0	0	0	0	0	0	0	0	0	0	0	1	0	0	0	0	0
P61586	RHOA	RHOA_HUMAN Transforming protein RhoA	7	501.296	513.007	672.788	552.636	-0.243462	0.0925173	0.290263	0.0723244	0	0	0	0	0	0	0	0	0	0	0	1	0	0	0	0	0
Q13191	CBLB	CBLB_HUMAN E3 ubiquitin-protein ligase CBL-B	1	33.0817	18.1927	35.7306	24.6848	-0.243053	0.542493	0.724459	0.0530968	0	0	0	0	0	0	0	0	0	0	0	1	0	0	0	0	0
Q86VI3	IQGAP3	IQGA3_HUMAN Ras GTPase-activating-like protein IQGAP3	12	572.48	547.095	675.003	667.236	-0.242741	0.0123846	0.116727	0.0730562	0	0	0	0	0	0	0	0	0	0	1	0	0	0	0	0	0
P19447	ERCC3	ERCC3_HUMAN TFIIH basal transcription factor complex helicase XPB subunit	8	446.797	459.119	541.298	546.489	-0.241615	0.0104922	0.107055	0.0783677	0	0	0	0	0	0	0	0	0	0	1	0	0	0	0	0	0
Q9BWT6	MND1	MND1_HUMAN Meiotic nuclear division protein 1 homolog	2	81.0769	73.4285	93.2809	93.1415	-0.24123	0.0384576	0.193841	0.0546077	0	0	0	0	0	0	0	0	0	0	1	0	0	0	0	0	0
Q96RR4	CAMKK2	KKCC2_HUMAN Calcium/calmodulin-dependent protein kinase kinase 2	3	163.642	151.639	190.303	187.622	-0.241065	0.0175371	0.132681	0.232238	0	0	0	0	0	0	0	0	0	0	0	1	0	0	0	0	0
Q96FV2	SCRN2	SCRN2_HUMAN Secernin-2	4	251.499	234.789	283.449	297.462	-0.240853	0.0278323	0.168472	0.137047	0	0	0	0	0	0	0	0	0	0	1	0	0	0	0	0	0
Q7Z624	CAMKMT	CMKMT_HUMAN Calmodulin-lysine N-methyltransferase	2	165.218	165.931	205.137	191.23	-0.240201	0.0163249	0.129226	0.0616202	0	0	0	0	0	0	0	0	0	0	1	0	0	0	0	0	0
Q9UKJ3	GPATCH8	GPTC8_HUMAN G patch domain-containing protein 8	18	766.943	769.008	911.318	933.075	-0.23977	0.0105756	0.10743	0.0787171	0	0	0	0	0	0	0	0	0	0	1	0	0	0	0	0	0
Q8NCE0	TSEN2	SEN2_HUMAN tRNA-splicing endonuclease subunit Sen2	3	76.1194	64.859	91.7617	79.7298	-0.239758	0.110572	0.31371	0.0626016	0	0	0	0	0	0	0	0	0	0	1	0	0	0	0	0	0
Q96DR4	STARD4	STAR4_HUMAN StAR-related lipid transfer protein 4	1	94.2032	110.429	127.486	113.518	-0.239333	0.0942927	0.293307	0.127825	0	0	0	0	0	0	0	0	0	0	0	0	0	0	0	0	1
Q15572	TAF1C	TAF1C_HUMAN TATA box-binding protein-associated factor RNA polymerase I subunit C	3	68.2003	64.8066	81.6408	79.1255	-0.239331	0.014007	0.120917	0.0801965	0	0	0	0	0	0	0	0	0	0	1	0	0	0	0	0	0
Q9H5Q4	TFB2M	TFB2M_HUMAN Dimethyladenosine transferase 2, mitochondrial	5	591.087	952.093	911.066	888.478	-0.238799	0.405757	0.614948	0.117744	0	0	0	0	1	0	0	0	0	0	0	0	0	0	0	0	0
P62241	RPS8	RS8_HUMAN 40S ribosomal protein S8	24	1580.03	1637.21	1848.94	1941.26	-0.238789	0.0171717	0.131573	0.102299	0	0	0	0	0	0	0	0	1	0	0	1	0	0	0	0	0
P36956-4	SREBF1	SRBP1_HUMAN Isoform 4 of Sterol regulatory element-binding protein 1	2	46.0003	43.7213	53.7503	55.5521	-0.238707	0.0250617	0.160293	0.0569232	1	0	1	0	0	0	0	0	0	0	0	1	0	0	0	0	0
Q7L7X3	TAOK1	TAOK1_HUMAN Serine/threonine-protein kinase TAO1	9	383.909	379.806	454.722	462.396	-0.238645	0.0107083	0.108103	0.606625	0	0	0	0	0	0	0	0	0	0	0	0	0	0	0	1	0
P01106-2	MYC	MYC_HUMAN Isoform 2 of Myc proto-oncogene protein	3	134.293	115.927	125.867	175.175	-0.238597	0.301905	0.525871	0.0742062	0	0	0	0	0	0	0	0	0	0	1	0	0	0	0	0	0
Q86VR2	FAM134C	F134C_HUMAN Protein FAM134C	1	35.3002	34.5803	44.202	41.2649	-0.238559	0.0104278	0.107039	0.180055	0	1	0	0	0	0	0	0	0	0	1	0	0	0	0	0	0
Q7L3B6	CDC37L1	CD37L_HUMAN Hsp90 co-chaperone Cdc37-like 1	6	343.112	322.359	386.552	410.812	-0.238501	0.0262806	0.163992	0.119635	0	0	0	0	0	0	0	0	0	0	0	1	0	0	0	0	0
Q7KYR7-1	BTN2A1	BT2A1_HUMAN Isoform 2 of Butyrophilin subfamily 2 member A1	2	48.4684	47.0927	70.3458	47.276	-0.238442	0.319006	0.543898	0.101294	0	0	0	0	0	0	0	0	0	0	0	0	0	0	0	0	1
Q8WV16	DCAF4	DCAF4_HUMAN DDB1- and CUL4-associated factor 4	3	64.0732	59.4248	77.3056	70.8345	-0.238159	0.0338938	0.183079	0.0981118	0	0	0	0	0	0	0	0	0	0	1	0	0	0	0	0	0
Q12907	LMAN2	LMAN2_HUMAN Vesicular integral-membrane protein VIP36	13	1284.02	1180.08	1487.96	1430.72	-0.238056	0.028214	0.169005	0.0552715	1	0	1	0	0	0	0	0	0	0	0	0	0	0	0	0	0
Q8ND04-2	SMG8	SMG8_HUMAN Isoform 2 of Protein SMG8	10	574.138	528.721	667.388	650.411	-0.237711	0.0236783	0.156345	0.0520258	0	0	0	0	0	0	0	0	0	0	1	0	0	0	0	0	0
Q8NBP7	PCSK9	PCSK9_HUMAN Proprotein convertase subtilisin/kexin type 9	2	58.7063	65.6466	74.6545	75.1461	-0.237455	0.0394716	0.195978	0.0536171	1	0	0	0	0	0	0	0	0	0	0	0	0	0	0	0	0
O15446-2	CD3EAP	RPA34_HUMAN Isoform 2 of DNA-directed RNA polymerase I subunit RPA34	19	1067.42	959.36	1207.56	1188.4	-0.237401	0.0285426	0.169401	0.0505972	0	0	0	0	0	0	0	0	0	0	1	0	0	0	0	0	0
Q15542	TAF5	TAF5_HUMAN Transcription initiation factor TFIID subunit 5	4	210.286	212.735	261.142	240.794	-0.237248	0.0190133	0.13836	0.0855509	0	0	0	0	0	0	0	0	0	0	1	0	0	0	0	0	0
Q9H832	UBE2Z	UBE2Z_HUMAN Ubiquitin-conjugating enzyme E2 Z	14	921.254	980.233	1185.03	1093.81	-0.237245	0.0375863	0.191607	0.141343	0	0	0	0	0	0	0	0	0	0	0	1	0	0	0	0	0
P30260-2	CDC27	CDC27_HUMAN Isoform 2 of Cell division cycle protein 27 homolog	17	832.753	838.889	1018.25	983.276	-0.23701	0.012484	0.117002	0.102018	0	0	0	0	0	0	0	0	0	0	1	0	0	0	0	0	0
O15360	FANCA	FANCA_HUMAN Fanconi anemia group A protein	2	23.2808	24.4131	31.4252	26.2474	-0.236801	0.0649833	0.245546	0.051245	0	0	0	0	0	0	0	0	0	0	1	0	0	0	0	0	0
Q9UNQ2	DIMT1	DIM1_HUMAN Probable dimethyladenosine transferase	9	436.193	438.141	537.251	506.479	-0.23645	0.013863	0.120227	0.0796892	0	0	0	0	0	0	0	0	0	0	1	0	0	0	0	0	0
Q9H173	SIL1	SIL1_HUMAN Nucleotide exchange factor SIL1	5	197.364	225.586	275.151	230.506	-0.236232	0.118321	0.323757	0.23474	1	0	0	1	0	0	0	0	0	0	0	0	0	0	0	0	0
Q9Y4U1	MMACHC	MMAC_HUMAN Methylmalonic aciduria and homocystinuria type C protein	4	100.431	97.0572	120.441	112.282	-0.23571	0.0168978	0.130963	0.0775172	0	0	0	0	0	0	0	0	0	0	1	0	0	0	0	0	0
Q9Y285	FARSA	SYFA_HUMAN Phenylalanine--tRNA ligase alpha subunit	17	1237.74	1350.93	1548.25	1491.47	-0.235551	0.034716	0.184884	0.0553538	0	0	0	0	0	0	0	0	0	0	0	1	0	0	0	0	0
Q9Y4B6	VPRBP	VPRBP_HUMAN Protein VPRBP	11	447.161	427.712	521.581	522.376	-0.23537	0.0162231	0.129169	0.0508519	0	0	0	0	0	0	0	0	0	0	1	0	0	0	0	0	0
P01891	HLA-A	1A68_HUMAN HLA class I histocompatibility antigen, A-68 alpha chain	2	160.895	133.548	177.972	170.445	-0.235082	0.105305	0.306938	0.0658104	0	0	0	0	0	0	0	0	0	0	0	0	0	0	0	0	1
Q9Y6G3	MRPL42	RM42_HUMAN 39S ribosomal protein L42, mitochondrial	1	106.61	194.703	154.224	190.603	-0.234901	0.525395	0.711926	0.0753453	0	0	0	0	1	0	0	0	0	0	0	0	0	0	0	0	0
O14684	PTGES	PTGES_HUMAN Prostaglandin E synthase	1	38.175	27.1843	40.3921	38.6918	-0.23468	0.272941	0.497749	0.0556896	0	0	0	0	0	0	0	0	0	0	0	0	0	0	0	0	0
Q6IN85	SMEK1	P4R3A_HUMAN Serine/threonine-protein phosphatase 4 regulatory subunit 3A	11	647.886	725.183	852.802	782.516	-0.234517	0.064173	0.244376	0.0574917	0	0	0	0	0	0	0	0	0	0	1	0	0	0	0	0	0
Q9UPZ3	HPS5	HPS5_HUMAN Hermansky-Pudlak syndrome 5 protein	7	230.036	244.174	285.44	279.624	-0.234456	0.0155766	0.127234	0.144724	0	0	0	0	0	0	0	0	0	0	0	1	0	0	0	0	0
P14859-2	POU2F1	PO2F1_HUMAN Isoform 2 of POU domain, class 2, transcription factor 1	3	254.216	289.028	316.198	330.984	-0.233677	0.0565879	0.232173	0.245245	0	0	0	0	0	0	0	0	0	0	1	0	0	0	0	0	0
Q96JC9	EAF1	EAF1_HUMAN ELL-associated factor 1	2	165.178	188.494	216.142	202.421	-0.233454	0.0663554	0.247884	0.053271	0	0	0	0	0	0	0	0	0	0	1	0	0	0	0	0	0
Q86T82	USP37	UBP37_HUMAN Ubiquitin carboxyl-terminal hydrolase 37	1	21.027	17.9594	24.1683	21.7513	-0.233396	0.0974374	0.296354	0.070679	0	0	0	0	0	0	0	0	0	0	1	0	0	0	0	0	0
Q5VV42	CDKAL1	CDKAL_HUMAN Threonylcarbamoyladenosine tRNA methylthiotransferase	9	412.083	419.559	504.367	491.588	-0.233341	0.010886	0.1089	0.0523214	1	0	1	0	0	0	0	0	0	0	0	0	0	0	0	0	0
Q6PL24	TMED8	TMED8_HUMAN Protein TMED8	4	248.031	258.053	293.439	305.611	-0.233267	0.0199789	0.141853	0.0948063	0	0	0	0	0	0	0	0	0	0	0	0	0	0	0	0	1
Q96NB3	ZNF830	ZN830_HUMAN Zinc finger protein 830	3	139.692	111.85	141.765	154.199	-0.232217	0.170048	0.387796	0.0542209	0	0	0	0	0	0	0	0	0	0	1	0	0	0	0	0	0
O14640-2	DVL1	DVL1_HUMAN Isoform 2 of Segment polarity protein dishevelled homolog DVL-1	1	115.712	130.297	153.568	137.338	-0.232143	0.0681751	0.251751	0.0820882	0	0	0	0	0	0	0	0	0	0	0	0	0	0	0	0	0
Q8IXQ5	KLHL7	KLHL7_HUMAN Kelch-like protein 7	5	150.594	139.842	161.73	181.185	-0.232028	0.070199	0.255279	0.0594393	0	0	0	0	0	0	0	0	0	0	0	1	0	0	0	0	0
P16403	HIST1H1C	H12_HUMAN Histone H1.2	2	174.618	296.751	266.789	275.44	-0.23196	0.461109	0.659564	0.0518902	0	0	0	0	0	0	0	0	0	0	1	0	0	0	0	0	0
O43426	SYNJ1	SYNJ1_HUMAN Synaptojanin-1	4	156.292	149.53	193.81	170.378	-0.231899	0.0426936	0.202772	0.0571548	0	0	0	0	0	0	0	0	0	0	0	1	0	0	0	0	0
Q9H9L3	ISG20L2	I20L2_HUMAN Interferon-stimulated 20 kDa exonuclease-like 2	2	33.1972	33.0827	38.9698	41.4751	-0.231635	0.040376	0.197394	0.0669069	0	0	0	0	0	0	0	0	0	0	1	0	0	0	0	0	0
O43524	FOXO3	FOXO3_HUMAN Forkhead box protein O3	1	13.8726	18.2825	22.8213	16.1808	-0.231556	0.394243	0.605331	0.0681204	0	0	0	0	1	0	0	0	0	0	1	0	0	0	0	0	0
Q8NEN9	PDZD8	PDZD8_HUMAN PDZ domain-containing protein 8	2	233.431	236.894	274.032	286.038	-0.231278	0.0170367	0.131277	0.0570679	1	0	1	0	1	0	0	0	0	0	1	0	0	0	0	0	0
O15042	U2SURP	SR140_HUMAN U2 snRNP-associated SURP motif-containing protein	22	1805.38	1747.76	2070.76	2073.47	-0.231214	0.0130677	0.118579	0.159793	0	0	0	0	0	0	0	0	0	0	1	0	0	0	0	0	0
Q8IZ81	ELMOD2	ELMD2_HUMAN ELMO domain-containing protein 2	2	41.4252	31.9992	46.2119	42.9682	-0.23117	0.2066	0.431218	0.0573047	0	0	0	0	0	0	0	0	0	0	0	1	0	0	0	0	0
P29084	GTF2E2	T2EB_HUMAN Transcription initiation factor IIE subunit beta	8	591.752	612.812	703.83	729.276	-0.231013	0.0160542	0.128777	0.0769049	0	0	0	0	0	0	0	0	0	0	1	0	0	0	0	0	0
Q53HL2	CDCA8	BOREA_HUMAN Borealin	14	884.666	939.332	1073.46	1090.43	-0.230619	0.0202208	0.142335	0.127762	0	0	0	0	0	0	0	0	0	0	1	0	0	0	0	0	0
Q8IY81	FTSJ3	SPB1_HUMAN pre-rRNA processing protein FTSJ3	33	2439.79	2267.58	2692.7	2714.12	-0.230443	0.0161517	0.128924	0.0645629	0	0	0	0	0	0	0	0	0	0	1	0	0	0	0	0	0
Q7Z6E9	RBBP6	RBBP6_HUMAN E3 ubiquitin-protein ligase RBBP6	30	1552.38	1578.8	1808.89	1866.75	-0.22995	0.0146674	0.12405	0.227069	0	0	0	0	0	0	0	0	0	0	1	0	0	0	0	0	0
P49591	SARS	SYSC_HUMAN Serine--tRNA ligase, cytoplasmic	23	1783.3	1837.42	2209.66	2028.86	-0.229854	0.0322701	0.180386	0.0634347	0	0	0	0	0	0	0	0	0	0	0	1	0	0	0	0	0
O15258	RER1	RER1_HUMAN Protein RER1	2	366.513	363.811	445.936	423.813	-0.229844	0.0142905	0.122257	0.239123	0	0	0	0	0	0	0	0	0	0	0	0	0	1	0	0	0
Q9H0C5	BTBD1	BTBD1_HUMAN BTB/POZ domain-containing protein 1	1	31.9422	29.318	37.4134	36.6403	-0.229184	0.0281946	0.169005	0.0649989	0	0	0	0	0	0	0	0	0	0	0	1	0	0	0	0	0
Q96FX7	TRMT61A	TRM61_HUMAN tRNA (adenine(58)-N(1))-methyltransferase catalytic subunit TRMT61A	3	32.7108	34.3428	41.9348	38.8745	-0.228945	0.0189392	0.137971	0.0807836	0	0	0	0	0	0	0	0	0	0	0	0	0	0	0	0	0
Q9H6Z4-2	RANBP3	RANB3_HUMAN Isoform 2 of Ran-binding protein 3	2	132.768	117.612	141.647	154.736	-0.228685	0.0785324	0.269349	0.062783	0	0	0	0	0	0	0	0	0	0	1	0	0	0	0	0	0
Q9BW71	HIRIP3	HIRP3_HUMAN HIRA-interacting protein 3	2	134.533	150.518	172.729	166.845	-0.228483	0.0453292	0.210422	0.142775	0	0	0	0	0	0	0	0	0	0	1	0	0	0	0	0	0
Q03001	DST	DYST_HUMAN Dystonin	64	4470.18	4302.77	5209.42	5137.39	-0.228228	0.0136569	0.119815	0.0600465	1	0	1	0	0	0	0	0	0	0	0	0	0	0	0	0	0
Q6QNY1	BLOC1S2	BL1S2_HUMAN Biogenesis of lysosome-related organelles complex 1 subunit 2	3	253.4	272.126	302.232	321.183	-0.227796	0.0361907	0.188798	0.260026	0	0	0	0	0	0	0	0	0	0	0	0	1	0	0	0	0
Q9NZ52	GGA3	GGA3_HUMAN ADP-ribosylation factor-binding protein GGA3	6	172.025	167.195	196.021	205.92	-0.227623	0.025662	0.162008	0.0900035	0	0	0	0	0	0	0	0	0	0	0	0	0	1	0	0	0
Q7Z7H5	TMED4	TMED4_HUMAN Transmembrane emp24 domain-containing protein 4	4	295.669	287.405	374.579	316.261	-0.227368	0.0825447	0.274998	0.109684	1	0	1	0	0	0	0	0	0	0	0	0	0	0	0	0	0
Q96GQ7	DDX27	DDX27_HUMAN Probable ATP-dependent RNA helicase DDX27	25	1595.8	1696.57	1936.25	1925.66	-0.227048	0.0216204	0.148448	0.0804886	0	0	0	0	0	0	0	0	0	0	1	0	0	0	0	0	0
Q9Y597	KCTD3	KCTD3_HUMAN BTB/POZ domain-containing protein KCTD3	4	182.785	196.037	224.407	221.438	-0.226946	0.0219006	0.149583	0.0765362	0	0	0	0	0	0	0	0	0	0	0	1	0	0	0	0	0
Q6UUV7	CRTC3	CRTC3_HUMAN CREB-regulated transcription coactivator 3	4	94.8335	126.077	127.964	128.838	-0.226761	0.225583	0.45191	0.119227	0	0	0	0	0	0	0	0	0	0	1	0	0	0	0	0	0
P15151	PVR	PVR_HUMAN Poliovirus receptor	5	276.112	253.405	330.758	296.078	-0.226615	0.0655774	0.246534	0.0499519	0	0	0	0	0	0	0	0	0	0	1	0	0	0	0	0	0
P04424	ASL	ARLY_HUMAN Argininosuccinate lyase	2	178.086	166.958	195.877	214.972	-0.226538	0.0556922	0.230387	0.145092	0	0	0	0	0	0	0	0	0	0	0	1	0	0	0	0	0
Q5T5C0	STXBP5	STXB5_HUMAN Syntaxin-binding protein 5	2	50.3831	63.4677	73.5436	62.0974	-0.226506	0.218539	0.442582	0.0505016	0	0	0	0	0	0	0	0	0	0	0	1	0	0	0	0	0
Q68CQ4	DIEXF	DIEXF_HUMAN Digestive organ expansion factor homolog	18	1062.4	1003.54	1256.3	1176.02	-0.226007	0.0250075	0.160293	0.0561534	0	0	0	0	0	0	0	0	0	0	0	0	0	0	0	0	0
Q8ND56-2	LSM14A	LS14A_HUMAN Isoform 2 of Protein LSM14 homolog A	10	788.521	726.67	952.547	851.388	-0.225988	0.0616442	0.239855	0.0992661	0	0	0	0	0	0	0	0	0	0	0	1	0	0	0	0	0
Q969R5	L3MBTL2	LMBL2_HUMAN Lethal(3)malignant brain tumor-like protein 2	5	182.607	196.371	229.917	215.992	-0.225906	0.0281208	0.169005	0.133341	0	0	0	0	0	0	0	0	0	0	1	0	0	0	0	0	0
Q99879	HIST1H2BM	H2B1M_HUMAN Histone H2B type 1-M	1	166.517	151.093	174.974	202.362	-0.225716	0.107031	0.309342	0.0669808	0	0	0	0	0	0	0	0	0	0	1	0	0	0	0	0	0
Q86UE8	TLK2	TLK2_HUMAN Serine/threonine-protein kinase tousled-like 2	6	300.81	283.43	346.941	343.535	-0.225364	0.0202796	0.142599	0.0726086	0	0	0	0	0	0	0	0	0	0	0	0	0	0	0	0	0
Q9Y696	CLIC4	CLIC4_HUMAN Chloride intracellular channel protein 4	12	764.663	778.501	930.886	903.727	-0.225359	0.0144995	0.123407	0.0967403	0	0	0	0	1	0	0	0	0	0	0	0	0	0	0	0	0
O15427	SLC16A3	MOT4_HUMAN Monocarboxylate transporter 4	7	1200.24	1011.47	1410.81	1187.32	-0.225282	0.158939	0.3757	0.0687051	0	0	0	0	0	0	0	0	0	0	0	0	0	0	0	0	1
Q96EU6	RRP36	RRP36_HUMAN Ribosomal RNA processing protein 36 homolog	5	959.252	1054.24	1277.62	1105.85	-0.22489	0.0950649	0.294392	0.249839	0	0	0	0	0	0	0	0	0	0	1	0	0	0	0	0	0
O43852-4	CALU	CALU_HUMAN Isoform 4 of Calumenin	3	72.8858	60.9396	77.6119	81.1635	-0.224587	0.129807	0.338673	0.0499854	1	0	1	0	0	0	0	0	0	0	0	0	0	0	0	0	0
Q58WW2-3	DCAF6	DCAF6_HUMAN Isoform 3 of DDB1- and CUL4-associated factor 6	5	203.16	215.007	245.771	243.595	-0.224584	0.0167524	0.130413	0.0566878	0	0	0	0	0	0	0	0	0	0	0	0	0	0	0	0	0
Q9UMR5	PPT2	PPT2_HUMAN Lysosomal thioesterase PPT2	4	236.081	277.017	326.568	281.416	-0.224516	0.14582	0.358289	0.078273	0	0	0	0	0	0	0	0	0	0	0	0	0	0	0	1	0
Q9BUK6	MSTO1	MSTO1_HUMAN Protein misato homolog 1	7	142.344	170.606	189.87	180.623	-0.224432	0.116281	0.320771	0.0696429	0	0	0	0	1	0	0	0	0	0	0	1	0	0	0	0	0
Q6P1J9	CDC73	CDC73_HUMAN Parafibromin	23	1588.02	1631.53	1944.98	1809.51	-0.224056	0.0288122	0.170216	0.054031	0	0	0	0	0	0	0	0	0	0	1	0	0	0	0	0	0
O14936	CASK	CSKP_HUMAN Peripheral plasma membrane protein CASK	8	520.385	485.123	624.112	564.537	-0.223934	0.0534226	0.226376	0.0638722	0	0	0	0	0	0	0	0	0	0	1	0	0	0	0	0	0
E9PE19	BPTF	E9PE19_HUMAN Nucleosome-remodeling factor subunit BPTF (Fragment)	1	31.9254	31.7748	33.7261	43.6328	-0.223623	0.244683	0.470683	0.105767	0	0	0	0	0	0	0	0	0	0	1	0	0	0	0	0	0
P49760	CLK2	CLK2_HUMAN Dual specificity protein kinase CLK2	2	32.6672	34.6483	44.4055	37.2103	-0.223568	0.0700454	0.254999	0.141863	0	0	0	0	0	0	0	0	0	0	1	0	0	0	0	0	0
Q49AR2	C5orf22	CE022_HUMAN UPF0489 protein C5orf22	1	25.8931	26.921	35.0819	29.3515	-0.223439	0.0791986	0.26988	0.108695	0	0	0	0	0	0	0	0	0	0	1	0	0	0	0	0	0
Q53ET0	CRTC2	CRTC2_HUMAN CREB-regulated transcription coactivator 2	2	23.9079	14.8006	18.7845	26.804	-0.223348	0.521776	0.709991	0.070742	0	0	0	0	0	0	0	0	0	0	1	0	0	0	0	0	0
Q9BZ95	WHSC1L1	NSD3_HUMAN Histone-lysine N-methyltransferase NSD3	4	99.1186	112.002	133.537	113.679	-0.223275	0.112531	0.316151	0.0601757	0	0	0	0	0	0	0	0	0	0	0	0	0	0	0	0	0
Q15155	NOMO1	NOMO1_HUMAN Nodal modulator 1	2	55.7594	65.1117	67.1933	77.2661	-0.223263	0.150841	0.365049	0.0531094	1	0	1	0	0	0	0	0	0	0	0	0	0	0	0	0	0
P49916	LIG3	DNLI3_HUMAN DNA ligase 3	25	1352.59	1317.29	1544.7	1576.56	-0.223132	0.0134935	0.119815	0.0646621	0	0	0	0	1	0	0	0	0	0	1	0	0	0	0	0	0
Q9P2E9	RRBP1	RRBP1_HUMAN Ribosome-binding protein 1	77	5181.74	5214.17	6107.85	6079.27	-0.223128	0.0121426	0.115546	0.0868848	1	0	1	0	0	0	0	0	0	0	0	0	0	0	0	0	0
Q9BSC4	NOL10	NOL10_HUMAN Nucleolar protein 10	12	557.964	586.523	668.794	687.276	-0.223102	0.0218565	0.149435	0.0834725	0	0	0	0	0	0	0	0	0	0	1	0	0	0	0	0	0
J3KN66	TOR1AIP1	J3KN66_HUMAN Torsin-1A-interacting protein 1	1	8.08243	8.96854	9.01639	13.0404	-0.223102	0.361249	0.576565	0.374999	0	0	0	0	0	0	0	0	0	0	1	0	0	0	0	0	0
Q9H977	WDR54	WDR54_HUMAN WD repeat-containing protein 54	1	13.0454	4.79926	11.984	11.5625	-0.223065	0.529045	0.712886	0.0808933	0	0	0	0	0	0	0	0	0	0	0	1	0	0	0	0	0
Q7Z6L1-4	TECPR1	TCPR1_HUMAN Isoform 4 of Tectonin beta-propeller repeat-containing protein 1	2	163.24	161.15	195.68	188.817	-0.223034	0.0129755	0.118579	0.0960352	0	0	0	0	0	0	0	0	0	0	0	0	0	0	0	1	0
Q460N5	PARP14	PAR14_HUMAN Poly [ADP-ribose] polymerase 14	2	65.3226	70.4087	77.0872	84.6982	-0.222976	0.0615339	0.239706	0.0498564	0	0	0	0	0	0	0	0	0	0	0	1	0	0	0	0	0
P51858-2	HDGF	HDGF_HUMAN Isoform 2 of Hepatoma-derived growth factor	3	58.5323	56.1327	66.403	70.2469	-0.22276	0.0337723	0.183079	0.0610186	0	0	0	0	0	0	0	0	0	0	1	0	0	0	0	0	0
Q96PV7	FAM193B	F193B_HUMAN Protein FAM193B	1	15.935	18.5801	22.7765	18.2477	-0.222665	0.211408	0.435545	0.0677109	1	0	0	0	0	0	0	0	0	0	1	0	0	0	0	0	0
Q8N2Z9	APITD1	CENPS_HUMAN Centromere protein S	4	125.281	145.726	174.753	143.801	-0.222186	0.158086	0.374871	0.0650837	0	0	0	0	0	0	0	0	0	0	0	0	0	0	0	0	0
Q9P2E5	CHPF2	CHPF2_HUMAN Chondroitin sulfate glucuronyltransferase	3	149.941	167.876	185.376	190.721	-0.221765	0.0632586	0.243594	0.076972	0	0	0	0	0	0	0	0	0	0	0	1	0	0	0	0	0
Q3L8U1	CHD9	CHD9_HUMAN Chromodomain-helicase-DNA-binding protein 9	9	350.31	354.069	423.611	411.466	-0.221656	0.013678	0.119815	0.0893539	0	0	0	0	0	0	0	0	0	0	1	0	0	0	0	0	0
Q9BVP2	GNL3	GNL3_HUMAN Guanine nucleotide-binding protein-like 3	25	1871.64	2064.68	2235.13	2306.37	-0.221639	0.0426304	0.202686	0.0739622	0	0	0	0	0	0	0	0	0	0	1	0	0	0	0	0	0
Q8NFH3	NUP43	NUP43_HUMAN Nucleoporin Nup43	7	489.761	503.196	583.891	591.409	-0.221577	0.01496	0.125628	0.113067	0	0	0	0	0	0	0	0	0	0	1	0	0	0	0	0	0
O75152	ZC3H11A	ZC11A_HUMAN Zinc finger CCCH domain-containing protein 11A	29	2022.3	1826.49	2251.98	2207.4	-0.221419	0.0376914	0.191996	0.063552	0	0	0	0	0	0	0	0	0	0	1	0	0	0	0	0	0
Q13637	RAB32	RAB32_HUMAN Ras-related protein Rab-32	9	544.03	554.268	696.64	605.198	-0.221408	0.0623162	0.241625	0.0630085	0	0	0	0	1	0	0	0	0	0	0	1	0	0	0	0	0
Q96KC2	ARL5B	ARL5B_HUMAN ADP-ribosylation factor-like protein 5B	1	106.103	82.177	109.601	109.258	-0.2208	0.201415	0.427309	0.060827	0	0	0	0	0	0	0	0	0	0	0	0	0	0	0	0	0
O43396	TXNL1	TXNL1_HUMAN Thioredoxin-like protein 1	13	799.444	775.504	909.046	955.49	-0.220788	0.0199685	0.141853	0.0574506	0	0	0	0	0	0	0	0	0	0	0	1	0	0	0	0	0
Q9UKT8	FBXW2	FBXW2_HUMAN F-box/WD repeat-containing protein 2	1	81.4334	82.4018	90.3489	105.211	-0.220695	0.116451	0.320956	0.101884	0	0	0	0	0	0	0	0	0	0	1	0	0	0	0	0	0
P08134	RHOC	RHOC_HUMAN Rho-related GTP-binding protein RhoC	10	578.778	539.114	683.938	636.009	-0.220547	0.0341376	0.183267	0.227749	0	0	0	0	0	0	0	0	0	0	0	0	0	0	0	0	0
Q15836	VAMP3	VAMP3_HUMAN Vesicle-associated membrane protein 3	3	146.143	142.539	180.474	157.983	-0.220242	0.0482858	0.216108	0.102864	0	0	0	0	0	0	0	0	0	0	0	0	0	0	0	0	0
O15534	PER1	PER1_HUMAN Period circadian protein homolog 1	4	122.162	107.305	135.007	132.894	-0.219953	0.0555028	0.230043	0.05445	0	0	0	0	0	0	0	0	0	0	0	1	0	0	0	0	0
Q9H6X2	ANTXR1	ANTR1_HUMAN Anthrax toxin receptor 1	4	204.098	186.301	241.057	218.423	-0.219737	0.0551304	0.229069	0.0712678	0	0	0	0	0	0	0	0	0	0	0	0	0	0	0	1	0
Q92733	PRCC	PRCC_HUMAN Proline-rich protein PRCC	6	439.513	460.066	551.007	510.942	-0.219578	0.0269933	0.166938	0.056346	0	0	0	0	0	0	0	0	0	0	1	0	0	0	0	0	0
Q8N4C8	MINK1	MINK1_HUMAN Misshapen-like kinase 1	7	408.543	487.771	514.402	544.298	-0.219223	0.106785	0.309191	0.0960969	0	0	0	0	0	0	0	0	0	0	0	0	0	0	0	0	0
O94880	PHF14	PHF14_HUMAN PHD finger protein 14	15	847.848	792.753	992.54	944.072	-0.219066	0.0281858	0.169005	0.0610974	0	0	0	0	0	0	0	0	0	0	0	0	0	0	0	1	0
Q9H8X2	IPPK	IPPK_HUMAN Inositol-pentakisphosphate 2-kinase	6	181.396	175.344	214.241	205.533	-0.218618	0.0152348	0.126602	0.0528964	0	0	0	0	0	0	0	0	0	0	0	1	0	0	0	0	0
Q15648	MED1	MED1_HUMAN Mediator of RNA polymerase II transcription subunit 1	16	1172.04	1119.15	1292.05	1389.35	-0.218539	0.0328543	0.181092	0.0856168	0	0	0	0	0	0	0	0	0	0	1	0	0	0	0	0	0
Q9Y388	RBMX2	RBMX2_HUMAN RNA-binding motif protein, X-linked 2	4	241.152	235.657	287.54	273.164	-0.218164	0.0194099	0.140024	0.0522901	0	0	0	0	0	0	0	0	0	0	1	0	0	0	0	0	0
Q8N4J0	C9orf41	CI041_HUMAN UPF0586 protein C9orf41	6	203.579	210.71	243.985	239.999	-0.218154	0.0139388	0.120484	0.132272	0	0	0	0	0	0	0	0	0	0	0	0	0	0	0	0	0
Q96HE7	ERO1L	ERO1A_HUMAN ERO1-like protein alpha	10	429.358	462.212	545.261	505.452	-0.218118	0.039395	0.195744	0.0511826	1	0	1	0	0	0	0	0	0	0	0	0	0	0	0	0	0
Q16222	UAP1	UAP1_HUMAN UDP-N-acetylhexosamine pyrophosphorylase	18	1284	1258.78	1491.31	1481.38	-0.217986	0.0135773	0.119815	0.0807598	0	0	0	0	0	0	0	0	0	0	0	1	0	0	0	0	0
P61981	YWHAG	1433G_HUMAN 14-3-3 protein gamma	21	2641.46	2527.47	2927.45	3029.96	-0.217759	0.0157261	0.127831	0.0613699	0	0	0	0	0	0	0	0	0	0	0	1	0	0	0	0	0
Q9NVX2	NLE1	NLE1_HUMAN Notchless protein homolog 1	11	445.993	418.304	505.145	514.7	-0.217084	0.027781	0.168472	0.0677133	0	0	0	0	0	0	0	0	0	0	1	0	0	0	0	0	0
Q14527	HLTF	HLTF_HUMAN Helicase-like transcription factor	19	1013.96	1072.86	1223.34	1210.84	-0.21694	0.025078	0.160293	0.228701	0	0	0	0	0	0	0	0	0	0	1	0	0	0	0	0	0
Q2T9J0	TYSND1	TYSD1_HUMAN Peroxisomal leader peptide-processing protease	8	186.863	170.793	205.786	216.108	-0.216849	0.0494628	0.218967	0.0536738	0	0	0	0	0	0	0	0	0	0	0	0	0	0	0	0	0
O75821	EIF3G	EIF3G_HUMAN Eukaryotic translation initiation factor 3 subunit G	27	1297.79	1278.31	1433.8	1580.58	-0.216499	0.0396854	0.196226	0.109068	0	0	0	0	0	0	0	0	0	0	0	1	0	0	0	0	0
Q86WJ1	CHD1L	CHD1L_HUMAN Chromodomain-helicase-DNA-binding protein 1-like	8	403.068	404.84	480.832	473.202	-0.215966	0.0134344	0.119815	0.116142	0	0	0	0	0	0	0	0	0	0	1	0	0	0	0	0	0
P63272	SUPT4H1	SPT4H_HUMAN Transcription elongation factor SPT4	3	292.222	268.45	299.992	362.228	-0.215867	0.164167	0.381992	0.103516	0	0	0	0	0	0	0	0	0	0	1	0	0	0	0	0	0
P36941	LTBR	TNR3_HUMAN Tumor necrosis factor receptor superfamily member 3	2	27.828	31.256	39.6323	31.4181	-0.215708	0.164024	0.381992	0.0927797	0	0	0	0	0	0	0	0	0	0	0	0	0	1	0	0	0
Q8N6N3	C1orf52	CA052_HUMAN UPF0690 protein C1orf52	3	200.748	172.649	215.243	223.598	-0.215619	0.0892857	0.284626	0.0512176	0	0	0	0	0	0	0	0	0	0	1	0	0	0	0	0	0
Q9Y3E0	GOLT1B	GOT1B_HUMAN Vesicle transport protein GOT1B	2	133.981	133.702	152.911	161.133	-0.215404	0.0278327	0.168472	0.0509522	0	0	0	0	0	0	0	0	0	0	0	0	0	0	0	1	0
Q9UBU8-2	MORF4L1	MO4L1_HUMAN Isoform 2 of Mortality factor 4-like protein 1	8	541.271	560.289	660.768	639.894	-0.215314	0.017459	0.1326	0.107303	0	0	0	0	0	0	0	0	0	0	1	0	0	0	0	0	0
Q8N1G2	CMTR1	CMTR1_HUMAN Cap-specific mRNA (nucleoside-2'-O-)-methyltransferase 1	19	1158.85	1248.06	1415.71	1377.88	-0.21511	0.0343584	0.184008	0.066724	0	0	0	0	0	0	0	0	0	0	1	0	0	0	0	0	0
P51114-2	FXR1	FXR1_HUMAN Isoform 2 of Fragile X mental retardation syndrome-related protein 1	1	18.4999	14.0888	17.3222	20.9268	-0.214477	0.318754	0.543898	0.0509097	0	0	0	0	0	0	0	0	0	0	0	1	0	0	0	0	0
Q9H4L7-2	SMARCAD1	SMRCD_HUMAN Isoform 2 of SWI/SNF-related matrix-associated actin-dependent regulator of chromatin subfamily A containing DEAD/H box 1	19	942.977	932.925	1082.54	1106.41	-0.214434	0.0148814	0.125384	0.0505441	0	0	0	0	0	0	0	0	0	0	1	0	0	0	0	0	0
P83916	CBX1	CBX1_HUMAN Chromobox protein homolog 1	20	2443.15	2088.22	2427.77	2706.42	-0.214361	0.122775	0.330753	0.0835018	0	0	0	0	0	0	0	0	0	0	1	0	0	0	0	0	0
Q6ZNA4-3	RNF111	RN111_HUMAN Isoform 3 of E3 ubiquitin-protein ligase Arkadia	1	43.3417	32.8008	42.594	48.8088	-0.21418	0.309427	0.533728	0.0620488	0	0	0	0	0	0	0	0	0	0	1	0	0	0	0	0	0
O15270	SPTLC2	SPTC2_HUMAN Serine palmitoyltransferase 2	8	170.688	189.526	207.827	211.739	-0.21411	0.0535841	0.226376	0.0613532	1	0	1	0	0	0	0	0	0	0	0	0	0	0	0	0	0
P62891	RPL39	RL39_HUMAN 60S ribosomal protein L39	4	367.23	369.8	438.061	427.491	-0.21403	0.0142698	0.122237	0.066812	0	0	0	0	0	0	0	0	1	0	0	0	0	0	0	0	0
Q15022	SUZ12	SUZ12_HUMAN Polycomb protein SUZ12	13	653.981	686.317	811.523	763.401	-0.213972	0.0310413	0.177063	0.0817758	0	0	0	0	0	0	0	0	0	0	1	0	0	0	0	0	0
Q9NZ08-2	ERAP1	ERAP1_HUMAN Isoform 2 of Endoplasmic reticulum aminopeptidase 1	5	332.576	313.038	376.859	384.286	-0.213873	0.0260692	0.163626	0.0629421	1	0	1	0	0	0	0	0	0	0	0	1	0	0	0	0	0
Q9UL25	RAB21	RAB21_HUMAN Ras-related protein Rab-21	3	187.825	181.587	227.46	206.486	-0.213632	0.0333448	0.182385	0.0535706	1	0	1	0	0	0	0	0	0	0	0	0	0	0	0	0	0
Q71F23	CENPU	CENPU_HUMAN Centromere protein U	1	23.5336	18.9797	27.3487	23.2221	-0.213246	0.202673	0.427987	0.263816	0	0	0	0	0	0	0	0	0	0	0	0	0	0	0	0	0
P20042	EIF2S2	IF2B_HUMAN Eukaryotic translation initiation factor 2 subunit 2	33	2739	2817.71	3147.35	3185.51	-0.213053	0.018674	0.136785	0.0697646	0	0	0	0	0	0	0	0	0	0	0	0	0	0	0	0	0
Q96Q83	ALKBH3	ALKB3_HUMAN Alpha-ketoglutarate-dependent dioxygenase alkB homolog 3	1	36.9926	39.5111	42.3609	49.1531	-0.212699	0.142532	0.354366	0.0975337	0	0	0	0	0	0	0	0	0	0	1	0	0	0	0	0	0
Q9BY41	HDAC8	HDAC8_HUMAN Histone deacetylase 8	2	37.7385	35.9638	43.1726	46.0988	-0.212315	0.0593221	0.235349	0.157341	0	0	0	0	0	0	0	0	0	0	0	0	0	0	0	0	0
Q9NU22	MDN1	MDN1_HUMAN Midasin	98	5736.8	5663.35	6631.13	6366.21	-0.212178	0.0174077	0.132454	0.0513493	0	0	0	0	0	0	0	0	0	0	0	1	0	0	0	0	0
Q86U70	LDB1	LDB1_HUMAN LIM domain-binding protein 1	1	14.3309	14.9184	17.5588	17.7764	-0.212136	0.0179308	0.134477	0.0682436	0	0	0	0	0	0	0	0	0	0	1	0	0	0	0	0	0
O14893	GEMIN2	GEMI2_HUMAN Gem-associated protein 2	7	163.758	144.363	179.977	179.687	-0.212033	0.068455	0.251751	0.0712714	0	0	0	0	0	0	0	0	0	0	1	0	0	0	0	0	0
Q04724	TLE1	TLE1_HUMAN Transducin-like enhancer protein 1	4	73.8959	67.6753	80.3623	87.7357	-0.211751	0.0857819	0.279572	0.137033	0	0	0	0	0	0	0	0	0	0	1	0	0	0	0	0	0
Q86WX3	RPS19BP1	AROS_HUMAN Active regulator of SIRT1	7	300.387	305.449	347.541	360.51	-0.211603	0.0226132	0.152115	0.0565436	0	0	0	0	0	0	0	0	0	0	0	1	0	0	0	0	0
P67809	YBX1	YBOX1_HUMAN Nuclease-sensitive element-binding protein 1	27	2295.16	2148.2	2483.82	2612.16	-0.211507	0.0298099	0.173624	0.0957965	0	0	0	0	0	0	0	0	0	0	0	1	0	0	0	0	0
Q9Y692	GMEB1	GMEB1_HUMAN Glucocorticoid modulatory element-binding protein 1	3	168.24	156.965	191.726	188.467	-0.211335	0.0262957	0.163992	0.107892	0	0	0	0	0	0	0	0	0	0	1	0	0	0	0	0	0
Q9NQW6	ANLN	ANLN_HUMAN Actin-binding protein anillin	29	1878.73	1852.28	2136.52	2145.44	-0.211239	0.0145799	0.123466	0.0626304	0	0	0	0	0	0	0	0	0	0	1	0	0	0	0	0	0
Q9NRX1	PNO1	PNO1_HUMAN RNA-binding protein PNO1	11	1097.87	992.328	1220.55	1201.92	-0.211034	0.0328883	0.181092	0.0619409	0	0	0	0	0	0	0	0	0	0	1	0	0	0	0	0	0
Q99666	RGPD5	RGPD5_HUMAN RANBP2-like and GRIP domain-containing protein 5/6	10	418.314	428.467	507.645	488.056	-0.210665	0.0169583	0.131127	0.0807449	0	0	0	0	0	0	0	0	0	0	1	0	0	0	0	0	0
Q6NW29	RWDD4	RWDD4_HUMAN RWD domain-containing protein 4	3	232.702	233.47	262.728	283.805	-0.210385	0.0371357	0.190529	0.0827479	0	0	0	0	0	0	0	0	0	0	0	0	0	0	0	0	0
Q9BVI4	NOC4L	NOC4L_HUMAN Nucleolar complex protein 4 homolog	9	551.574	593.032	686.471	655.062	-0.210055	0.0340159	0.183079	0.0639412	0	0	0	0	0	0	0	0	0	0	1	0	0	0	0	0	0
Q14814	MEF2D	MEF2D_HUMAN Myocyte-specific enhancer factor 2D	6	396.983	386.71	459.178	462.622	-0.209937	0.0178262	0.133957	0.0558664	0	0	0	0	0	0	0	0	0	0	1	0	0	0	0	0	0
Q99715	COL12A1	COCA1_HUMAN Collagen alpha-1(XII) chain	28	1307.65	1294.46	1615.71	1418.51	-0.209685	0.0734151	0.26017	0.0507517	0	0	0	0	0	0	0	0	0	0	0	0	0	0	0	1	0
Q96NW4	ANKRD27	ANR27_HUMAN Ankyrin repeat domain-containing protein 27	3	100.572	95.281	113.047	115.353	-0.209469	0.0216677	0.148448	0.0678	0	0	0	0	0	0	0	0	0	0	0	0	0	0	0	1	0
Q12834	CDC20	CDC20_HUMAN Cell division cycle protein 20 homolog	2	99.8632	112.714	120.436	124.972	-0.209271	0.0727998	0.259293	0.0665337	0	0	0	0	0	0	0	0	0	0	0	1	0	0	0	0	0
Q9BUX1	CHAC1	CHAC1_HUMAN Cation transport regulator-like protein 1	1	16.5374	23.1934	22.7173	23.1636	-0.208994	0.29648	0.520351	0.104562	0	0	0	0	0	0	0	0	0	0	0	0	0	0	0	0	0
Q92692	PVRL2	PVRL2_HUMAN Poliovirus receptor-related protein 2	6	96.825	90.0752	119.938	98.2541	-0.208861	0.138843	0.350415	0.138429	0	0	0	0	0	0	0	0	0	0	0	0	0	0	0	0	0
Q9UHR6	ZNHIT2	ZNHI2_HUMAN Zinc finger HIT domain-containing protein 2	2	87.0597	90.2473	106.141	102.38	-0.208683	0.0186691	0.136785	0.0699544	0	0	0	0	0	0	0	0	0	0	0	0	0	0	0	0	0
Q9NTM9	CUTC	CUTC_HUMAN Copper homeostasis protein cutC homolog	5	275.657	275.637	315.111	336.444	-0.208682	0.0326565	0.180994	0.0495228	0	0	0	0	0	0	0	0	0	0	0	1	0	0	0	0	0
Q9UM11	FZR1	FZR_HUMAN Fizzy-related protein homolog	1	32.9638	36.6577	47.9083	35.7388	-0.208569	0.238478	0.464918	0.0629161	0	0	0	0	0	0	0	0	0	0	1	0	0	0	0	0	0
Q9BZQ8	FAM129A	NIBAN_HUMAN Protein Niban	9	369.293	388.147	450.413	433.967	-0.208535	0.024732	0.159456	0.0545849	0	0	0	0	0	0	0	0	0	0	0	1	0	0	0	0	0
Q9HC36	RNMTL1	RMTL1_HUMAN RNA methyltransferase-like protein 1	3	78.0701	99.5641	100.241	107.485	-0.208526	0.204694	0.42967	0.0759744	0	0	0	0	1	0	0	0	0	0	0	0	0	0	0	0	0
Q9Y4P3	TBL2	TBL2_HUMAN Transducin beta-like protein 2	12	909.826	898.837	1086.29	1025.42	-0.208264	0.0285491	0.169401	0.0843275	0	0	0	0	0	0	0	0	0	0	0	1	0	0	0	0	0
P05362	ICAM1	ICAM1_HUMAN Intercellular adhesion molecule 1	5	208.422	196.361	256.818	215.872	-0.208205	0.113778	0.318039	0.0995147	0	0	0	0	0	0	0	0	0	0	0	0	0	0	0	0	1
Q15050	RRS1	RRS1_HUMAN Ribosome biogenesis regulatory protein homolog	7	659.634	607.243	712.681	767.074	-0.207962	0.056665	0.232173	0.0654871	0	0	0	0	0	0	0	0	0	0	1	0	0	0	0	0	0
O95926	SYF2	SYF2_HUMAN Pre-mRNA-splicing factor SYF2	5	350.744	326.357	371.095	422.503	-0.207924	0.095902	0.294936	0.0496017	0	0	0	0	0	0	0	0	0	0	1	0	0	0	0	0	0
O00716	E2F3	E2F3_HUMAN Transcription factor E2F3	1	17.7096	15.1671	18.5314	20.4062	-0.207689	0.160997	0.378086	0.0558945	0	0	0	0	0	0	0	0	0	0	1	0	0	0	0	0	0
P35268	RPL22	RL22_HUMAN 60S ribosomal protein L22	9	587.197	529.987	656.763	649.852	-0.207497	0.0468387	0.213202	0.060651	0	0	0	0	0	0	0	0	1	0	1	0	0	0	0	0	0
P49902	NT5C2	5NTC_HUMAN Cytosolic purine 5'-nucleotidase	12	704.698	728.636	854.756	825.115	-0.207473	0.0235447	0.156222	0.0567946	0	0	0	0	0	0	0	0	0	0	0	1	0	0	0	0	0
O95235	KIF20A	KI20A_HUMAN Kinesin-like protein KIF20A	20	1341.93	1366.91	1556.79	1579.66	-0.207077	0.0168671	0.130892	0.0526368	0	0	0	0	0	0	0	0	0	0	0	1	0	0	0	0	0
P62888	RPL30	RL30_HUMAN 60S ribosomal protein L30	22	2257.26	2332.38	2814.3	2496.17	-0.206884	0.0862219	0.280252	0.0623648	0	0	0	0	0	0	0	0	1	0	0	1	0	0	0	0	0
Q6AI08	HEATR6	HEAT6_HUMAN HEAT repeat-containing protein 6	8	279.624	293.361	334.956	335.329	-0.206634	0.0203154	0.142699	0.0576319	0	0	0	0	0	0	0	0	0	0	0	0	0	0	0	0	0
Q9P215	POGK	POGK_HUMAN Pogo transposable element with KRAB domain	5	156.444	151.081	165.543	195.614	-0.206522	0.136175	0.346831	0.052566	0	0	0	0	0	0	0	0	0	0	1	0	0	0	0	0	0
Q13867	BLMH	BLMH_HUMAN Bleomycin hydrolase	24	2337.58	2068.7	2458.95	2547.21	-0.206372	0.0577268	0.232725	0.0569381	0	0	0	0	0	0	0	0	0	0	0	1	0	0	0	0	0
Q7Z4G4	TRMT11	TRM11_HUMAN tRNA (guanine(10)-N2)-methyltransferase homolog	5	242.165	294.595	322.579	300.305	-0.206149	0.157723	0.374449	0.0590854	0	0	0	0	0	0	0	0	0	0	1	0	0	0	0	0	0
Q96BJ3	AIDA	AIDA_HUMAN Axin interactor, dorsalization-associated protein	5	268.222	248.095	304.802	296.537	-0.206102	0.043762	0.205846	0.056059	0	0	0	0	0	0	0	0	0	0	0	1	0	0	0	0	0
Q9HAW4	CLSPN	CLSPN_HUMAN Claspin	13	736.974	705.896	831.516	862.928	-0.205438	0.0253551	0.160983	0.0729672	0	0	0	0	0	0	0	0	0	0	0	0	0	1	0	0	0
Q9P2S5	WRAP73	WRP73_HUMAN WD repeat-containing protein WRAP73	2	26.4822	38.1733	36.0455	38.3321	-0.205334	0.365293	0.580243	0.0527979	0	0	0	0	0	0	0	0	0	0	0	0	0	0	0	0	0
Q9NQ88	TIGAR	TIGAR_HUMAN Fructose-2,6-bisphosphatase TIGAR	6	653.24	681.263	785.856	772.142	-0.205107	0.0225331	0.151904	0.260831	0	0	0	0	1	0	0	0	0	0	0	1	0	0	0	0	0
Q07617	SPAG1	SPAG1_HUMAN Sperm-associated antigen 1	5	114.819	114.173	129.607	135.939	-0.205084	0.0271459	0.167107	0.0632515	0	0	0	0	0	0	0	0	0	0	0	1	0	0	0	0	0
Q96R06	SPAG5	SPAG5_HUMAN Sperm-associated antigen 5	22	1248.94	1095.71	1339.04	1367.27	-0.204598	0.0646649	0.24519	0.0622497	0	0	0	0	0	0	0	0	0	0	0	0	0	0	0	0	0
Q9UKD2	MRTO4	MRT4_HUMAN mRNA turnover protein 4 homolog	17	1548.28	1517.06	1800.85	1742.88	-0.204325	0.0200517	0.142044	0.0657644	0	0	0	0	0	0	0	0	0	0	1	0	0	0	0	0	0
P61088	UBE2N	UBE2N_HUMAN Ubiquitin-conjugating enzyme E2 N	4	625.898	619.98	755.253	700.871	-0.204027	0.0320171	0.180143	0.216888	0	0	0	0	0	0	0	0	0	0	1	0	0	0	0	0	0
Q8WVK7	SKA2	SKA2_HUMAN Spindle and kinetochore-associated protein 2	4	216.097	226.393	268.797	244.16	-0.20397	0.03997	0.196841	0.0495221	0	0	0	0	0	0	0	0	0	0	0	0	0	0	0	0	0
Q9HD67	MYO10	MYO10_HUMAN Unconventional myosin-X	3	75.0547	86.1863	99.3681	89.9921	-0.203904	0.0999467	0.299347	0.0507274	0	0	0	0	0	0	0	0	0	0	0	1	0	0	0	0	0
P29317	EPHA2	EPHA2_HUMAN Ephrin type-A receptor 2	7	396.865	371.068	489.437	416.406	-0.20364	0.117219	0.321631	0.100657	0	0	0	0	0	0	0	0	0	0	0	0	0	0	0	0	0
P55209	NAP1L1	NP1L1_HUMAN Nucleosome assembly protein 1-like 1	21	1894.52	1802.12	2074.68	2117.36	-0.203166	0.02224	0.150697	0.0969584	0	0	0	0	0	0	0	0	0	0	0	0	0	0	0	0	0
Q8TAP6	CEP76	CEP76_HUMAN Centrosomal protein of 76 kDa	3	62.6894	68.8503	74.8213	79.1014	-0.203143	0.0634118	0.243862	0.0672439	0	0	0	0	0	0	0	0	0	0	0	0	0	0	0	0	0
Q15544	TAF11	TAF11_HUMAN Transcription initiation factor TFIID subunit 11	5	89.7272	119.592	113.532	127.125	-0.203116	0.29778	0.521408	0.0859401	0	0	0	0	0	0	0	0	0	0	1	0	0	0	0	0	0
P84098	RPL19	RL19_HUMAN 60S ribosomal protein L19	12	1211.41	1584.31	1548.21	1645.11	-0.203104	0.264834	0.489811	0.0781425	0	0	0	0	0	0	0	0	1	0	0	1	0	0	0	0	0
P60953-1	CDC42	CDC42_HUMAN Isoform 1 of Cell division control protein 42 homolog	5	662.023	630.211	770.028	737.913	-0.202301	0.0271214	0.167107	0.125868	0	0	0	0	0	0	0	0	0	0	0	1	0	0	0	0	0
Q8IUC4	RHPN2	RHPN2_HUMAN Rhophilin-2	4	66.9868	62.4119	79.4952	73.4242	-0.202269	0.0439169	0.205846	0.0995184	0	0	0	0	0	0	0	0	0	0	0	0	0	0	0	0	0
Q01167	FOXK2	FOXK2_HUMAN Forkhead box protein K2	6	199.096	216.468	237.193	245.376	-0.202219	0.0457241	0.211153	0.090869	0	0	0	0	0	0	0	0	0	0	1	0	0	0	0	0	0
P07948	LYN	LYN_HUMAN Tyrosine-protein kinase Lyn	3	189.337	172.909	237.671	190.455	-0.201853	0.191921	0.414329	0.0555586	0	0	0	0	0	0	0	0	0	0	0	0	0	1	0	0	0
Q9P003	CNIH4	CNIH4_HUMAN Protein cornichon homolog 4	5	88.9142	76.8292	100.845	92.1333	-0.201776	0.126648	0.334569	0.0614466	1	0	1	0	0	0	0	0	0	0	0	0	0	0	0	0	0
Q9H4Z3	PCIF1	PCIF1_HUMAN Phosphorylated CTD-interacting factor 1	2	81.7226	76.3481	96.5287	89.038	-0.201354	0.0565908	0.232173	0.147779	0	0	0	0	0	0	0	0	0	0	1	0	0	0	0	0	0
Q9H9L4	KANSL2	KANL2_HUMAN KAT8 regulatory NSL complex subunit 2	5	169.071	187.942	213.921	200.88	-0.201312	0.0702702	0.255399	0.049971	0	0	0	0	0	0	0	0	0	0	0	1	0	0	0	0	0
P48449	LSS	ERG7_HUMAN Lanosterol synthase	9	580.939	605.588	726.407	654.753	-0.201281	0.054854	0.228616	0.156786	1	0	1	0	0	0	0	0	0	0	0	0	0	0	0	0	0
Q02388	COL7A1	CO7A1_HUMAN Collagen alpha-1(VII) chain	15	537.445	537.102	644.756	610.649	-0.201179	0.0216192	0.148448	0.0971333	0	0	0	0	0	0	0	0	0	0	0	0	0	0	0	0	0
Q01831	XPC	XPC_HUMAN DNA repair protein complementing XP-C cells	2	45.9696	45.0453	55.2703	52.891	-0.201096	0.019525	0.14069	0.0622453	0	0	0	0	0	0	0	0	0	0	1	0	0	0	0	0	0
P52657	GTF2A2	T2AG_HUMAN Transcription initiation factor IIA subunit 2	2	63.4073	60.5669	76.0776	68.886	-0.201082	0.0506961	0.221489	0.0649588	0	0	0	0	0	0	0	0	0	0	1	0	0	0	0	0	0
Q9UJY4	GGA2	GGA2_HUMAN ADP-ribosylation factor-binding protein GGA2	7	331.767	329.343	376.1	397.141	-0.20102	0.0261578	0.163744	0.17924	0	0	0	0	0	0	0	0	0	0	0	0	0	1	0	0	0
P17301	ITGA2	ITA2_HUMAN Integrin alpha-2	6	345.213	268.697	371.107	338.915	-0.200912	0.250427	0.476232	0.0567002	0	0	0	0	0	0	0	0	0	0	1	0	0	0	0	0	0
Q9NZM5	GLTSCR2	GSCR2_HUMAN Glioma tumor suppressor candidate region gene 2 protein	8	528.66	550.071	634.374	623.949	-0.200798	0.0211809	0.147076	0.128964	0	0	0	0	0	0	0	0	0	0	1	0	0	0	0	0	0
P53985	SLC16A1	MOT1_HUMAN Monocarboxylate transporter 1	4	188.211	210.426	304.877	173.838	-0.200588	0.533579	0.716268	0.0553708	0	0	0	0	0	0	0	0	0	0	0	0	0	0	0	0	0
Q86UW9	DTX2	DTX2_HUMAN Probable E3 ubiquitin-protein ligase DTX2	5	95.6395	100.833	120.323	105.849	-0.20042	0.0711401	0.25665	0.0631212	0	0	0	0	0	0	0	0	0	0	1	0	0	0	0	0	0
Q8WUH2	TGFBRAP1	TGFA1_HUMAN Transforming growth factor-beta receptor-associated protein 1	3	90.2297	82.5808	106.106	95.0062	-0.200411	0.0837442	0.276425	0.0692669	0	0	0	0	0	0	0	0	0	0	0	0	0	0	0	1	0
O76095	JTB	JTB_HUMAN Protein JTB	1	9.56614	3.53696	8.19922	8.13849	-0.20039	0.70377	0.830074	0.0709613	0	0	0	0	1	0	0	0	0	0	0	0	0	0	0	1	0
P10412	HIST1H1E	H14_HUMAN Histone H1.4	3	472.448	720.986	725.455	634.57	-0.199813	0.447193	0.64934	0.0601006	0	0	0	0	0	0	0	0	0	0	1	0	0	0	0	0	0
Q9Y6X2	PIAS3	PIAS3_HUMAN E3 SUMO-protein ligase PIAS3	2	102.257	89.5652	112.535	108.743	-0.199626	0.0708229	0.256152	0.109919	0	0	0	0	0	0	0	0	0	0	1	0	0	0	0	0	0
P55268	LAMB2	LAMB2_HUMAN Laminin subunit beta-2	2	22.1901	20.0219	26.2782	23.5375	-0.199522	0.0714151	0.257149	0.093339	0	0	0	0	0	0	0	0	0	0	0	0	0	0	0	1	0
Q8IZ52	CHPF	CHSS2_HUMAN Chondroitin sulfate synthase 2	1	13.483	8.54862	12.4824	13.3029	-0.198905	0.452866	0.652799	0.0964316	0	0	0	0	1	0	0	0	0	0	0	1	0	0	0	0	0
Q12968	NFATC3	NFAC3_HUMAN Nuclear factor of activated T-cells, cytoplasmic 3	1	53.1009	54.8144	69.8978	57.4527	-0.198858	0.142487	0.354366	0.0930625	0	0	0	0	0	0	0	0	0	0	0	1	0	0	0	0	0
Q15904	ATP6AP1	VAS1_HUMAN V-type proton ATPase subunit S1	4	219.448	227.067	264.231	253.686	-0.198394	0.0222443	0.150697	0.0541643	1	0	1	0	0	0	0	0	0	0	0	0	0	0	0	0	0
Q9H8V3-3	ECT2	ECT2_HUMAN Isoform 3 of Protein ECT2	11	419.007	416.76	490.349	484.227	-0.198193	0.0180436	0.134681	0.240498	0	0	0	0	0	0	0	0	0	0	1	0	0	0	0	0	0
P23769	GATA2	GATA2_HUMAN Endothelial transcription factor GATA-2	1	14.0922	12.5085	14.868	16.6084	-0.19769	0.112912	0.316581	0.177234	0	0	0	0	0	0	0	0	0	0	1	0	0	0	0	0	0
P62851	RPS25	RS25_HUMAN 40S ribosomal protein S25	7	1186.65	1305.45	1378.94	1486.34	-0.19768	0.0822858	0.274431	0.0610126	0	0	0	0	0	0	0	0	1	0	0	1	0	0	0	0	0
Q96BH1	RNF25	RNF25_HUMAN E3 ubiquitin-protein ligase RNF25	2	169.045	197.943	216.898	204.232	-0.197658	0.122103	0.329476	0.191033	0	0	0	0	0	0	0	0	0	0	0	1	0	0	0	0	0
Q9UHY7	ENOPH1	ENOPH_HUMAN Enolase-phosphatase E1	8	505.052	507.97	587.852	589.337	-0.197567	0.0183572	0.135958	0.0581349	0	0	0	0	0	0	0	0	0	0	1	0	0	0	0	0	0
P15104	GLUL	GLNA_HUMAN Glutamine synthetase	1	10.2471	8.93052	10.7483	12.5384	-0.197557	0.159689	0.376696	0.185631	1	0	0	0	1	0	0	0	0	0	0	1	0	0	0	0	0
Q96BD8	SKA1	SKA1_HUMAN Spindle and kinetochore-associated protein 1	6	470.101	425.579	507.259	533.939	-0.197415	0.0719944	0.257735	0.113648	0	0	0	0	0	0	0	0	0	0	0	0	0	0	0	0	0
Q9NPG3	UBN1	UBN1_HUMAN Ubinuclein-1	8	197.923	220.122	240.073	242.867	-0.197398	0.052927	0.225819	0.0689511	0	0	0	0	0	0	0	0	0	0	1	0	0	0	0	0	0
P78310	CXADR	CXAR_HUMAN Coxsackievirus and adenovirus receptor	2	103.829	88.2445	114.647	106.561	-0.197242	0.125649	0.333381	0.0803853	0	0	0	0	0	0	0	0	0	0	0	0	0	0	0	0	0
Q5VT52	RPRD2	RPRD2_HUMAN Regulation of nuclear pre-mRNA domain-containing protein 2	14	697.723	725.683	793.92	869.755	-0.197163	0.055839	0.2307	0.111084	0	0	0	0	0	0	0	0	0	0	1	0	0	0	0	0	0
Q69YH5	CDCA2	CDCA2_HUMAN Cell division cycle-associated protein 2	23	1235.01	1155.74	1376.63	1379.81	-0.196782	0.0289698	0.170924	0.214312	0	0	0	0	0	0	0	0	0	0	1	0	0	0	0	0	0
Q5T7V8	GORAB	GORAB_HUMAN RAB6-interacting golgin	5	74.113	74.3685	91.7788	81.9745	-0.196733	0.0441022	0.206431	0.0648857	0	0	0	0	0	0	0	0	0	0	0	0	0	1	0	0	0
O60341-2	KDM1A	KDM1A_HUMAN Isoform 2 of Lysine-specific histone demethylase 1A	24	1471.08	1489.12	1740.5	1669.34	-0.196657	0.0251224	0.16041	0.0807003	0	0	0	0	0	0	0	0	0	0	1	0	0	0	0	0	0
Q14112	NID2	NID2_HUMAN Nidogen-2	2	54.3298	51.0395	61.9012	61.5233	-0.196524	0.0365812	0.189083	0.133569	0	0	0	0	0	0	0	0	0	0	0	0	0	0	0	0	1
Q96LD4	TRIM47	TRI47_HUMAN Tripartite motif-containing protein 47	12	577.098	586.087	664.005	690.442	-0.196352	0.0273133	0.167422	0.0683782	0	0	0	0	0	0	0	0	0	0	0	1	0	0	0	0	0
P17844	DDX5	DDX5_HUMAN Probable ATP-dependent RNA helicase DDX5	52	4789.35	4795.35	5407.2	5659.35	-0.1959	0.0266923	0.165691	0.0776163	0	0	0	0	0	0	0	0	0	0	1	0	0	0	0	0	0
A0PJW8	DAPL1	DAPL1_HUMAN Death-associated protein-like 1	2	35.4447	24.9397	36.4849	33.6384	-0.195581	0.3785	0.592616	0.26709	0	0	0	0	0	0	0	0	0	0	0	0	0	0	0	0	0
Q9UBD5-2	ORC3	ORC3_HUMAN Isoform 2 of Origin recognition complex subunit 3	9	424.87	389.947	465.779	476.546	-0.19478	0.0498823	0.22004	0.151277	0	0	0	0	0	0	0	0	0	0	1	0	0	0	0	0	0
Q9H0L4	CSTF2T	CSTFT_HUMAN Cleavage stimulation factor subunit 2 tau variant	19	883.035	949.771	1060.8	1061.27	-0.194697	0.0426452	0.202686	0.0773054	0	0	0	0	0	0	0	0	0	0	1	0	0	0	0	0	0
Q8N6M3	FITM2	FITM2_HUMAN Fat storage-inducing transmembrane protein 2	1	50.161	60.6163	70.5836	58.303	-0.19451	0.244382	0.470683	0.128662	1	0	1	0	0	0	0	0	0	0	0	0	0	0	0	0	0
Q15742	NAB2	NAB2_HUMAN NGFI-A-binding protein 2	3	381.961	391.126	428.017	470.841	-0.194488	0.0649418	0.245528	0.118447	0	0	0	0	0	0	0	0	0	0	0	1	0	0	0	0	0
Q8TB03	CXorf38	CX038_HUMAN Uncharacterized protein CXorf38	10	370.629	349.412	404.712	427.129	-0.194135	0.0484416	0.216656	0.0540406	0	0	0	0	0	0	0	0	0	0	0	1	0	0	0	0	0
P22415	USF1	USF1_HUMAN Upstream stimulatory factor 1	1	53.3431	57.7542	67.2826	62.7017	-0.194053	0.0438986	0.205846	0.052308	0	0	0	0	0	0	0	0	0	0	1	0	0	0	0	0	0
Q9BSD7	NTPCR	NTPCR_HUMAN Cancer-related nucleoside-triphosphatase	5	568.292	573.71	667.371	655.764	-0.193959	0.019394	0.140024	0.0507683	0	0	0	0	0	0	0	0	0	0	0	1	0	0	0	0	0
Q9H6J7-2	C11orf49	CK049_HUMAN Isoform 2 of UPF0705 protein C11orf49	1	14.4518	14.4182	15.6544	18.0466	-0.193959	0.088622	0.283412	0.0498463	0	0	0	0	0	0	0	0	0	0	1	0	0	0	0	0	0
Q9GZM8-2	NDEL1	NDEL1_HUMAN Isoform 2 of Nuclear distribution protein nudE-like 1	1	16.2272	19.6164	24.1539	18.1555	-0.193532	0.355555	0.572277	0.0775725	0	0	0	0	0	0	0	0	0	0	0	0	0	0	0	0	0
Q96C90	PPP1R14B	PP14B_HUMAN Protein phosphatase 1 regulatory subunit 14B	3	52.9957	31.557	50.9605	46.0389	-0.193267	0.528431	0.712511	0.0785315	0	0	0	0	0	0	0	0	0	0	0	0	0	0	0	0	0
Q9BWH6	RPAP1	RPAP1_HUMAN RNA polymerase II-associated protein 1	8	500.313	501.798	603.941	561.79	-0.193096	0.0331289	0.181651	0.150234	0	0	0	0	0	0	0	0	0	0	1	0	0	0	0	0	0
Q9BYX2	TBC1D2	TBD2A_HUMAN TBC1 domain family member 2A	4	170.549	161.167	180.875	203.566	-0.193077	0.103688	0.304941	0.0973366	0	0	0	0	0	0	0	0	0	0	0	1	0	0	0	0	0
Q5T0N5	FNBP1L	FBP1L_HUMAN Formin-binding protein 1-like	4	134.943	106.68	126.634	149.885	-0.192917	0.313548	0.538421	0.080975	0	0	0	0	0	0	0	0	0	0	0	1	0	0	0	0	0
O75976	CPD	CBPD_HUMAN Carboxypeptidase D	14	757.112	733.506	865.879	867.831	-0.192571	0.0209075	0.145812	0.0920618	0	0	0	0	0	0	0	0	0	0	1	0	0	0	0	0	0
Q63HN8	RNF213	RN213_HUMAN E3 ubiquitin-protein ligase RNF213	1	12.0629	16.4116	17.5597	16.0092	-0.192424	0.318037	0.54314	0.0718075	0	0	0	0	0	0	0	0	0	0	0	1	0	0	0	0	0
Q86TJ2	TADA2B	TAD2B_HUMAN Transcriptional adapter 2-beta	4	161.061	157.536	180.021	190.268	-0.192333	0.0398783	0.19655	0.101078	0	0	0	0	0	0	0	0	0	0	1	0	0	0	0	0	0
Q9NXU5	ARL15	ARL15_HUMAN ADP-ribosylation factor-like protein 15	1	46.2848	46.8133	59.5853	50.1698	-0.192329	0.108997	0.312138	0.0727772	0	0	0	0	0	0	0	0	0	0	0	0	0	1	0	0	0
Q13404-1	UBE2V1	UB2V1_HUMAN Isoform 1 of Ubiquitin-conjugating enzyme E2 variant 1	26	1732.8	1844.12	2037.16	2018.28	-0.192186	0.0388806	0.194491	0.0772394	0	0	0	0	0	0	0	0	0	0	1	0	0	0	0	0	0
Q6PGN9	PSRC1	PSRC1_HUMAN Proline/serine-rich coiled-coil protein 1	1	73.8941	85.6802	96.167	89.5269	-0.191971	0.113079	0.316784	0.0551239	0	0	0	0	0	0	0	0	0	0	0	1	0	0	0	0	0
Q7Z4H8	KDELC2	KDEL2_HUMAN KDEL motif-containing protein 2	5	207.113	189.768	231.578	226.056	-0.191503	0.0531562	0.226219	0.0522286	1	0	0	1	0	0	0	0	0	0	1	0	0	0	0	0	0
Q8N488	RYBP	RYBP_HUMAN RING1 and YY1-binding protein	3	116.169	120.848	137.438	135.445	-0.191434	0.0255971	0.16177	0.0964628	0	0	0	0	0	0	0	0	0	0	1	0	0	0	0	0	0
O94887	FARP2	FARP2_HUMAN FERM, RhoGEF and pleckstrin domain-containing protein 2	1	45.99	45.3234	52.0274	56.6403	-0.19143	0.065213	0.246104	0.195461	0	0	0	0	0	0	0	0	0	0	0	1	0	0	0	0	0
Q96MW1	CCDC43	CCD43_HUMAN Coiled-coil domain-containing protein 43	5	518.701	479.279	587.515	564.384	-0.191092	0.0532479	0.22632	0.0995437	0	0	0	0	0	0	0	0	0	0	0	1	0	0	0	0	0
Q8N8N7	PTGR2	PTGR2_HUMAN Prostaglandin reductase 2	1	38.7288	34.3014	41.8282	45.7472	-0.190937	0.151116	0.365049	0.0737521	0	0	0	0	0	0	0	0	0	0	0	0	0	0	0	1	0
P80217-2	IFI35	IN35_HUMAN Isoform 2 of Interferon-induced 35 kDa protein	1	22.9716	19.8017	24.0018	25.7379	-0.190842	0.123485	0.331328	0.0803176	0	0	0	0	0	0	0	0	0	0	0	1	0	0	0	0	0
Q9Y6K1	DNMT3A	DNM3A_HUMAN DNA (cytosine-5)-methyltransferase 3A	3	100.844	93.4391	115.643	107.884	-0.190523	0.0441136	0.206431	0.0591025	0	0	0	0	0	0	0	0	0	0	1	0	0	0	0	0	0
O00566	MPHOSPH10	MPP10_HUMAN U3 small nucleolar ribonucleoprotein protein MPP10	12	1203.69	1136.5	1299.82	1384.49	-0.189654	0.0474622	0.214287	0.0657139	0	0	0	0	0	0	0	0	0	0	1	0	0	0	0	0	0
O14646	CHD1	CHD1_HUMAN Chromodomain-helicase-DNA-binding protein 1	26	1678.27	1553.32	1862.76	1830.12	-0.189427	0.0428865	0.20311	0.081541	0	0	0	0	0	0	0	0	0	0	1	0	0	0	0	0	0
Q9NRZ9	HELLS	HELLS_HUMAN Lymphoid-specific helicase	21	1152.61	1181.51	1355.31	1310.83	-0.189333	0.0291444	0.171349	0.0683262	0	0	0	0	0	0	0	0	0	0	1	0	0	0	0	0	0
Q99808	SLC29A1	S29A1_HUMAN Equilibrative nucleoside transporter 1	3	92.6942	67.3327	100.291	83.3094	-0.188882	0.384845	0.597875	0.0967439	0	0	0	0	0	0	0	0	0	0	0	0	0	0	0	0	0
Q96PZ0	PUS7	PUS7_HUMAN Pseudouridylate synthase 7 homolog	20	1637.06	1830.23	2036.25	1894.4	-0.18882	0.111785	0.31501	0.105972	0	0	0	0	0	0	0	0	0	0	1	0	0	0	0	0	0
H0YMQ6	PLEKHH1	H0YMQ6_HUMAN Pleckstrin homology domain-containing family H member 1 (Fragment)	3	285.235	329.142	355.738	351.896	-0.188685	0.104749	0.306132	0.119119	0	0	0	0	0	0	0	0	0	0	0	0	0	0	0	0	0
Q2TAK8	MUM1	MUM1_HUMAN PWWP domain-containing protein MUM1	2	44.6235	43.1635	51.8902	50.6935	-0.188381	0.0324552	0.180386	0.0619322	0	0	0	0	0	0	0	0	0	0	1	0	0	0	0	0	0
Q5T3I0-3	GPATCH4	GPTC4_HUMAN Isoform 3 of G patch domain-containing protein 4	17	1168.1	1234.2	1375.9	1362.73	-0.188285	0.0367036	0.189569	0.172272	0	0	0	0	0	0	0	0	0	0	1	0	0	0	0	0	0
P48681	NES	NEST_HUMAN Nestin	39	2362.13	2453.13	2751.37	2688.99	-0.188128	0.0439153	0.205846	0.0529471	0	0	0	0	0	0	0	0	0	0	0	0	0	0	0	0	0
Q01082	SPTBN1	SPTB2_HUMAN Spectrin beta chain, non-erythrocytic 1	175	14856.1	14136.4	16034.3	15958	-0.188089	0.0982718	0.297805	0.0993116	0	0	0	0	0	0	0	0	0	0	0	0	0	1	0	0	0
Q6NW34	C3orf17	CC017_HUMAN Uncharacterized protein C3orf17	1	13.8431	8.48843	12.33	13.4319	-0.187958	0.517266	0.706737	0.0571426	0	0	0	0	0	0	0	0	0	0	1	0	0	0	0	0	0
P35659	DEK	DEK_HUMAN Protein DEK	30	2625.07	2413.64	2868.82	2811.33	-0.18787	0.031324	0.177799	0.0971483	0	0	0	0	0	0	0	0	0	0	1	0	0	0	0	0	0
Q9UH99-2	SUN2	SUN2_HUMAN Isoform 2 of SUN domain-containing protein 2	7	495.933	441.984	552.089	525.653	-0.187831	0.0897915	0.285459	0.0993097	0	0	0	0	0	0	0	0	0	0	1	0	0	0	0	0	0
Q96SB3	PPP1R9B	NEB2_HUMAN Neurabin-2	16	782.182	749.648	890.98	880.082	-0.18783	0.026143	0.163744	0.0757571	0	0	0	0	0	0	0	0	0	0	0	0	0	0	0	0	0
O43395	PRPF3	PRPF3_HUMAN U4/U6 small nuclear ribonucleoprotein Prp3	20	1206.31	1152.45	1368.69	1330.06	-0.187637	0.0279742	0.168869	0.0503217	0	0	0	0	0	0	0	0	0	0	1	0	0	0	0	0	0
Q96RD7	PANX1	PANX1_HUMAN Pannexin-1	2	29.3065	31.5439	38.8871	32.6483	-0.187558	0.109712	0.312946	0.0524524	1	0	1	0	0	0	0	0	0	0	0	0	0	0	0	0	1
Q9HD26	GOPC	GOPC_HUMAN Golgi-associated PDZ and coiled-coil motif-containing protein	24	1774	1762.02	1963.84	2045.77	-0.187516	0.0253014	0.16095	0.0501051	0	0	0	0	0	0	0	0	0	0	0	0	0	1	0	0	0
Q8IVH8	MAP4K3	M4K3_HUMAN Mitogen-activated protein kinase kinase kinase kinase 3	4	121.824	140.858	156.204	143.026	-0.187383	0.127925	0.336521	0.0657697	0	0	0	0	0	0	0	0	0	0	0	0	0	0	0	0	0
Q9NXR1	NDE1	NDE1_HUMAN Nuclear distribution protein nudE homolog 1	3	108.921	114.504	125.828	129.784	-0.187289	0.036577	0.189083	0.0727015	0	0	0	0	0	0	0	0	0	0	0	0	0	0	0	0	0
Q9Y5K5-4	UCHL5	UCHL5_HUMAN Isoform 4 of Ubiquitin carboxyl-terminal hydrolase isozyme L5	9	600.222	503.57	595.172	675.924	-0.186742	0.217015	0.440834	0.0541336	0	0	0	0	0	0	0	0	0	0	0	1	0	0	0	0	0
Q8WUI4-8	HDAC7	HDAC7_HUMAN Isoform 8 of Histone deacetylase 7	4	141.191	130.178	158.812	153.407	-0.186618	0.0532467	0.22632	0.127201	0	0	0	0	0	0	0	0	0	0	0	1	0	0	0	0	0
Q86XP3	DDX42	DDX42_HUMAN ATP-dependent RNA helicase DDX42	34	2359.72	2239.28	2578.49	2616.18	-0.186596	0.0248179	0.159855	0.141152	0	0	0	0	0	0	0	0	0	0	1	0	0	0	0	0	0
Q14689	DIP2A	DIP2A_HUMAN Disco-interacting protein 2 homolog A	4	118.628	116.122	137.763	130.931	-0.18595	0.0270932	0.167092	0.0642404	0	0	0	0	1	0	0	0	0	0	1	0	0	0	0	0	0
Q9NPD8	UBE2T	UBE2T_HUMAN Ubiquitin-conjugating enzyme E2 T	13	631.893	676.444	766.149	745.686	-0.185948	0.0428295	0.203102	0.0667784	0	0	0	0	0	0	0	0	0	0	1	0	0	0	0	0	0
Q5SW79-3	CEP170	CE170_HUMAN Isoform 3 of Centrosomal protein of 170 kDa	3	138.718	122.899	147.6	152.205	-0.185791	0.0961533	0.294936	0.0725257	0	0	0	0	0	0	0	0	0	0	0	0	0	0	0	0	0
O94761	RECQL4	RECQ4_HUMAN ATP-dependent DNA helicase Q4	7	312.317	298.522	348.459	352.386	-0.185627	0.0323647	0.180386	0.0625163	0	0	0	0	0	0	0	0	0	0	1	0	0	0	0	0	0
O76094	SRP72	SRP72_HUMAN Signal recognition particle subunit SRP72	34	2188.81	2321.83	2578.9	2539.59	-0.185369	0.0547223	0.228616	0.225131	1	0	0	0	0	0	0	0	0	0	0	0	0	0	0	0	0
Q9BZI7	UPF3B	REN3B_HUMAN Regulator of nonsense transcripts 3B	8	391.196	372.085	427.079	459.383	-0.185102	0.0598336	0.23662	0.0502204	0	0	0	0	0	0	0	0	0	0	0	1	0	0	0	0	0
P51570	GALK1	GALK1_HUMAN Galactokinase	6	509.209	590.504	631.286	631.884	-0.184978	0.116782	0.320956	0.0659698	0	0	0	0	0	0	0	0	0	0	0	1	0	0	0	0	0
Q6SJ93	FAM111B	F111B_HUMAN Protein FAM111B	7	216.638	200.67	226.952	249.45	-0.18474	0.110763	0.313719	0.119618	0	0	0	0	0	0	0	0	0	0	1	0	0	0	0	0	0
Q7Z4H3	HDDC2	HDDC2_HUMAN HD domain-containing protein 2	5	357.687	321.332	389.943	390.465	-0.184627	0.0654793	0.246333	0.144486	0	0	0	0	0	0	0	0	0	0	1	0	0	0	0	0	0
Q9UQ84	EXO1	EXO1_HUMAN Exonuclease 1	2	103.825	103.627	117.64	118.887	-0.184495	0.0245246	0.158711	0.0509412	0	0	0	0	0	0	0	0	0	0	1	0	0	0	0	0	0
P13056	NR2C1	NR2C1_HUMAN Nuclear receptor subfamily 2 group C member 1	1	13.8286	9.62516	13.2849	13.7761	-0.184363	0.399509	0.609771	0.0883235	0	0	0	0	0	0	0	0	0	0	1	0	0	0	0	0	0
Q15427	SF3B4	SF3B4_HUMAN Splicing factor 3B subunit 4	4	467.736	485.055	538.886	554.203	-0.184175	0.0331252	0.181651	0.0772586	0	0	0	0	0	0	0	0	0	0	1	0	0	0	0	0	0
Q09028	RBBP4	RBBP4_HUMAN Histone-binding protein RBBP4	22	1828.96	1803.76	2027.34	2064.33	-0.183986	0.0227259	0.152576	0.0530475	0	0	0	0	0	0	0	0	0	0	1	0	0	0	0	0	0
Q9BY32	ITPA	ITPA_HUMAN Inosine triphosphate pyrophosphatase	3	65.1068	56.4317	72.736	67.437	-0.183751	0.135131	0.3453	0.170825	0	0	0	0	0	0	0	0	0	0	0	1	0	0	0	0	0
Q6AI12	ANKRD40	ANR40_HUMAN Ankyrin repeat domain-containing protein 40	1	21.0909	16.7109	21.5843	21.0372	-0.183489	0.225543	0.45191	0.0527555	0	0	0	0	0	0	0	0	0	0	0	0	0	1	0	0	0
P16333	NCK1	NCK1_HUMAN Cytoplasmic protein NCK1	12	481.026	490.582	571.977	548.432	-0.183424	0.0286342	0.169694	0.0627803	1	0	0	0	0	0	0	0	0	0	0	1	0	0	0	0	0
H0Y4V9	LARP4B	H0Y4V9_HUMAN La-related protein 4B (Fragment)	1	11.9157	8.92234	11.822	13.2047	-0.183219	0.330703	0.553833	0.0677933	0	0	0	0	0	0	0	0	0	0	0	1	0	0	0	0	0
Q13595	TRA2A	TRA2A_HUMAN Transformer-2 protein homolog alpha	6	500.817	499.986	572.149	579.815	-0.183044	0.0240937	0.157511	0.0842977	0	0	0	0	0	0	0	0	0	0	1	0	0	0	0	0	0
Q9UPM8	AP4E1	AP4E1_HUMAN AP-4 complex subunit epsilon-1	1	10.0522	9.96597	13.7755	10.1724	-0.182709	0.354468	0.572034	0.100362	0	0	0	0	0	0	0	0	0	0	0	0	0	0	0	0	0
O95249	GOSR1	GOSR1_HUMAN Golgi SNAP receptor complex member 1	4	105.553	85.0292	108.451	108.194	-0.182652	0.216549	0.440166	0.0807079	0	0	0	0	0	0	0	0	0	0	0	0	0	1	0	0	0
Q96Q42	ALS2	ALS2_HUMAN Alsin	2	76.2687	55.2667	78.5255	72.8223	-0.182564	0.382963	0.596478	0.190062	0	0	0	0	0	0	0	0	0	0	0	1	0	0	0	0	0
Q05193	DNM1	DYN1_HUMAN Dynamin-1	5	323.157	327.111	380.976	367.238	-0.182311	0.0277873	0.168472	0.0498217	0	0	0	0	0	0	0	0	0	0	0	0	0	0	0	0	0
Q9BZ67	FRMD8	FRMD8_HUMAN FERM domain-containing protein 8	4	106.282	104.594	116.211	123.855	-0.182224	0.0521087	0.224917	0.0980566	0	0	0	0	0	0	0	0	0	0	0	0	0	0	0	0	0
Q96MH2	HEXIM2	HEXI2_HUMAN Protein HEXIM2	1	108.349	90.2366	104.832	123.153	-0.182178	0.251816	0.477061	0.0548854	0	0	0	0	0	0	0	0	0	0	1	0	0	0	0	0	0
Q9HBH0	RHOF	RHOF_HUMAN Rho-related GTP-binding protein RhoF	5	341.048	313.057	393.268	357.259	-0.181678	0.0866655	0.280601	0.0584891	0	0	0	0	0	0	0	0	0	0	0	0	0	1	0	0	0
Q6ZN18	AEBP2	AEBP2_HUMAN Zinc finger protein AEBP2	1	65.7918	69.2561	73.1982	82.3046	-0.181673	0.116167	0.320771	0.174782	0	0	0	0	0	0	0	0	0	0	1	0	0	0	0	0	0
P60953	CDC42	CDC42_HUMAN Cell division control protein 42 homolog	2	977.83	974.748	1170.09	1078.38	-0.18166	0.0533862	0.226376	0.0833261	0	0	0	0	0	0	0	0	0	0	0	1	0	0	0	0	0
Q9P275-2	USP36	UBP36_HUMAN Isoform 2 of Ubiquitin carboxyl-terminal hydrolase 36	13	439.433	436.022	499.898	504.11	-0.18163	0.0254686	0.161245	0.088836	0	0	0	0	0	0	0	0	0	0	1	0	0	0	0	0	0
P29083	GTF2E1	T2EA_HUMAN General transcription factor IIE subunit 1	4	98.0387	105.768	121.974	108.931	-0.18155	0.0922681	0.290016	0.0919719	0	0	0	0	0	0	0	0	0	0	1	0	0	0	0	0	0
Q5T8I3	FAM102B	F102B_HUMAN Protein FAM102B	5	120.26	104.595	130.981	123.837	-0.181381	0.119364	0.325374	0.076621	0	0	0	0	0	0	0	0	0	0	0	1	0	0	0	0	0
Q96RS0	TGS1	TGS1_HUMAN Trimethylguanosine synthase	9	355.869	319.714	373.939	402.098	-0.18118	0.0941518	0.293307	0.0636934	0	0	0	0	0	0	0	0	0	0	0	1	0	0	0	0	0
P63146	UBE2B	UBE2B_HUMAN Ubiquitin-conjugating enzyme E2 B	3	120.935	126.759	147.687	133.937	-0.180997	0.0627628	0.242792	0.109772	0	0	0	0	0	0	0	0	0	0	1	0	0	0	0	0	0
Q13813-3	SPTAN1	SPTN1_HUMAN Isoform 3 of Spectrin alpha chain, non-erythrocytic 1	4	243.803	214.455	249.688	274.716	-0.180891	0.153655	0.368783	0.0664778	0	0	0	0	0	0	0	0	0	0	0	0	0	0	0	0	0
Q9NVU7	SDAD1	SDA1_HUMAN Protein SDA1 homolog	9	702.075	645.18	765.455	784.686	-0.180869	0.0548349	0.228616	0.0523698	0	0	0	0	0	0	0	0	0	0	1	0	0	0	0	0	0
O00221	NFKBIE	IKBE_HUMAN NF-kappa-B inhibitor epsilon	4	58.4451	54.3993	64.7073	66.4577	-0.180829	0.0557237	0.230387	0.0507395	0	0	0	0	0	0	0	0	0	0	1	0	0	0	0	0	0
O43688-2	PPAP2C	LPP2_HUMAN Isoform 2 of Lipid phosphate phosphohydrolase 2	3	97.6371	75.7103	99.7758	96.3073	-0.180338	0.278198	0.503836	0.056882	1	0	1	0	0	0	0	0	0	0	0	0	0	0	0	0	1
Q9Y2W2	WBP11	WBP11_HUMAN WW domain-binding protein 11	30	2168.92	2442.2	2630.68	2538.15	-0.180206	0.137113	0.34829	0.0526961	0	0	0	0	0	0	0	0	0	0	1	0	0	0	0	0	0
P62847-4	RPS24	RS24_HUMAN Isoform 4 of 40S ribosomal protein S24	17	2097.5	2355.08	2557.98	2491.06	-0.179829	0.128514	0.337262	0.0705066	0	0	0	0	0	0	0	0	1	0	0	1	0	0	0	0	0
Q8N394	TMTC2	TMTC2_HUMAN Transmembrane and TPR repeat-containing protein 2	1	30.7003	41.5263	40.3338	42.3234	-0.179604	0.353761	0.571764	0.148236	1	0	1	0	0	0	0	0	0	0	0	0	0	0	0	0	1
Q709C8	VPS13C	VP13C_HUMAN Vacuolar protein sorting-associated protein 13C	18	1098.56	1151.06	1310.02	1238.79	-0.179558	0.052605	0.225514	0.0710053	0	0	0	0	1	0	0	0	0	0	0	0	0	0	0	0	0
Q5EBL8-2	PDZD11	PDZ11_HUMAN Isoform 2 of PDZ domain-containing protein 11	3	119.571	124.14	130.027	146.684	-0.179355	0.118423	0.323868	0.0602673	0	0	0	0	0	0	0	0	0	0	0	0	0	0	0	0	0
Q7L576	CYFIP1	CYFP1_HUMAN Cytoplasmic FMR1-interacting protein 1	14	915.638	875.493	1062.69	996.243	-0.179299	0.0558898	0.2307	0.0648307	0	0	0	0	0	0	0	0	0	0	0	0	0	0	0	0	0
Q9BSI4	TINF2	TINF2_HUMAN TERF1-interacting nuclear factor 2	3	96.1701	101.266	122.684	101.634	-0.179161	0.173693	0.391969	0.125152	0	0	0	0	0	0	0	0	0	0	1	0	0	0	0	0	0
Q7RTS9	DYM	DYM_HUMAN Dymeclin	3	127.939	118.349	141.883	138.417	-0.17881	0.050853	0.221893	0.0738729	0	0	0	0	0	0	0	0	0	0	0	0	0	1	0	0	0
P40616	ARL1	ARL1_HUMAN ADP-ribosylation factor-like protein 1	9	738.417	795.061	893.929	875.735	-0.178716	0.0567768	0.232197	0.0555516	0	0	0	0	0	0	0	0	0	0	0	0	0	1	0	0	0
Q7Z4W1	DCXR	DCXR_HUMAN L-xylulose reductase	5	278.15	297.214	324.782	337.276	-0.178609	0.050236	0.220903	0.0539273	0	0	0	0	0	0	0	0	0	0	0	0	0	0	0	0	0
Q9H6U6-8	BCAS3	BCAS3_HUMAN Isoform 4 of Breast carcinoma-amplified sequence 3	2	95.1976	118.68	122.839	118.303	-0.178537	0.245241	0.471069	0.0526782	0	0	0	0	1	0	0	0	0	0	1	0	0	0	0	0	0
Q9UKM7	MAN1B1	MA1B1_HUMAN Endoplasmic reticulum mannosyl-oligosaccharide 1,2-alpha-mannosidase	4	324.131	340.196	407.784	354.996	-0.178513	0.105302	0.306938	0.0758826	1	0	1	0	0	0	0	0	0	0	0	0	0	0	0	1	0
Q9UQR0	SCML2	SCML2_HUMAN Sex comb on midleg-like protein 2	12	737.223	782.509	896.997	854.148	-0.178484	0.0548018	0.228616	0.0961114	0	0	0	0	0	0	0	0	0	0	0	1	0	0	0	0	0
Q53H54	TRMT12	TYW2_HUMAN tRNA wybutosine-synthesizing protein 2 homolog	1	26.986	27.7257	32.9005	30.9448	-0.17847	0.0352253	0.186406	0.0653395	0	0	0	0	0	0	0	0	0	0	1	0	0	0	0	0	0
P22736-2	NR4A1	NR4A1_HUMAN Isoform 2 of Nuclear receptor subfamily 4 group A member 1	3	115.545	119.262	123.517	142.796	-0.178381	0.141464	0.352629	0.0521314	0	0	0	0	1	0	0	0	0	0	1	0	0	0	0	0	0
Q7LGC8	CHST3	CHST3_HUMAN Carbohydrate sulfotransferase 3	2	103.158	73.5414	101.647	96.5044	-0.178131	0.385791	0.598214	0.0642872	0	0	0	0	0	0	0	0	0	0	0	1	0	0	0	0	0
Q8WXI9	GATAD2B	P66B_HUMAN Transcriptional repressor p66-beta	15	894.429	842.094	964.386	1034.42	-0.177837	0.0651134	0.245898	0.0702812	0	0	0	0	0	0	0	0	0	0	1	0	0	0	0	0	0
P09874	PARP1	PARP1_HUMAN Poly [ADP-ribose] polymerase 1	89	7529.75	7103.23	8044.51	8292.87	-0.177585	0.0425489	0.202686	0.0618614	0	0	0	0	0	0	0	0	0	0	1	0	0	0	0	0	0
Q9BUI4	POLR3C	RPC3_HUMAN DNA-directed RNA polymerase III subunit RPC3	14	520.413	502.606	605.719	570.39	-0.177113	0.0419294	0.20152	0.0570527	0	0	0	0	0	0	0	0	0	0	1	0	0	0	0	0	0
Q8TDQ7	GNPDA2	GNPI2_HUMAN Glucosamine-6-phosphate isomerase 2	2	14.8935	21.5321	20.4744	20.792	-0.177089	0.412233	0.619976	0.0517111	0	0	0	0	0	0	0	0	0	0	0	0	0	0	0	1	0
Q96CW6	SLC7A6OS	S7A6O_HUMAN Probable RNA polymerase II nuclear localization protein SLC7A6OS	1	19.2536	19.9008	20.7012	24.8703	-0.176914	0.223982	0.449988	0.12546	0	0	0	0	0	0	0	0	0	0	1	0	0	0	0	0	0
P01112	HRAS	RASH_HUMAN GTPase HRas	3	242.814	211.77	292.102	226.507	-0.176802	0.31682	0.541671	0.129322	0	0	0	0	0	0	0	0	0	0	0	1	0	0	0	0	0
Q9BRX9	WDR83	WDR83_HUMAN WD repeat domain-containing protein 83	4	125.536	130.875	150.478	141.625	-0.176778	0.0418645	0.20152	0.108528	0	0	0	0	0	0	0	0	0	0	0	0	0	0	0	1	0
Q9BUR4	WRAP53	WAP53_HUMAN Telomerase Cajal body protein 1	3	177.438	182.094	212.153	199.647	-0.176723	0.0403293	0.197394	0.0751972	0	0	0	0	0	0	0	0	0	0	1	0	0	0	0	0	0
Q96RF0	SNX18	SNX18_HUMAN Sorting nexin-18	2	50.805	40.5784	48.3851	57.1055	-0.176657	0.354888	0.572054	0.0560573	0	0	0	0	0	0	0	0	0	0	0	1	0	0	0	0	0
O43292	GPAA1	GPAA1_HUMAN Glycosylphosphatidylinositol anchor attachment 1 protein	1	3.42566	4.0102	10.1584	3.08279	-0.176276	0.814103	0.898678	0.241196	1	0	1	0	0	0	0	0	0	0	0	1	0	0	0	0	0
O95140	MFN2	MFN2_HUMAN Mitofusin-2	8	353.383	358.827	411.175	405.457	-0.176035	0.0273149	0.167422	0.173403	0	0	0	0	1	0	0	0	0	0	0	0	0	0	0	0	0
Q16637	SMN1	SMN_HUMAN Survival motor neuron protein	7	706.92	781.288	874.698	834.234	-0.175902	0.0896919	0.285279	0.0499284	0	0	0	0	0	0	0	0	0	0	0	1	0	0	0	0	0
O60669	SLC16A7	MOT2_HUMAN Monocarboxylate transporter 2	2	38.1168	42.7004	52.2218	41.6757	-0.175878	0.212274	0.436496	0.0630696	0	0	0	0	0	0	0	0	0	0	0	0	0	0	0	0	1
Q8WY91	THAP4	THAP4_HUMAN THAP domain-containing protein 4	1	34.6197	30.1748	38.0364	36.8613	-0.17584	0.10974	0.312946	0.0717765	0	0	0	0	0	0	0	0	0	0	1	0	0	0	0	0	0
Q9H3K2	GHITM	GHITM_HUMAN Growth hormone-inducible transmembrane protein	2	97.1303	114.66	139.505	101.925	-0.175615	0.391101	0.602312	0.0670725	0	0	0	0	1	0	0	0	0	0	0	0	0	0	0	0	0
Q9Y223-2	GNE	GLCNE_HUMAN Isoform 2 of Bifunctional UDP-N-acetylglucosamine 2-epimerase/N-acetylmannosamine kinase	13	817.822	798.836	943.325	908.906	-0.175516	0.0322785	0.180386	0.0708703	0	0	0	0	0	0	0	0	0	0	0	1	0	0	0	0	0
P15529-2	CD46	MCP_HUMAN Isoform B of Membrane cofactor protein	3	465.022	389.012	540.625	435.95	-0.17544	0.297075	0.520973	0.144716	0	0	0	0	0	0	0	0	0	0	0	0	0	0	0	0	1
Q92503-2	SEC14L1	S14L1_HUMAN Isoform 2 of SEC14-like protein 1	8	433.05	405.259	487.3	472.471	-0.175314	0.0505154	0.221042	0.0723976	0	0	0	0	0	1	0	0	0	0	0	1	0	0	0	0	0
O95999	BCL10	BCL10_HUMAN B-cell lymphoma/leukemia 10	2	109.062	103.563	119.173	121.156	-0.17524	0.0460877	0.21218	0.0802904	0	0	0	0	0	0	0	0	0	0	0	0	0	0	0	0	0
Q9H6F5	CCDC86	CCD86_HUMAN Coiled-coil domain-containing protein 86	12	1760.05	1814.75	2083.03	1930.26	-0.175077	0.0749568	0.262997	0.110567	0	0	0	0	0	0	0	0	0	0	0	0	0	0	0	0	0
Q14692	BMS1	BMS1_HUMAN Ribosome biogenesis protein BMS1 homolog	21	1141.7	1131.42	1356.45	1213.6	-0.174973	0.0821031	0.274411	0.0499991	0	0	0	0	0	0	0	0	0	0	0	0	0	0	0	0	0
E7ESP4	ITGA2	E7ESP4_HUMAN Integrin alpha-2	2	35.4438	32.7284	43.3283	36.6804	-0.174727	0.121065	0.327746	0.0690817	0	0	0	0	0	0	0	0	0	0	1	0	0	0	0	0	0
Q9ULC3	RAB23	RAB23_HUMAN Ras-related protein Rab-23	4	62.2542	56.5073	78.15	59.7153	-0.174643	0.319604	0.543898	0.228293	0	0	0	0	0	0	0	0	0	0	0	1	0	0	0	0	0
Q9H6H4	REEP4	REEP4_HUMAN Receptor expression-enhancing protein 4	2	251.642	206.265	255.698	261.945	-0.174567	0.21982	0.4441	0.14368	1	0	1	0	0	0	0	0	0	0	0	0	0	0	0	0	0
O14828	SCAMP3	SCAM3_HUMAN Secretory carrier-associated membrane protein 3	7	464.002	463.282	568.107	494.599	-0.17389	0.11199	0.315453	0.0825955	0	0	0	0	0	0	0	0	0	0	0	0	0	0	0	1	0
P12081	HARS	SYHC_HUMAN Histidine--tRNA ligase, cytoplasmic	35	2975.04	2927.08	3324.53	3315.77	-0.17385	0.0279888	0.168869	0.0950009	0	0	0	0	0	0	0	0	0	0	0	1	0	0	0	0	0
Q9UJX3	ANAPC7	APC7_HUMAN Anaphase-promoting complex subunit 7	14	1101.66	1068.56	1246.84	1204.56	-0.17382	0.0319379	0.180002	0.0595769	0	0	0	0	0	0	0	0	0	0	0	1	0	0	0	0	0
O95147	DUSP14	DUS14_HUMAN Dual specificity protein phosphatase 14	1	54.6296	55.3921	63.4666	63.5054	-0.173554	0.0276372	0.168269	0.0539079	0	0	0	0	0	0	0	0	0	0	0	1	0	0	0	0	0
P13994	CCDC130	CC130_HUMAN Coiled-coil domain-containing protein 130	1	7.21265	4.31412	8.12173	8.38183	-0.173502	0.133886	0.34349	0.0525886	0	0	0	0	0	0	0	0	0	0	0	0	0	0	0	1	0
Q9BX10	GTPBP2	GTPB2_HUMAN GTP-binding protein 2	1	50.5673	71.3651	64.7512	73.7152	-0.173413	0.435386	0.640363	0.225388	0	0	0	0	0	0	0	0	0	0	0	0	0	0	0	1	0
Q9NVS9	PNPO	PNPO_HUMAN Pyridoxine-5'-phosphate oxidase	6	530.761	663.661	624.713	743.661	-0.173179	0.329467	0.553381	0.11368	0	0	0	0	0	0	0	0	0	0	0	1	0	0	0	0	0
Q86V40	TRABD2A	TIKI1_HUMAN Metalloprotease TIKI1	2	143.246	121.355	147.916	152.15	-0.17309	0.173473	0.391969	0.0812294	0	0	0	0	0	0	0	0	0	0	0	0	0	0	0	0	0
Q9H7F0	ATP13A3	AT133_HUMAN Probable cation-transporting ATPase 13A3	2	196.287	179.75	238.309	194.915	-0.173075	0.216522	0.440166	0.245162	0	0	0	0	0	0	0	0	0	0	1	0	0	0	0	0	0
Q96F25	ALG14	ALG14_HUMAN UDP-N-acetylglucosamine transferase subunit ALG14 homolog	1	37.8796	33.9847	39.8894	44.3197	-0.173064	0.18656	0.407791	0.0630276	1	0	1	0	0	0	1	0	0	0	1	0	0	0	0	0	0
P14625	HSP90B1	ENPL_HUMAN Endoplasmin	110	9591.84	9813.31	11025.7	11162.9	-0.173039	0.0333752	0.182402	0.0572254	1	0	0	1	0	0	0	0	0	0	0	0	0	0	0	0	0
Q15036	SNX17	SNX17_HUMAN Sorting nexin-17	6	319.497	313.902	368.638	352.038	-0.172937	0.0332087	0.181939	0.0514484	0	0	0	0	0	0	0	0	0	0	0	0	0	0	0	1	0
Q9HAW0	BRF2	BRF2_HUMAN Transcription factor IIIB 50 kDa subunit	3	74.4784	80.1188	87.1339	90.8594	-0.172929	0.0657514	0.247049	0.0743563	0	0	0	0	0	0	0	0	0	0	1	0	0	0	0	0	0
Q9UHD8	SEPT9	SEPT9_HUMAN Septin-9	26	1999.79	2003.63	2196.34	2264.78	-0.172905	0.0310821	0.177068	0.122775	0	0	0	0	0	0	0	0	0	0	0	0	0	0	0	0	0
Q8IXU6	SLC35F2	S35F2_HUMAN Solute carrier family 35 member F2	1	37.9056	35.4304	43.6415	42.0671	-0.172862	0.057744	0.232725	0.0783737	0	0	0	0	0	0	0	0	0	0	0	0	0	1	0	0	0
O95985	TOP3B	TOP3B_HUMAN DNA topoisomerase 3-beta-1	6	254.673	274.535	296.796	306.379	-0.17283	0.067423	0.250369	0.210642	0	0	0	0	0	0	0	0	0	0	1	0	0	0	0	0	0
Q9NVR0	KLHL11	KLH11_HUMAN Kelch-like protein 11	4	121.876	111.854	126.391	137.089	-0.172194	0.104235	0.305909	0.325763	0	0	0	0	0	0	0	0	0	0	1	0	0	0	0	0	0
Q9P2B7	KIAA1430	K1430_HUMAN UPF0501 protein KIAA1430	2	110.211	104.843	122.654	120.491	-0.172139	0.0433871	0.204609	0.0617706	0	0	0	0	0	0	0	0	0	0	1	0	0	0	0	0	0
Q9UBU9	NXF1	NXF1_HUMAN Nuclear RNA export factor 1	11	622.747	661.664	718.705	751.036	-0.172046	0.0569666	0.23231	0.0650296	0	0	0	0	0	0	0	0	0	0	1	0	0	0	0	0	0
Q15771	RAB30	RAB30_HUMAN Ras-related protein Rab-30	3	283.988	250.617	315.4	292.932	-0.171591	0.137392	0.34829	0.0543231	0	0	0	0	0	0	0	0	0	0	0	0	0	0	0	1	0
Q9BRP4	PAAF1	PAAF1_HUMAN Proteasomal ATPase-associated factor 1	6	292.968	316.29	364.432	331.688	-0.171527	0.0990954	0.29869	0.061409	0	0	0	0	0	0	0	0	0	0	1	0	0	0	0	0	0
Q9HCS7	XAB2	SYF1_HUMAN Pre-mRNA-splicing factor SYF1	23	1375.38	1307.96	1535.4	1498.7	-0.171478	0.0420858	0.201828	0.0497163	0	0	0	0	0	0	0	0	0	0	1	0	0	0	0	0	0
O95801	TTC4	TTC4_HUMAN Tetratricopeptide repeat protein 4	10	685.672	708.262	751.444	850.37	-0.171346	0.114646	0.319153	0.0897231	0	0	0	0	0	0	0	0	0	0	0	0	0	0	0	0	0
Q86XR7-2	TICAM2	TCAM2_HUMAN Isoform 2 of TIR domain-containing adapter molecule 2	7	368.354	360.369	402.532	427.316	-0.171166	0.0559252	0.2307	0.275716	1	0	1	0	0	0	0	0	0	0	0	0	0	0	0	0	0
Q9C0I1	MTMR12	MTMRC_HUMAN Myotubularin-related protein 12	2	144.208	138.786	158.447	162.992	-0.170978	0.0486428	0.217119	0.138204	0	0	0	0	0	0	0	0	0	0	0	0	0	0	0	0	0
O94953	KDM4B	KDM4B_HUMAN Lysine-specific demethylase 4B	2	31.8081	32.9447	39.486	35.8984	-0.170867	0.0542593	0.228437	0.108426	0	0	0	0	0	0	0	0	0	0	1	0	0	0	0	0	0
O95248-4	SBF1	MTMR5_HUMAN Isoform 4 of Myotubularin-related protein 5	10	508.377	526.643	593.971	587.333	-0.170811	0.0340249	0.183079	0.36576	0	0	0	0	0	0	0	0	0	0	1	0	0	0	0	0	0
Q14166	TTLL12	TTL12_HUMAN Tubulin--tyrosine ligase-like protein 12	24	2113.38	2359.94	2529.15	2510.19	-0.170801	0.126506	0.334569	0.0718943	0	0	0	0	0	0	0	0	0	0	0	1	0	0	0	0	0
Q6ZS30	NBEAL1	NBEL1_HUMAN Neurobeachin-like protein 1	5	285.485	267.341	331.02	298.474	-0.170599	0.0998723	0.299347	0.0647751	0	0	0	0	0	0	0	0	0	0	1	0	0	0	0	0	0
Q13569	TDG	TDG_HUMAN G/T mismatch-specific thymine DNA glycosylase	3	93.2833	89.602	102.177	105.049	-0.170479	0.0413164	0.200512	0.063055	0	0	0	0	0	0	0	0	0	0	1	0	0	0	0	0	0
P21127	CDK11B	CD11B_HUMAN Cyclin-dependent kinase 11B	19	1122.97	1103.9	1302.24	1210.51	-0.17046	0.0498907	0.22004	0.0507075	0	0	0	0	0	0	0	0	0	0	1	0	0	0	0	0	0
P62820	RAB1A	RAB1A_HUMAN Ras-related protein Rab-1A	13	1093.58	1013.69	1190.81	1180.33	-0.170054	0.0455406	0.210744	0.082192	1	0	1	0	0	0	0	0	0	0	0	1	0	0	0	0	0
Q08499-10	PDE4D	PDE4D_HUMAN Isoform 9 of cAMP-specific 3',5'-cyclic phosphodiesterase 4D	9	347.426	332.21	407.893	368.783	-0.169943	0.0817641	0.274177	0.0979215	0	0	0	0	0	0	0	0	0	0	0	0	0	0	0	0	1
Q9H6W3	NO66	NO66_HUMAN Bifunctional lysine-specific demethylase and histidyl-hydroxylase NO66	6	308.081	328.987	388.117	340.304	-0.169748	0.132168	0.342504	0.0504662	0	0	0	0	0	0	0	0	0	0	1	0	0	0	0	0	0
Q969J2	ZKSCAN4	ZKSC4_HUMAN Zinc finger protein with KRAB and SCAN domains 4	5	83.8754	77.9236	96.2869	89.9023	-0.169563	0.0863204	0.2803	0.0517394	0	0	0	0	0	0	0	0	0	0	1	0	0	0	0	0	0
Q16706	MAN2A1	MA2A1_HUMAN Alpha-mannosidase 2	17	1136.41	1097.06	1374.94	1156.26	-0.169377	0.169911	0.38763	0.268685	0	0	0	0	0	0	0	0	0	0	0	0	0	1	0	0	0
P54652	HSPA2	HSP72_HUMAN Heat shock-related 70 kDa protein 2	9	484.365	447.027	524.838	542.748	-0.169282	0.0789078	0.269788	0.0647006	0	0	0	0	0	0	0	0	0	0	0	0	0	0	0	1	0
Q6PD62	CTR9	CTR9_HUMAN RNA polymerase-associated protein CTR9 homolog	24	1934.29	1948.79	2172.45	2161.59	-0.168879	0.0304947	0.175273	0.0532194	0	0	0	0	0	0	0	0	0	0	1	0	0	0	0	0	0
P52789	HK2	HXK2_HUMAN Hexokinase-2	30	1902.34	1879.43	2174.36	2059.38	-0.168874	0.050613	0.221324	0.0706675	0	0	0	0	1	0	0	0	0	0	0	1	0	0	0	0	0
Q63HQ0	AP1AR	AP1AR_HUMAN AP-1 complex-associated regulatory protein	3	110.028	104.805	121.437	120.621	-0.168591	0.0438545	0.205846	0.0515664	0	0	0	0	0	0	0	0	0	0	0	0	0	1	0	0	0
Q5HYI8	RABL3	RABL3_HUMAN Rab-like protein 3	3	129.926	108.027	130.792	137.383	-0.168498	0.213867	0.438309	0.23935	0	0	0	0	0	0	0	0	0	0	0	0	0	0	0	0	0
Q9NS39	ADARB2	RED2_HUMAN Double-stranded RNA-specific editase B2	3	42.9293	43.8954	56.1425	45.4046	-0.168427	0.208507	0.43264	0.056826	0	0	0	0	0	0	0	0	0	0	0	0	0	0	0	0	0
P62081	RPS7	RS7_HUMAN 40S ribosomal protein S7	16	2900.56	2970.38	3143.02	3457.43	-0.168196	0.0687799	0.252458	0.109807	0	0	0	0	0	0	0	0	1	0	0	1	0	0	0	0	0
Q8N7H5	PAF1	PAF1_HUMAN RNA polymerase II-associated factor 1 homolog	20	1107.3	1235.21	1309.12	1320.98	-0.168129	0.105456	0.307029	0.0612359	0	0	0	0	0	0	0	0	0	0	1	0	0	0	0	0	0
P48506	GCLC	GSH1_HUMAN Glutamate--cysteine ligase catalytic subunit	14	729.841	693.369	807.201	815.437	-0.167994	0.0417189	0.20152	0.110715	0	0	0	0	0	0	0	0	0	0	1	0	0	0	0	0	0
Q9UKZ1	CNOT11	CNO11_HUMAN CCR4-NOT transcription complex subunit 11	5	246.624	225.008	270.092	264.965	-0.167338	0.0730618	0.259745	0.0777668	0	0	0	0	0	0	0	0	0	0	1	0	0	0	0	0	0
P49756	RBM25	RBM25_HUMAN RNA-binding protein 25	32	2935.15	2687.13	3136.87	3138.85	-0.167228	0.0581029	0.233145	0.425804	0	0	0	0	0	0	0	0	0	0	1	0	0	0	0	0	0
O95861	BPNT1	BPNT1_HUMAN 3'(2'),5'-bisphosphate nucleotidase 1	12	851.77	839.7	979.031	949.524	-0.167125	0.0338945	0.183079	0.0502824	0	0	0	0	0	0	0	0	0	0	1	0	0	0	0	0	0
Q68D91	MBLAC2	MBLC2_HUMAN Metallo-beta-lactamase domain-containing protein 2	1	48.2212	53.4947	62.7883	54.3705	-0.167106	0.169423	0.38678	0.174689	0	0	0	0	0	0	0	0	0	0	0	0	0	0	0	0	0
Q99962	SH3GL2	SH3G2_HUMAN Endophilin-A1	2	103.071	103.518	107.771	125.41	-0.166941	0.178818	0.398682	0.0984188	0	0	0	0	0	0	0	0	0	0	0	0	0	0	0	0	0
O60942	RNGTT	MCE1_HUMAN mRNA-capping enzyme	6	270.819	236.48	283.528	294.665	-0.166869	0.152491	0.367089	0.0516316	0	0	0	0	0	0	0	0	0	0	1	0	0	0	0	0	0
P23443	RPS6KB1	KS6B1_HUMAN Ribosomal protein S6 kinase beta-1	7	603.555	622.772	712.081	678.809	-0.166763	0.04181	0.20152	0.0705776	0	0	0	0	1	0	0	0	0	0	1	0	0	0	0	0	0
Q3V6T2	CCDC88A	GRDN_HUMAN Girdin	18	706.767	677.503	764.113	815.42	-0.166548	0.0652418	0.246104	0.0503538	0	0	0	0	0	0	0	0	0	0	0	0	0	0	0	0	0
Q9Y2U5	MAP3K2	M3K2_HUMAN Mitogen-activated protein kinase kinase kinase 2	1	95.2765	99.0999	117.785	101.628	-0.166461	0.132048	0.34233	0.0976951	0	0	0	0	0	0	0	0	0	0	0	1	0	0	0	0	0
O75695	RP2	XRP2_HUMAN Protein XRP2	2	81.2087	105.764	129.522	86.6985	-0.166452	0.536065	0.718166	0.0869036	0	0	0	0	0	0	0	0	0	0	1	0	0	0	0	0	0
Q8N9Q2	SREK1IP1	SR1IP_HUMAN Protein SREK1IP1	1	75.6432	80.2077	93.4995	85.7809	-0.166383	0.0646476	0.24519	0.138434	0	0	0	0	0	0	0	0	0	0	1	0	0	0	0	0	0
Q9H446	RWDD1	RWDD1_HUMAN RWD domain-containing protein 1	7	666.506	588.757	703.229	721.954	-0.166116	0.116845	0.320956	0.0523112	0	0	0	0	0	0	0	0	0	0	0	0	0	0	0	0	0
Q5VV52-3	ZNF691	ZN691_HUMAN Isoform 3 of Zinc finger protein 691	2	57.5837	51.4262	59.3617	65.6048	-0.165973	0.174442	0.392863	0.29682	0	0	0	0	0	0	0	0	0	0	1	0	0	0	0	0	0
O00180	KCNK1	KCNK1_HUMAN Potassium channel subfamily K member 1	1	15.1453	10.4716	14.2461	15.3836	-0.165954	0.418693	0.62592	0.083789	0	0	0	0	0	0	0	0	0	0	0	0	0	0	0	1	0
Q3ZCW2	LGALSL	LEGL_HUMAN Galectin-related protein	2	123.445	112.603	143.692	122.909	-0.165771	0.185629	0.407063	0.113091	0	0	0	0	0	0	0	0	0	0	1	0	0	0	0	0	0
Q6V0I7	FAT4	FAT4_HUMAN Protocadherin Fat 4	1	10.9921	13.387	13.1177	15.0315	-0.16577	0.286304	0.512877	0.151524	0	0	0	0	0	0	0	0	0	0	0	1	0	0	0	0	0
Q9NV06	DCAF13	DCA13_HUMAN DDB1- and CUL4-associated factor 13	12	1004	1067.04	1143.88	1198.91	-0.165755	0.0707948	0.256152	0.294715	0	0	0	0	0	0	0	0	0	0	1	0	0	0	0	0	0
Q9UG63	ABCF2	ABCF2_HUMAN ATP-binding cassette sub-family F member 2	29	2726.36	2792.74	3055.28	3018.74	-0.165585	0.0387985	0.194339	0.0576963	0	0	0	0	0	0	0	0	0	0	0	1	0	0	0	0	0
Q6IQ22	RAB12	RAB12_HUMAN Ras-related protein Rab-12	6	217.494	233.244	265.607	244.143	-0.16535	0.0757399	0.264783	0.0704503	0	0	0	0	0	0	0	0	0	0	0	0	0	0	0	1	0
P16989	YBX3	YBOX3_HUMAN Y-box-binding protein 3	37	3072.72	3335.02	3571.83	3626.75	-0.165202	0.0849699	0.278352	0.0554758	0	0	0	0	0	0	0	0	0	0	0	1	0	0	0	0	0
Q92581-2	SLC9A6	SL9A6_HUMAN Isoform 2 of Sodium/hydrogen exchanger 6	2	31.9987	31.3944	45.4923	29.8057	-0.164858	0.476278	0.674063	0.0737732	0	0	0	0	0	0	0	0	0	0	0	0	0	0	0	1	0
Q9H4A5	GOLPH3L	GLP3L_HUMAN Golgi phosphoprotein 3-like	3	90.716	108.047	110.184	113.614	-0.164623	0.201584	0.427309	0.0825843	0	0	0	0	0	0	0	0	0	0	0	0	0	1	0	0	0
Q9NYB0	TERF2IP	TE2IP_HUMAN Telomeric repeat-binding factor 2-interacting protein 1	12	590.247	542.56	610.203	677.953	-0.164583	0.145084	0.35738	0.073853	0	0	0	0	0	0	0	0	0	0	1	0	0	0	0	0	0
Q9NQ55-3	PPAN	SSF1_HUMAN Isoform 3 of Suppressor of SWI4 1 homolog	5	217.39	215.805	255.64	233.376	-0.164441	0.0640545	0.244376	0.0669785	0	0	0	0	0	0	0	0	0	0	0	0	0	0	0	0	0
Q643R3	LPCAT4	LPCT4_HUMAN Lysophospholipid acyltransferase LPCAT4	2	26.3542	33.87	39.4655	30.3547	-0.164374	0.429901	0.635002	0.212621	1	0	1	0	0	0	0	0	0	0	0	0	0	0	0	0	0
P61026	RAB10	RAB10_HUMAN Ras-related protein Rab-10	11	618.641	681.958	801.814	676.633	-0.164268	0.212865	0.437061	0.109664	1	0	1	0	0	0	0	0	0	0	0	0	0	0	0	0	0
P11413-2	G6PD	G6PD_HUMAN Isoform Long of Glucose-6-phosphate 1-dehydrogenase	46	4604.83	5017.19	5535.27	5400.91	-0.164252	0.0811065	0.273622	0.0510659	0	0	0	0	0	0	0	0	0	0	0	1	0	0	0	0	0
Q969H6	POP5	POP5_HUMAN Ribonuclease P/MRP protein subunit POP5	2	156.613	152.418	178.295	173.206	-0.164189	0.0339277	0.183079	0.0739055	0	0	0	0	0	0	0	0	0	0	1	0	0	0	0	0	0
P29120	PCSK1	NEC1_HUMAN Neuroendocrine convertase 1	2	94.8252	86.2865	101.416	102.131	-0.164148	0.0775871	0.267981	0.0533168	0	0	0	0	0	0	0	0	0	0	0	0	0	0	0	0	0
O14965	AURKA	AURKA_HUMAN Aurora kinase A	10	507.862	487.581	573.301	551.525	-0.164039	0.0504975	0.221042	0.0802437	0	0	0	0	0	0	0	0	0	0	0	0	0	0	0	0	0
P22670	RFX1	RFX1_HUMAN MHC class II regulatory factor RFX1	4	238.935	215.118	258.801	250.516	-0.163555	0.102653	0.303571	0.100596	0	0	0	0	0	0	0	0	0	0	1	0	0	0	0	0	0
O60499	STX10	STX10_HUMAN Syntaxin-10	3	157.969	162.097	196.881	167.769	-0.163515	0.149685	0.363746	0.230484	0	0	0	0	0	0	0	0	0	0	0	0	0	1	0	0	0
P17676	CEBPB	CEBPB_HUMAN CCAAT/enhancer-binding protein beta	5	247.373	268.956	265.286	320.284	-0.16348	0.263396	0.48852	0.0591566	0	0	0	0	0	0	0	0	0	0	1	0	0	0	0	0	0
Q96EX3	WDR34	WDR34_HUMAN WD repeat-containing protein 34	4	75.1702	83.9309	94.5386	87.08	-0.163445	0.106656	0.309171	0.114258	0	0	0	0	0	0	0	0	0	0	0	1	0	0	0	0	0
P33981	TTK	TTK_HUMAN Dual specificity protein kinase TTK	24	1650.06	1501.2	1684.12	1854.73	-0.163227	0.135212	0.3453	0.0717008	0	0	0	0	0	0	0	0	0	0	0	1	0	0	0	0	0
Q15084-2	PDIA6	PDIA6_HUMAN Isoform 2 of Protein disulfide-isomerase A6	21	1780.32	1810.28	2109.96	1894.49	-0.163184	0.124287	0.332037	0.0579115	1	0	1	0	0	0	0	0	0	0	0	1	0	0	0	0	0
Q9NRL2	BAZ1A	BAZ1A_HUMAN Bromodomain adjacent to zinc finger domain protein 1A	26	2417.93	2429.31	2673.99	2686.69	-0.163146	0.0390329	0.194814	0.0713128	0	0	0	0	0	0	0	0	0	0	0	0	0	0	0	0	0
P20338	RAB4A	RAB4A_HUMAN Ras-related protein Rab-4A	2	196.684	160.099	206.741	197.207	-0.163129	0.257501	0.482108	0.0758354	0	0	0	0	0	0	0	0	0	0	0	0	0	0	0	0	0
O60675	MAFK	MAFK_HUMAN Transcription factor MafK	4	204.583	184.786	227.372	214.083	-0.163073	0.102688	0.303571	0.0544376	0	0	0	0	0	0	0	0	0	0	1	0	0	0	0	0	0
P40121	CAPG	CAPG_HUMAN Macrophage-capping protein	9	982.411	943.5	1055.4	1122.61	-0.163048	0.0665416	0.248161	0.237738	0	0	0	0	0	0	0	0	0	0	1	0	0	0	0	0	0
P13726	F3	TF_HUMAN Tissue factor	3	45.088	38.0255	52.4301	43.036	-0.162896	0.315522	0.540781	0.148192	0	0	0	0	0	0	0	0	0	0	0	0	0	0	0	1	0
Q12789	GTF3C1	TF3C1_HUMAN General transcription factor 3C polypeptide 1	33	1782.25	1770.53	1964.86	1996.83	-0.162868	0.0328005	0.181092	0.0601721	0	0	0	0	0	0	0	0	0	0	1	0	0	0	0	0	0
Q14847	LASP1	LASP1_HUMAN LIM and SH3 domain protein 1	21	1563.25	1475.68	1719	1680.33	-0.162772	0.0490835	0.218065	0.0765582	0	0	0	0	0	0	0	0	0	0	0	1	0	0	0	0	0
P61513	RPL37A	RL37A_HUMAN 60S ribosomal protein L37a	17	2048.44	2107.08	2257.97	2356.38	-0.162521	0.0463111	0.212249	0.0838447	0	0	0	0	0	0	0	0	1	0	0	1	0	0	0	0	0
Q8TCZ2-5	CD99L2	C99L2_HUMAN Isoform 5 of CD99 antigen-like protein 2	3	113.198	90.9634	119.367	108.858	-0.16231	0.256289	0.481245	0.13293	0	0	0	0	0	0	0	0	0	0	0	0	0	0	0	0	1
Q8TCD1	C18orf32	CR032_HUMAN UPF0729 protein C18orf32	1	33.2346	37.2219	44.8262	36.5135	-0.162275	0.225898	0.452135	0.254045	1	0	0	0	0	0	0	0	0	0	0	0	0	0	0	1	0
Q9Y6J9	TAF6L	TAF6L_HUMAN TAF6-like RNA polymerase II p300/CBP-associated factor-associated factor 65 kDa subunit 6L	2	73.9218	85.389	96.2299	85.7947	-0.16226	0.185571	0.407063	0.100636	0	0	0	0	0	0	0	0	0	0	1	0	0	0	0	0	0
Q9Y2G3	ATP11B	AT11B_HUMAN Probable phospholipid-transporting ATPase IF	4	764.345	707.774	864.611	802.591	-0.16217	0.0904703	0.286704	0.0743461	1	0	1	0	0	0	0	0	0	0	0	0	0	0	0	0	0
P40763	STAT3	STAT3_HUMAN Signal transducer and activator of transcription 3	35	1914.79	1779.37	2091.39	2010.16	-0.162113	0.0785483	0.269349	0.0868596	0	0	0	0	0	0	0	0	0	0	0	1	0	0	0	0	0
Q9H3R5	CENPH	CENPH_HUMAN Centromere protein H	6	262.002	260.761	295.168	297.272	-0.16211	0.0372606	0.190529	0.250689	0	0	0	0	0	0	0	0	0	0	1	0	0	0	0	0	0
Q9Y664	KPTN	KPTN_HUMAN Kaptin	2	129.792	145.927	159.763	150.582	-0.161981	0.119724	0.325431	0.0513152	0	0	0	0	0	0	0	0	0	0	0	0	0	0	0	0	1
P10909-2	CLU	CLUS_HUMAN Isoform 2 of Clusterin	11	627.306	648.704	758.663	696.302	-0.161918	0.0762342	0.265177	0.109355	1	0	1	0	1	0	0	0	0	0	0	1	0	0	0	0	0
Q9BV44	THUMPD3	THUM3_HUMAN THUMP domain-containing protein 3	7	385.156	356.861	419.571	423.595	-0.16184	0.0715922	0.257203	0.0553146	0	0	0	0	0	0	0	0	0	0	0	1	0	0	0	0	0
F6XY72	NME2	F6XY72_HUMAN Nucleoside diphosphate kinase	4	646.655	595.942	662.54	750.961	-0.161724	0.166426	0.383933	0.0939462	0	0	0	0	0	0	0	0	0	0	0	1	0	0	0	0	0
Q9P219	CCDC88C	DAPLE_HUMAN Protein Daple	20	746.422	744.446	860.628	834.257	-0.161678	0.0374846	0.191381	0.0586461	0	0	0	0	0	0	0	0	0	0	1	0	0	0	0	0	0
Q92558	WASF1	WASF1_HUMAN Wiskott-Aldrich syndrome protein family member 1	6	266.631	255.094	307.415	283.747	-0.161528	0.0799717	0.271716	0.0650144	0	0	0	0	0	0	0	0	0	0	0	0	0	0	0	0	0
Q96HA7-2	TONSL	TONSL_HUMAN Isoform 2 of Tonsoku-like protein	7	225.738	235.821	266.7	253.861	-0.161059	0.0494316	0.218967	0.0528396	0	0	0	0	0	0	0	0	0	0	1	0	0	0	0	0	0
Q9Y6I4	USP3	UBP3_HUMAN Ubiquitin carboxyl-terminal hydrolase 3	7	274.023	299.573	328.015	323.013	-0.161042	0.0733643	0.260128	0.135523	0	0	0	0	0	0	0	0	0	0	1	0	0	0	0	0	0
Q14145	KEAP1	KEAP1_HUMAN Kelch-like ECH-associated protein 1	2	23.2275	18.2166	20.2221	27.5486	-0.160936	0.505873	0.697745	0.0768932	0	0	0	0	0	0	0	0	0	0	0	0	0	0	0	0	0
Q96DF8	DGCR14	DGC14_HUMAN Protein DGCR14	7	401.599	363.027	428.931	440.78	-0.160935	0.108231	0.311169	0.165704	0	0	0	0	0	0	0	0	0	0	1	0	0	0	0	0	0
O60333-3	KIF1B	KIF1B_HUMAN Isoform 3 of Kinesin-like protein KIF1B	2	140.83	151.893	177.824	155.525	-0.160875	0.141067	0.352576	0.105004	0	0	0	0	1	0	0	0	0	0	0	0	0	0	0	0	0
O96019	ACTL6A	ACL6A_HUMAN Actin-like protein 6A	13	443.627	465.609	528.017	503.857	-0.160629	0.051788	0.224258	0.0768217	0	0	0	0	0	0	0	0	0	0	1	0	0	0	0	0	0
Q13813-2	SPTAN1	SPTN1_HUMAN Isoform 2 of Spectrin alpha chain, non-erythrocytic 1	203	15668.4	15666.2	17429.2	17350.3	-0.160495	0.0388213	0.194339	0.0868726	0	0	0	0	0	0	0	0	0	0	0	0	0	0	0	0	0
O15260	SURF4	SURF4_HUMAN Surfeit locus protein 4	1	368.422	365.649	433.488	402.33	-0.160493	0.0592864	0.235347	0.0607113	1	0	1	0	0	0	0	0	0	0	0	0	0	0	0	0	0
Q8N392	ARHGAP18	RHG18_HUMAN Rho GTPase-activating protein 18	8	534.044	507.602	577.315	602.789	-0.16049	0.0671475	0.249903	0.0568342	0	0	0	0	0	0	0	0	0	0	0	1	0	0	0	0	0
Q8N157	AHI1	AHI1_HUMAN Jouberin	5	79.4106	87.0045	91.7696	98.3337	-0.160418	0.127123	0.335294	0.0544106	0	0	0	0	0	0	0	0	0	0	0	0	0	0	0	0	0
Q13085-4	ACACA	ACACA_HUMAN Isoform 4 of Acetyl-CoA carboxylase 1	70	4495.74	4428.17	5097.33	5016.54	-0.160388	0.0357033	0.187893	0.0731681	0	0	0	0	0	0	0	0	0	0	0	1	0	0	0	0	0
Q14195-2	DPYSL3	DPYL3_HUMAN Isoform LCRMP-4 of Dihydropyrimidinase-related protein 3	14	1001.08	943.82	1076.97	1111.55	-0.160339	0.0534133	0.226376	0.0586821	0	0	0	0	0	0	0	0	0	0	0	1	0	0	0	0	0
Q14980-2	NUMA1	NUMA1_HUMAN Isoform 2 of Nuclear mitotic apparatus protein 1	1	27.1922	30.4255	31.3715	35.1672	-0.160303	0.229512	0.455273	0.137851	0	0	0	0	0	0	0	0	0	0	1	0	0	0	0	0	0
Q99584	S100A13	S10AD_HUMAN Protein S100-A13	9	1195.27	1213.72	1349.53	1339.3	-0.160276	0.0363892	0.188969	0.0770071	0	0	0	0	0	0	0	0	0	0	0	1	0	0	0	0	0
Q5TFE4	NT5DC1	NT5D1_HUMAN 5'-nucleotidase domain-containing protein 1	10	845.506	811.943	952.963	930.563	-0.160156	0.0426259	0.202686	0.0558339	0	0	0	0	0	0	0	0	0	0	1	0	0	0	0	0	0
O15160	POLR1C	RPAC1_HUMAN DNA-directed RNA polymerases I and III subunit RPAC1	9	769.796	853.828	906.176	937.565	-0.160138	0.116647	0.320956	0.109113	0	0	0	0	0	0	0	0	0	0	1	0	0	0	0	0	0
Q14119	VEZF1	VEZF1_HUMAN Vascular endothelial zinc finger 1	6	310.85	326.484	336.903	389.156	-0.160134	0.176552	0.396044	0.0521183	0	0	0	0	0	0	0	0	0	0	1	0	0	0	0	0	0
Q86VM9	ZC3H18	ZCH18_HUMAN Zinc finger CCCH domain-containing protein 18	21	1109.09	1093.91	1235.03	1231.13	-0.160117	0.0340725	0.183079	0.20519	0	0	0	0	0	0	0	0	0	0	1	0	0	0	0	0	0
Q5SRI9	MANEA	MANEA_HUMAN Glycoprotein endo-alpha-1,2-mannosidase	4	85.9295	85.9131	101.591	94.3877	-0.159922	0.0592308	0.235347	0.0528465	0	0	0	0	0	0	0	0	0	0	0	0	0	1	0	0	0
P20020	ATP2B1	AT2B1_HUMAN Plasma membrane calcium-transporting ATPase 1	12	682.858	630.817	863.925	636.761	-0.1597	0.396955	0.60725	0.0521453	0	0	0	0	0	0	0	0	0	0	0	0	0	0	0	0	1
Q8NI36	WDR36	WDR36_HUMAN WD repeat-containing protein 36	21	1136.46	1187.03	1298.82	1304.64	-0.15968	0.0497921	0.219896	0.0576676	0	0	0	0	0	0	0	0	0	0	1	0	0	0	0	0	0
P61927	RPL37	RL37_HUMAN 60S ribosomal protein L37	7	683.672	773.994	778.642	882.287	-0.159586	0.216286	0.440166	0.0968354	0	0	0	0	0	0	0	0	1	0	0	0	0	0	0	0	0
Q8WWY3	PRPF31	PRP31_HUMAN U4/U6 small nuclear ribonucleoprotein Prp31	12	595.71	591.265	657.75	691.19	-0.159534	0.0574917	0.232725	0.0882081	0	0	0	0	0	0	0	0	0	0	1	0	0	0	0	0	0
Q7Z3K6-2	MIER3	MIER3_HUMAN Isoform 2 of Mesoderm induction early response protein 3	2	102.764	98.9928	107.303	120.39	-0.159378	0.140917	0.352576	0.24479	0	0	0	0	0	0	0	0	0	0	1	0	0	0	0	0	0
Q9NUK0	MBNL3	MBNL3_HUMAN Muscleblind-like protein 3	1	24.5252	23.1493	27.0041	27.1142	-0.158993	0.060988	0.238974	0.128171	0	0	0	0	0	0	0	0	0	0	0	0	0	0	0	1	0
Q9ULH0	KIDINS220	KDIS_HUMAN Kinase D-interacting substrate of 220 kDa	7	283.484	253.79	318.095	288.747	-0.158752	0.161477	0.378215	0.0593388	0	0	0	0	0	0	0	0	0	0	1	0	0	0	0	0	0
Q8IY47	KBTBD2	KBTB2_HUMAN Kelch repeat and BTB domain-containing protein 2	1	27.0103	17.0121	22.8031	25.569	-0.158741	0.567088	0.742174	0.0607228	0	0	0	0	0	0	0	0	0	0	1	0	0	0	0	0	0
Q7L266	ASRGL1	ASGL1_HUMAN Isoaspartyl peptidase/L-asparaginase	1	102.718	103.659	115.227	116.281	-0.158703	0.0370719	0.190529	0.182078	0	0	0	0	0	0	0	0	0	0	0	0	0	0	0	0	0
O00635	TRIM38	TRI38_HUMAN Tripartite motif-containing protein 38	1	16.2308	12.5056	15.4173	17.0862	-0.158664	0.362927	0.577957	0.0667067	0	0	0	0	0	0	0	0	0	0	0	0	0	0	0	0	0
O95834-3	EML2	EMAL2_HUMAN Isoform 3 of Echinoderm microtubule-associated protein-like 2	5	188.515	199.642	219.69	216.903	-0.158615	0.0480251	0.215686	0.163257	0	0	0	0	0	0	0	0	0	0	0	0	0	0	0	1	0
Q9ULW3	ABT1	ABT1_HUMAN Activator of basal transcription 1	8	269.118	315.06	331.823	331.595	-0.158341	0.169122	0.386557	0.0659736	0	0	0	0	0	0	0	0	0	0	0	0	0	0	0	1	0
Q9HCM7	FBRSL1	FBSL_HUMAN Fibrosin-1-like protein	4	128.311	144.858	157.028	149.164	-0.158089	0.124888	0.332421	0.0803141	0	0	0	0	0	0	0	0	0	0	0	1	0	0	0	0	0
Q86X53	ERICH1	ERIC1_HUMAN Glutamate-rich protein 1	1	50.9055	45.5429	53.5807	57.4423	-0.157839	0.152793	0.367685	0.0850479	0	0	0	0	0	0	0	0	0	0	1	0	0	0	0	0	0
O95716	RAB3D	RAB3D_HUMAN Ras-related protein Rab-3D	4	404.118	408.242	516.678	414.262	-0.157785	0.266424	0.491604	0.220215	0	0	0	0	0	0	0	0	0	0	0	0	0	0	0	1	0
Q13889	GTF2H3	TF2H3_HUMAN General transcription factor IIH subunit 3	2	127.187	127.109	144.636	141.049	-0.15767	0.0365001	0.189083	0.0561855	0	0	0	0	0	0	0	0	0	0	1	0	0	0	0	0	0
B7ZC06	GOLGA2	B7ZC06_HUMAN Golgin subfamily A member 2 (Fragment)	1	27.8075	29.4422	33.379	32.4711	-0.157658	0.0586483	0.234567	0.0555019	0	0	0	0	0	0	0	0	0	0	0	0	0	1	0	0	0
Q15370-2	TCEB2	ELOB_HUMAN Isoform 2 of Transcription elongation factor B polypeptide 2	8	825.117	894.352	874.997	1073.06	-0.157647	0.288409	0.515276	0.0539738	0	0	0	0	0	0	0	0	0	0	0	0	0	0	0	0	0
Q9UPT8	ZC3H4	ZC3H4_HUMAN Zinc finger CCCH domain-containing protein 4	18	753.129	803.665	890.168	879.399	-0.157378	0.0689514	0.252948	0.059923	0	0	0	0	0	0	0	0	0	0	1	0	0	0	0	0	0
Q9NQG6	MIEF1	MID51_HUMAN Mitochondrial dynamics protein MID51	5	85.3004	69.069	84.9053	90.8679	-0.157308	0.310092	0.534274	0.199729	0	0	0	0	1	0	0	0	0	0	0	0	0	0	0	0	0
Q9UBG0	MRC2	MRC2_HUMAN C-type mannose receptor 2	15	620.145	594.669	704.713	665.343	-0.157049	0.0604071	0.237709	0.0739463	0	0	0	0	0	0	0	0	0	0	0	0	0	0	0	0	0
M0R101	SYDE1	M0R101_HUMAN Rho GTPase-activating protein SYDE1 (Fragment)	1	45.5713	46.6347	52.8304	53.6001	-0.156914	0.047421	0.214245	0.231198	0	0	0	0	0	0	0	0	0	0	1	0	0	0	0	0	0
P25774	CTSS	CATS_HUMAN Cathepsin S	4	84.8635	91.2414	100.005	100.685	-0.156856	0.0707708	0.256152	0.304756	0	0	0	0	0	0	0	0	0	0	0	0	0	0	0	1	0
Q9UNH7	SNX6	SNX6_HUMAN Sorting nexin-6	13	1123.7	1149.29	1247.83	1276.9	-0.156699	0.0482574	0.216108	0.0649235	0	0	0	0	0	0	0	0	0	0	0	0	0	0	0	1	0
Q8NE01	CNNM3	CNNM3_HUMAN Metal transporter CNNM3	4	194.836	187.074	243.871	192.396	-0.156628	0.292653	0.51883	0.188272	0	0	0	0	0	0	0	0	0	0	0	1	0	0	0	0	0
Q9H0A0	NAT10	NAT10_HUMAN N-acetyltransferase 10	40	3385.97	3322.39	3689.68	3773	-0.156423	0.0379833	0.192265	0.146418	0	0	0	0	0	0	0	0	0	0	1	0	0	0	0	0	0
Q9NQC1	JADE2	JADE2_HUMAN Protein Jade-2	6	162.88	170.516	182.795	194.395	-0.156311	0.101237	0.301142	0.138754	0	0	0	0	0	0	0	0	0	0	1	0	0	0	0	0	0
Q9H7D7	WDR26	WDR26_HUMAN WD repeat-containing protein 26	11	786.054	819.454	916.612	899.892	-0.156156	0.0556068	0.230189	0.0655492	0	0	0	0	1	0	0	0	0	0	0	1	0	0	0	0	0
Q9H4H8	FAM83D	FA83D_HUMAN Protein FAM83D	5	411.975	401.099	458.285	463.804	-0.156056	0.0448245	0.20865	0.0686442	0	0	0	0	0	0	0	0	0	0	0	0	0	0	0	0	0
O60331-3	PIP5K1C	PI51C_HUMAN Isoform 3 of Phosphatidylinositol 4-phosphate 5-kinase type-1 gamma	1	23.0742	19.2859	25.8471	22.4752	-0.15563	0.266189	0.491604	0.161562	0	0	0	0	0	0	0	0	0	0	0	1	0	0	0	0	0
O95747	OXSR1	OXSR1_HUMAN Serine/threonine-protein kinase OSR1	10	515.522	493.666	554.833	586.519	-0.155628	0.0760944	0.26502	0.0829639	0	0	0	0	0	0	0	0	0	0	0	1	0	0	0	0	0
P05114	HMGN1	HMGN1_HUMAN Non-histone chromosomal protein HMG-14	8	857.117	757.986	834.964	1004.64	-0.15545	0.28316	0.509112	0.0910429	0	0	0	0	0	0	0	0	0	0	1	0	0	0	0	0	0
Q8NBF6	AVL9	AVL9_HUMAN Late secretory pathway protein AVL9 homolog	3	180.843	184.294	223.538	190.077	-0.155411	0.178556	0.398682	0.0677553	0	0	0	0	0	0	0	0	0	0	0	0	0	0	0	0	0
Q9UM54-6	MYO6	MYO6_HUMAN Isoform 6 of Unconventional myosin-VI	18	932.263	893.439	1021.67	1043.78	-0.15541	0.0520602	0.224853	0.0718113	0	0	0	0	0	0	0	0	0	0	1	0	0	0	0	0	0
O60346	PHLPP1	PHLP1_HUMAN PH domain leucine-rich repeat-containing protein phosphatase 1	5	720.907	743.42	850.55	805.212	-0.155274	0.0629907	0.243113	0.057933	0	0	0	0	0	0	0	0	0	0	0	0	0	0	0	0	0
Q8IWA0	WDR75	WDR75_HUMAN WD repeat-containing protein 75	20	1180.63	1151.45	1303.6	1297.61	-0.15506	0.0379715	0.192265	0.0643397	0	0	0	0	0	0	0	0	0	0	0	0	0	0	0	0	0
O94763	URI1	RMP_HUMAN Unconventional prefoldin RPB5 interactor 1	11	688.599	604.89	711.032	749.972	-0.155053	0.160679	0.377941	0.0535219	0	0	0	0	1	0	0	0	0	0	1	0	0	0	0	0	0
Q9Y2D8	SSX2IP	ADIP_HUMAN Afadin- and alpha-actinin-binding protein	2	45.661	60.5118	63.2938	56.9722	-0.154837	0.367124	0.582043	0.0784419	0	0	0	0	0	0	0	0	0	0	0	0	0	0	0	0	0
Q92542	NCSTN	NICA_HUMAN Nicastrin	8	565.359	532.246	648.123	592.218	-0.154654	0.095592	0.294936	0.055759	0	0	0	0	0	0	0	0	0	0	0	1	0	0	0	0	0
Q53T94	TAF1B	TAF1B_HUMAN TATA box-binding protein-associated factor RNA polymerase I subunit B	1	101.086	89.8684	101.869	111.585	-0.154225	0.174685	0.393256	0.051909	0	0	0	0	0	0	0	0	0	0	1	0	0	0	0	0	0
Q00403	GTF2B	TF2B_HUMAN Transcription initiation factor IIB	11	517.611	528.251	581.014	598.433	-0.15421	0.0503794	0.220903	0.0671553	0	0	0	0	0	0	0	0	0	0	1	0	0	0	0	0	0
Q15651	HMGN3	HMGN3_HUMAN High mobility group nucleosome-binding domain-containing protein 3	8	831.242	758.261	847.273	945.768	-0.1542	0.15573	0.371738	0.0729661	0	0	0	0	0	0	0	0	0	0	1	0	0	0	0	0	0
Q16401	PSMD5	PSMD5_HUMAN 26S proteasome non-ATPase regulatory subunit 5	24	2179.56	2147.9	2391.23	2382.85	-0.154051	0.0395962	0.196159	0.189627	0	0	0	0	0	0	0	0	0	0	0	1	0	0	0	0	0
Q53HC9	TSSC1	TSSC1_HUMAN Protein TSSC1	7	434.189	422.025	497.372	468.986	-0.154038	0.0613209	0.239247	0.121364	0	0	0	0	0	0	0	0	0	0	1	0	0	0	0	0	0
Q15363	TMED2	TMED2_HUMAN Transmembrane emp24 domain-containing protein 2	11	898.484	862.838	1049.99	947.669	-0.154027	0.108667	0.311617	0.082608	1	0	1	0	0	0	0	0	0	0	0	0	0	0	0	1	0
Q5H8A4	PIGG	PIGG_HUMAN GPI ethanolamine phosphate transferase 2	3	246.856	252.313	288.903	269.585	-0.153907	0.0613446	0.239247	0.0780148	1	0	1	0	0	0	0	0	0	0	0	0	0	0	0	0	0
Q14118	DAG1	DAG1_HUMAN Dystroglycan	9	1104.63	1231.92	1443.83	1161.83	-0.153812	0.32074	0.54516	0.0704955	0	0	0	0	0	0	0	0	0	0	0	0	0	0	0	0	1
Q14149	MORC3	MORC3_HUMAN MORC family CW-type zinc finger protein 3	8	291.916	284.226	309.011	341.715	-0.153648	0.124615	0.332421	0.0613592	0	0	0	0	0	0	0	0	0	0	1	0	0	0	0	0	0
Q8NEJ9	NGDN	NGDN_HUMAN Neuroguidin	7	307.92	328.756	370.031	347.643	-0.153542	0.0864911	0.280445	0.132839	0	0	0	0	0	0	0	0	0	0	0	0	0	0	0	0	0
Q15029	EFTUD2	U5S1_HUMAN 116 kDa U5 small nuclear ribonucleoprotein component	61	4441.31	4351.08	4987.96	4864.61	-0.153535	0.0431958	0.20414	0.0629608	0	0	0	0	0	0	0	0	0	0	1	0	0	0	0	0	0
P55011	SLC12A2	S12A2_HUMAN Solute carrier family 12 member 2	9	319.527	304.898	393.111	311.218	-0.153467	0.295312	0.520054	0.12685	0	0	0	0	0	0	0	0	0	0	0	0	0	0	0	1	0
P52306-5	RAP1GDS1	GDS1_HUMAN Isoform 5 of Rap1 GTPase-GDP dissociation stimulator 1	11	966.814	869.063	1070.43	998.212	-0.153467	0.143176	0.355172	0.362385	1	0	0	0	1	0	0	0	0	0	0	1	0	0	0	0	0
Q9H6Q4	NARFL	NARFL_HUMAN Cytosolic Fe-S cluster assembly factor NARFL	2	127.175	118.189	141.267	133.8	-0.15327	0.0801873	0.27185	0.055428	0	0	0	0	0	0	0	0	0	0	0	1	0	0	0	0	0
Q93074-2	MED12	MED12_HUMAN Isoform 2 of Mediator of RNA polymerase II transcription subunit 12	20	758.743	765.668	866.367	856.674	-0.153255	0.0416459	0.20152	0.336756	0	0	0	0	0	0	0	0	0	0	1	0	0	0	0	0	0
Q8WU58	FAM222B	F222B_HUMAN Protein FAM222B	1	11.0092	4.36742	10.9729	8.77622	-0.15325	0.620383	0.77506	0.188178	0	0	0	0	0	0	0	0	0	0	1	0	0	0	0	0	0
Q2TAM9	TUSC1	TUSC1_HUMAN Tumor suppressor candidate gene 1 protein	1	104.681	93.7108	121.749	101.581	-0.153198	0.250066	0.476232	0.0634848	0	0	0	0	0	0	0	0	0	0	0	0	0	0	0	1	0
P50552	VASP	VASP_HUMAN Vasodilator-stimulated phosphoprotein	11	838.691	803.762	902.276	955.549	-0.152966	0.0703269	0.255466	0.0797452	0	0	0	0	0	0	0	0	0	0	0	0	0	0	0	0	0
Q5SWA1	PPP1R15B	PR15B_HUMAN Protein phosphatase 1 regulatory subunit 15B	3	160.825	157.496	164.635	194.412	-0.152954	0.239368	0.465279	0.239741	0	0	0	0	0	0	0	0	0	0	0	0	0	1	0	0	0
Q9P016	THYN1	THYN1_HUMAN Thymocyte nuclear protein 1	10	834.129	873.4	972.334	951.812	-0.152462	0.0570797	0.232535	0.0642314	0	0	0	0	0	0	0	0	0	0	1	0	0	0	0	0	0
O00267	SUPT5H	SPT5H_HUMAN Transcription elongation factor SPT5	46	3537.01	3366.73	3800.89	3846.22	-0.152316	0.0454212	0.21055	0.056369	0	0	0	0	0	0	0	0	0	0	1	0	0	0	0	0	0
Q9UJT0	TUBE1	TBE_HUMAN Tubulin epsilon chain	1	25.1602	21.1849	25.5415	26.4607	-0.152266	0.245899	0.471654	0.121425	0	0	0	0	0	0	0	0	0	0	0	0	0	0	0	0	0
Q15286	RAB35	RAB35_HUMAN Ras-related protein Rab-35	5	281.396	287.673	358.124	286.052	-0.152195	0.287771	0.514411	0.0556397	0	0	0	0	0	0	0	0	0	0	0	0	0	0	0	0	0
O43150	ASAP2	ASAP2_HUMAN Arf-GAP with SH3 domain, ANK repeat and PH domain-containing protein 2	2	40.18	36.9642	44.5809	44.4544	-0.152127	0.127198	0.335359	0.0541411	0	0	0	0	0	0	0	0	0	0	0	1	0	0	0	0	0
Q9H6E4	CCDC134	CC134_HUMAN Coiled-coil domain-containing protein 134	6	505.618	443.367	568.144	498.936	-0.1521	0.234456	0.461239	0.0560315	1	0	0	0	0	0	0	0	0	0	0	0	0	0	0	0	0
P08237-3	PFKM	K6PF_HUMAN Isoform 3 of 6-phosphofructokinase, muscle type	47	3952.85	3929.09	4349.38	4360.86	-0.151787	0.0409402	0.199405	0.0576584	0	0	0	0	0	0	0	0	0	0	0	0	0	0	0	0	0
O76071	CIAO1	CIAO1_HUMAN Probable cytosolic iron-sulfur protein assembly protein CIAO1	12	557.131	635.244	681.893	658.795	-0.151722	0.156304	0.372658	0.0563384	0	0	0	0	0	0	0	0	0	0	1	0	0	0	0	0	0
Q6ZNJ1	NBEAL2	NBEL2_HUMAN Neurobeachin-like protein 2	5	143.834	125.683	154.29	146.813	-0.151107	0.173341	0.391969	0.108275	1	0	0	0	0	0	0	0	0	0	0	0	0	0	0	0	0
Q9NR50	EIF2B3	EI2BG_HUMAN Translation initiation factor eIF-2B subunit gamma	12	512.089	586.213	629.701	604.297	-0.151033	0.164285	0.38209	0.0694937	0	0	0	0	0	0	0	0	0	0	0	1	0	0	0	0	0
P30040	ERP29	ERP29_HUMAN Endoplasmic reticulum resident protein 29	11	987.589	1046.8	1126.19	1143.41	-0.150677	0.0713925	0.257149	0.0598732	1	0	0	1	0	0	0	0	0	0	0	0	0	0	0	0	0
Q709F0	ACAD11	ACD11_HUMAN Acyl-CoA dehydrogenase family member 11	3	71.1518	77.1911	89.4873	79.1537	-0.150543	0.137231	0.34829	0.060578	0	0	0	0	1	0	0	0	0	0	0	0	0	0	0	0	0
Q96BN2	TADA1	TADA1_HUMAN Transcriptional adapter 1	1	70.0586	73.3784	76.523	84.9203	-0.15045	0.150445	0.364576	0.0750375	0	0	0	0	0	0	0	0	0	0	1	0	0	0	0	0	0
P09132	SRP19	SRP19_HUMAN Signal recognition particle 19 kDa protein	2	248.86	241.158	257.881	292.262	-0.15029	0.166917	0.384745	0.352829	0	0	0	0	0	0	0	0	0	0	0	1	0	0	0	0	0
Q8WXG9	GPR98	GPR98_HUMAN G-protein coupled receptor 98	8	1603.14	1574.18	1799.13	1747.89	-0.149799	0.0499837	0.220305	0.0664201	0	0	0	0	0	0	0	0	0	0	0	0	0	0	0	0	0
Q8NCG7	DAGLB	DGLB_HUMAN Sn1-specific diacylglycerol lipase beta	2	66.1357	52.2312	64.0663	69.0771	-0.149688	0.345377	0.566265	0.0891627	0	0	0	0	0	0	0	0	0	0	0	0	0	0	0	0	1
Q15382	RHEB	RHEB_HUMAN GTP-binding protein Rheb	10	1356.62	1332.19	1519.3	1470.61	-0.149677	0.0523679	0.225246	0.0765983	1	0	1	0	0	0	0	0	0	0	0	0	0	0	0	0	0
Q86UY6	NAA40	NAA40_HUMAN N-alpha-acetyltransferase 40	4	266.775	274.229	308.628	301.509	-0.149488	0.0461818	0.21218	0.0621432	0	0	0	0	0	0	0	0	0	0	1	0	0	0	0	0	0
Q9P0U3	SENP1	SENP1_HUMAN Sentrin-specific protease 1	8	340.979	360.1	376.825	413.271	-0.149353	0.119908	0.325431	0.0871231	0	0	0	0	0	0	0	0	0	0	1	0	0	0	0	0	0
Q56NI9	ESCO2	ESCO2_HUMAN N-acetyltransferase ESCO2	5	276.88	272.785	300.903	319.363	-0.149297	0.0801265	0.27185	0.121595	0	0	0	0	0	0	0	0	0	0	0	0	0	1	0	0	0
Q5JWF2-2	GNAS	GNAS1_HUMAN Isoform XLas-2 of Guanine nucleotide-binding protein G(s) subunit alpha isoforms XLas	1	110.076	94.5106	119.333	108.576	-0.149229	0.209034	0.43323	0.0859615	0	0	0	0	0	0	0	0	0	0	1	0	0	0	0	0	0
Q96GY3	LIN37	LIN37_HUMAN Protein lin-37 homolog	1	22.3238	12.7582	19.4148	18.8246	-0.149226	0.642729	0.790732	0.051692	0	0	0	0	0	0	0	0	0	0	1	0	0	0	0	0	0
Q9UN86	G3BP2	G3BP2_HUMAN Ras GTPase-activating protein-binding protein 2	23	2235.37	2236.09	2447.85	2465.92	-0.149207	0.0445739	0.208152	0.0646535	0	0	0	0	0	0	0	0	0	0	0	1	0	0	0	0	0
H0Y8X4	DNPH1	H0Y8X4_HUMAN 2'-deoxynucleoside 5'-phosphate N-hydrolase 1 (Fragment)	10	536.824	574.701	625.421	620.893	-0.149072	0.0711354	0.25665	0.0640526	0	0	0	0	0	0	0	0	0	0	1	0	0	0	0	0	0
P48507	GCLM	GSH0_HUMAN Glutamate--cysteine ligase regulatory subunit	12	1002.79	882.733	1056.68	1052.49	-0.148741	0.137869	0.348881	0.0600156	0	0	0	0	0	0	0	0	0	0	0	1	0	0	0	0	0
P50502	ST13	F10A1_HUMAN Hsc70-interacting protein	27	2573.93	2340.8	2740.67	2653.5	-0.148692	0.0775185	0.267882	0.120637	0	0	0	0	0	0	0	0	0	0	0	1	0	0	0	0	0
O14802	POLR3A	RPC1_HUMAN DNA-directed RNA polymerase III subunit RPC1	20	1473.01	1477.11	1624.63	1664.55	-0.148673	0.0442242	0.206803	0.131046	0	0	0	0	0	0	0	0	0	0	1	0	0	0	0	0	0
O60293	ZFC3H1	ZC3H1_HUMAN Zinc finger C3H1 domain-containing protein	22	808.644	798.762	916.428	890.533	-0.14867	0.0461209	0.21218	0.0605934	0	0	0	0	0	0	0	0	0	0	1	0	0	0	0	0	0
P55199	ELL	ELL_HUMAN RNA polymerase II elongation factor ELL	7	263.184	253.073	282.567	297.196	-0.148634	0.0938295	0.292855	0.0636844	0	0	0	0	0	0	0	0	0	0	1	0	0	0	0	0	0
Q9Y487	ATP6V0A2	VPP2_HUMAN V-type proton ATPase 116 kDa subunit a isoform 2	3	137.614	149.362	161.971	160.016	-0.148593	0.0922086	0.289966	0.21345	0	0	0	0	0	0	0	0	0	0	0	0	0	0	0	0	1
Q06787	FMR1	FMR1_HUMAN Fragile X mental retardation protein 1	14	712.732	705.108	791.893	800.936	-0.148246	0.0452527	0.210287	0.118802	0	0	0	0	0	0	0	0	0	0	0	1	0	0	0	0	0
Q9NZW5	MPP6	MPP6_HUMAN MAGUK p55 subfamily member 6	16	1098.27	1021.11	1173.32	1181.63	-0.14821	0.062743	0.242792	0.415305	0	0	0	0	0	0	0	0	0	0	1	0	0	0	0	0	0
Q8TAA9	VANGL1	VANG1_HUMAN Vang-like protein 1	3	217.77	194.889	262.917	202.15	-0.148171	0.394128	0.605331	0.198146	0	0	0	0	0	0	0	0	0	0	0	0	0	0	0	0	1
Q14008-3	CKAP5	CKAP5_HUMAN Isoform 3 of Cytoskeleton-associated protein 5	72	6600.36	6265.42	7017.01	7136.95	-0.148145	0.0693244	0.253722	0.299872	0	0	0	0	0	0	0	0	0	0	0	0	0	0	0	0	0
Q08752	PPID	PPID_HUMAN Peptidyl-prolyl cis-trans isomerase D	31	2550.08	2478.52	2711.9	2791.56	-0.148063	0.046919	0.213277	0.0860301	0	0	0	0	0	0	0	0	0	0	0	1	0	0	0	0	0
Q9UBF8	PI4KB	PI4KB_HUMAN Phosphatidylinositol 4-kinase beta	5	311.083	285.272	319.051	348.744	-0.147919	0.170287	0.387851	0.050513	1	0	1	0	1	0	0	0	0	0	0	0	0	1	0	0	0
O75150	RNF40	BRE1B_HUMAN E3 ubiquitin-protein ligase BRE1B	33	2162.63	2177.3	2386.78	2388.72	-0.147788	0.0474199	0.214245	0.125692	0	0	0	0	0	0	0	0	0	0	1	0	0	0	0	0	0
Q9Y266	NUDC	NUDC_HUMAN Nuclear migration protein nudC	40	3684.39	3513.96	3983.17	3980.16	-0.147775	0.0495805	0.219251	0.187357	0	0	0	0	0	0	0	0	0	0	0	1	0	0	0	0	0
Q96CN5	LRRC45	LRC45_HUMAN Leucine-rich repeat-containing protein 45	3	114.029	112.446	132.659	119.673	-0.147772	0.0972122	0.296209	0.0635149	0	0	0	0	0	0	0	0	0	0	0	0	0	0	0	0	0
O43929	ORC4	ORC4_HUMAN Origin recognition complex subunit 4	7	630.255	656.171	740.436	708.464	-0.147653	0.0672637	0.250056	0.118791	0	0	0	0	0	0	0	0	0	0	1	0	0	0	0	0	0
Q9BTC0	DIDO1	DIDO1_HUMAN Death-inducer obliterator 1	58	3240.49	3091.61	3517.59	3529.23	-0.147493	0.0561362	0.231375	0.0684186	0	0	0	0	0	0	0	0	0	0	1	0	0	0	0	0	0
Q9HD40	SEPSECS	SPCS_HUMAN O-phosphoseryl-tRNA(Sec) selenium transferase	2	117.769	106.39	121.605	125.85	-0.147208	0.127884	0.336521	0.166476	0	0	0	0	0	0	0	0	0	0	0	0	0	0	0	1	0
Q9NWQ4	GPATCH2L	GPT2L_HUMAN G patch domain-containing protein 2-like	1	11.9226	11.5435	15.6666	11.7696	-0.147111	0.457739	0.657304	0.0745834	0	0	0	0	0	0	0	0	0	0	1	0	0	0	0	0	0
P36915	GNL1	GNL1_HUMAN Guanine nucleotide-binding protein-like 1	18	865.947	882.515	970.622	1002.67	-0.14705	0.0536607	0.226488	0.0724989	0	0	0	0	0	0	0	0	0	0	0	0	0	0	0	1	0
Q92994	BRF1	TF3B_HUMAN Transcription factor IIIB 90 kDa subunit	3	240.714	217.215	251.882	258.523	-0.146983	0.131966	0.34225	0.0556091	0	0	0	0	0	0	0	0	0	0	1	0	0	0	0	0	0
Q9H5Z1	DHX35	DHX35_HUMAN Probable ATP-dependent RNA helicase DHX35	5	97.2634	91.9071	107.571	103.539	-0.146948	0.0566775	0.232173	0.126196	0	0	0	0	0	0	0	0	0	0	1	0	0	0	0	0	0
P49757	NUMB	NUMB_HUMAN Protein numb homolog	8	743.873	790.418	872.463	856.826	-0.146918	0.0792324	0.26988	0.0921097	0	0	0	0	0	0	0	0	0	0	0	0	0	0	0	0	0
P78406	RAE1	RAE1L_HUMAN mRNA export factor	18	1849.55	1945.53	2022.5	2116.24	-0.146907	0.0735806	0.260617	0.0723265	0	0	0	0	0	0	0	0	0	0	1	0	0	0	0	0	0
Q9UET6	FTSJ1	TRM7_HUMAN Putative tRNA (cytidine(32)/guanosine(34)-2'-O)-methyltransferase	8	289.159	271.484	307.162	322.572	-0.146839	0.106891	0.309191	0.0553817	0	0	0	0	0	0	0	0	0	0	0	1	0	0	0	0	0
Q9C0B0	UNK	UNK_HUMAN RING finger protein unkempt homolog	8	373.354	366.444	429.093	404.873	-0.146773	0.0649291	0.245528	0.119178	0	0	0	0	0	0	0	0	0	0	0	1	0	0	0	0	0
P19838-2	NFKB1	NFKB1_HUMAN Isoform 2 of Nuclear factor NF-kappa-B p105 subunit	19	1637.74	1741.76	1881.7	1875.11	-0.146763	0.072857	0.259293	0.0966383	0	0	0	0	0	0	0	0	0	0	1	0	0	0	0	0	0
Q5VT25-6	CDC42BPA	MRCKA_HUMAN Isoform 6 of Serine/threonine-protein kinase MRCK alpha	14	1030.11	1031.6	1194.04	1105.02	-0.146635	0.0919165	0.289184	0.0675251	0	0	0	0	0	0	0	0	0	0	0	0	0	0	0	0	0
Q96DY7	MTBP	MTBP_HUMAN Mdm2-binding protein	1	38.5386	35.5931	43.3191	42.0164	-0.146604	0.110134	0.313399	0.0503684	0	0	0	0	0	0	0	0	0	0	1	0	0	0	0	0	0
Q6NVV7	CDPF1	CDPF1_HUMAN Cysteine-rich DPF motif domain-containing protein 1	1	3.72237	9.47766	8.0172	7.6085	-0.146602	0.7729	0.873394	0.0769394	0	0	0	0	0	0	0	0	0	0	0	1	0	0	0	0	0
Q13356	PPIL2	PPIL2_HUMAN Peptidyl-prolyl cis-trans isomerase-like 2	17	1044.35	949.982	1077.95	1137.29	-0.146267	0.116877	0.320956	0.0688023	0	0	0	0	0	0	0	0	0	0	1	0	0	0	0	0	0
Q9H8Y5	ANKZF1	ANKZ1_HUMAN Ankyrin repeat and zinc finger domain-containing protein 1	4	151.652	169.223	189.586	169.753	-0.146091	0.19087	0.413128	0.19193	0	0	0	0	1	0	0	0	0	0	1	0	0	0	0	0	0
P23258	TUBG1	TBG1_HUMAN Tubulin gamma-1 chain	14	1133.69	1157.07	1296.93	1252.29	-0.145922	0.0576655	0.232725	0.0630769	0	0	0	0	0	0	0	0	0	0	0	0	0	0	0	0	0
Q96CS2	HAUS1	HAUS1_HUMAN HAUS augmin-like complex subunit 1	5	188.013	164.881	185.238	212.765	-0.145915	0.291079	0.517478	0.0540937	0	0	0	0	0	0	0	0	0	0	0	1	0	0	0	0	0
Q96E09	FAM122A	F122A_HUMAN Protein FAM122A	1	16.3421	14.4992	14.8518	19.8358	-0.145838	0.452938	0.652799	0.179672	0	0	0	0	0	0	0	0	0	0	1	0	0	0	0	0	0
Q9NRN7	AASDHPPT	ADPPT_HUMAN L-aminoadipate-semialdehyde dehydrogenase-phosphopantetheinyl transferase	8	652.223	651.27	776.525	689.734	-0.145677	0.130462	0.339803	0.0759794	0	0	0	0	0	0	0	0	0	0	0	0	0	0	0	0	0
Q9NQ89	C12orf4	CL004_HUMAN Uncharacterized protein C12orf4	3	51.0189	52.3864	61.6573	55.18	-0.145499	0.123141	0.331277	0.0620239	0	0	0	0	0	0	0	0	0	0	1	0	0	0	0	0	0
Q9BX63	BRIP1	FANCJ_HUMAN Fanconi anemia group J protein	2	78.2256	72.0909	87.464	82.5932	-0.145458	0.126404	0.334569	0.0538923	0	0	0	0	0	0	0	0	0	0	1	0	0	0	0	0	0
Q93096	PTP4A1	TP4A1_HUMAN Protein tyrosine phosphatase type IVA 1	3	192.072	185.899	214.66	208.412	-0.145438	0.0565039	0.232173	0.0657678	1	0	1	0	0	0	0	0	0	0	0	0	0	0	0	0	0
Q9H4L4	SENP3	SENP3_HUMAN Sentrin-specific protease 3	9	694.758	734.068	798.903	810.987	-0.14532	0.0768448	0.266521	0.23484	0	0	0	0	0	0	0	0	0	0	1	0	0	0	0	0	0
Q5BKY9	FAM133B	F133B_HUMAN Protein FAM133B	2	43.0527	43.7015	47.8146	51.4053	-0.145277	0.154329	0.369515	0.101878	0	0	0	0	0	0	0	0	0	0	1	0	0	0	0	0	0
P05549	TFAP2A	AP2A_HUMAN Transcription factor AP-2-alpha	3	110.746	101.064	110.796	125.231	-0.145189	0.233313	0.459398	0.152704	0	0	0	0	0	0	0	0	0	0	1	0	0	0	0	0	0
O14737	PDCD5	PDCD5_HUMAN Programmed cell death protein 5	18	1397.93	1257.31	1478.07	1471.95	-0.14503	0.119921	0.325431	0.0603868	0	0	0	0	0	0	0	0	0	0	0	1	0	0	0	0	0
P28288	ABCD3	ABCD3_HUMAN ATP-binding cassette sub-family D member 3	10	581.675	552.559	655.027	617.022	-0.144909	0.075943	0.264783	0.0571364	0	0	0	0	0	0	0	0	0	0	0	0	0	0	1	0	0
Q149N8	SHPRH	SHPRH_HUMAN E3 ubiquitin-protein ligase SHPRH	4	213.756	211.132	238.288	234.777	-0.144602	0.05049	0.221042	0.120217	0	0	0	0	0	0	0	0	0	0	1	0	0	0	0	0	0
P51608-2	MECP2	MECP2_HUMAN Isoform B of Methyl-CpG-binding protein 2	3	122.306	167.717	150.863	169.78	-0.1446	0.499131	0.691948	0.094761	0	0	0	0	0	0	0	0	0	0	1	0	0	0	0	0	0
Q9H098-2	FAM107B	F107B_HUMAN Isoform 2 of Protein FAM107B	7	718.021	585.406	748.05	708.211	-0.144546	0.295582	0.520054	0.152423	0	0	0	0	0	0	0	0	0	0	1	0	0	0	0	0	0
P42679-2	MATK	MATK_HUMAN Isoform 2 of Megakaryocyte-associated tyrosine-protein kinase	1	21.0181	26.0733	21.2464	32.1849	-0.144531	0.614801	0.77145	0.113169	0	0	0	0	0	0	0	0	0	0	0	0	0	0	0	0	0
Q9NP79	VTA1	VTA1_HUMAN Vacuolar protein sorting-associated protein VTA1 homolog	9	766.061	720.631	818.742	849.019	-0.144345	0.079357	0.27004	0.0984768	0	0	0	0	0	0	0	0	0	0	0	1	0	0	0	0	0
Q14562	DHX8	DHX8_HUMAN ATP-dependent RNA helicase DHX8	24	1214.52	1229.74	1379.8	1325.08	-0.144184	0.0602512	0.237481	0.0561918	0	0	0	0	0	0	0	0	0	0	1	0	0	0	0	0	0
P54851	EMP2	EMP2_HUMAN Epithelial membrane protein 2	1	59.5523	49.9884	65.4243	57.764	-0.144135	0.295056	0.520054	0.199054	0	0	0	0	0	0	0	0	0	0	1	0	0	0	0	0	0
P51858	HDGF	HDGF_HUMAN Hepatoma-derived growth factor	32	3462.47	2984.16	3455.96	3658.29	-0.144007	0.214062	0.438357	0.0564255	0	0	0	0	0	0	0	0	0	0	1	0	0	0	0	0	0
P49759-3	CLK1	CLK1_HUMAN Isoform 3 of Dual specificity protein kinase CLK1	3	307.756	289.272	321.839	345.769	-0.143789	0.125473	0.333268	0.101787	0	0	0	0	0	0	0	0	0	0	1	0	0	0	0	0	0
Q8IWY9	CDAN1	CDAN1_HUMAN Codanin-1	5	71.4033	65.2968	74.9335	79.6034	-0.143789	0.149863	0.363893	0.0512948	0	0	0	0	0	0	0	0	0	0	0	1	0	0	0	0	0
P61024	CKS1B	CKS1_HUMAN Cyclin-dependent kinases regulatory subunit 1	5	151.79	134.305	126.872	197.789	-0.143724	0.597517	0.760486	0.0693725	0	0	0	0	0	0	0	0	0	0	0	1	0	0	0	0	0
Q9UPR3	SMG5	SMG5_HUMAN Protein SMG5	3	124.551	106.8	127.895	127.636	-0.143649	0.207562	0.432106	0.0507003	0	0	0	0	0	0	0	0	0	0	0	1	0	0	0	0	0
Q9Y2B0	CNPY2	CNPY2_HUMAN Protein canopy homolog 2	7	501.017	543.375	612.024	560.194	-0.143482	0.140589	0.35229	0.0516792	1	0	0	0	0	0	0	0	0	0	0	1	0	0	0	0	0
Q7Z3S9-3	NOTCH2NL	NT2NL_HUMAN Isoform 3 of Notch homolog 2 N-terminal-like protein	1	23.0128	21.7769	21.5686	29.0231	-0.143398	0.434355	0.639271	0.0763584	0	0	0	0	0	0	0	0	0	0	0	0	0	0	0	0	0
Q9Y450-2	HBS1L	HBS1L_HUMAN Isoform 2 of HBS1-like protein	1	41.7188	30.373	46.8879	35.946	-0.143131	0.542511	0.724459	0.124704	0	0	0	0	0	0	0	0	0	0	0	1	0	0	0	0	0
P09543	CNP	CN37_HUMAN 2',3'-cyclic-nucleotide 3'-phosphodiesterase	11	928.369	846.667	993.072	1005.52	-0.143097	0.103458	0.304667	0.0530768	0	0	0	0	0	0	0	0	0	0	0	0	0	0	0	0	1
P14621	ACYP2	ACYP2_HUMAN Acylphosphatase-2	1	17.0031	14.8149	16.6518	19.2971	-0.143089	0.305587	0.530056	0.0521557	0	0	0	0	0	0	0	0	0	0	1	0	0	0	0	0	0
Q12830	BPTF	BPTF_HUMAN Nucleosome-remodeling factor subunit BPTF	39	1994.09	1953.24	2205.51	2110.19	-0.142941	0.0629005	0.243043	0.123527	0	0	0	0	0	0	0	0	0	0	1	0	0	0	0	0	0
Q969M3-3	YIPF5	YIPF5_HUMAN Isoform 3 of Protein YIPF5	2	91.7084	87.5165	101.095	98.4728	-0.14293	0.0628638	0.243042	0.0623715	1	0	1	0	0	0	0	0	0	0	0	0	0	0	0	0	0
Q9UIM3	FKBPL	FKBPL_HUMAN FK506-binding protein-like	4	125.033	114.298	122.698	142.571	-0.142928	0.260253	0.484431	0.0509044	0	0	0	0	0	0	0	0	0	0	1	0	0	0	0	0	0
Q9Y5S9-2	RBM8A	RBM8A_HUMAN Isoform 2 of RNA-binding protein 8A	1	32.9976	26.1833	38.7526	29.213	-0.142852	0.479283	0.676388	0.0508296	0	0	0	0	0	0	0	0	0	0	1	0	0	0	0	0	0
Q14558-2	PRPSAP1	KPRA_HUMAN Isoform 2 of Phosphoribosyl pyrophosphate synthase-associated protein 1	16	1265.5	1251.77	1395.59	1386.72	-0.142748	0.0480307	0.215686	0.108153	0	0	0	0	0	0	0	0	0	0	0	1	0	0	0	0	0
Q15642-3	TRIP10	CIP4_HUMAN Isoform 3 of Cdc42-interacting protein 4	12	465.235	510.178	560.477	531.623	-0.142707	0.129277	0.337771	0.0639797	0	0	0	0	0	0	0	0	0	0	0	0	0	0	0	1	0
Q15758	SLC1A5	AAAT_HUMAN Neutral amino acid transporter B(0)	3	290.615	278.334	388.281	260.13	-0.142657	0.535062	0.717538	0.0661798	0	0	0	0	0	0	0	0	0	0	0	0	0	0	0	0	1
Q96HI0	SENP5	SENP5_HUMAN Sentrin-specific protease 5	3	45.4063	55.7363	53.7175	61.0151	-0.142579	0.35147	0.569261	0.0838375	0	0	0	0	0	0	0	0	0	0	0	0	0	0	0	0	0
Q9UNW1	MINPP1	MINP1_HUMAN Multiple inositol polyphosphate phosphatase 1	5	742.277	706.833	804.234	817.978	-0.142434	0.0675293	0.250485	0.136849	1	0	0	1	0	0	0	0	0	0	0	0	0	0	0	0	0
Q96RY7	IFT140	IF140_HUMAN Intraflagellar transport protein 140 homolog	1	170.942	189.602	201.495	200.699	-0.142308	0.132925	0.34327	0.0546234	0	0	0	0	0	0	0	0	0	0	0	0	0	0	0	0	0
P49454	CENPF	CENPF_HUMAN Centromere protein F	80	4884.91	4893.32	5385.74	5497.5	-0.142277	0.0541839	0.228263	0.0705475	0	0	0	0	0	0	0	0	0	0	1	0	0	0	0	0	0
Q08AG7	MZT1	MZT1_HUMAN Mitotic-spindle organizing protein 1	1	261.724	162.889	242.571	220.53	-0.142128	0.610154	0.768653	0.117328	0	0	0	0	0	0	0	0	0	0	0	0	0	0	0	0	0
P61289-2	PSME3	PSME3_HUMAN Isoform 2 of Proteasome activator complex subunit 3	21	1972.09	1890.64	2112.83	2095.59	-0.14181	0.0604529	0.237715	0.365255	0	0	0	0	0	0	0	0	0	0	1	0	0	0	0	0	0
Q8WUF8	FAM172A	F172A_HUMAN Protein FAM172A	1	13.0414	19.5153	22.2045	15.0508	-0.141744	0.673891	0.813032	0.0523056	1	0	0	0	0	0	0	0	0	0	1	0	0	0	0	0	0
Q96SK2	TMEM209	TM209_HUMAN Transmembrane protein 209	7	274.629	288.756	329.308	301.019	-0.14156	0.104246	0.305909	0.0914375	0	0	0	0	0	0	0	0	0	0	1	0	0	0	0	0	0
O15066	KIF3B	KIF3B_HUMAN Kinesin-like protein KIF3B	13	828.349	799.354	915.37	906.635	-0.140846	0.0534419	0.226376	0.186424	0	0	0	0	0	0	0	0	0	0	0	0	0	0	0	0	0
Q14432	PDE3A	PDE3A_HUMAN cGMP-inhibited 3',5'-cyclic phosphodiesterase A	23	1129.95	1118.34	1260.37	1223.32	-0.140806	0.0548842	0.228616	0.0533582	0	0	0	0	0	0	0	0	0	0	0	0	0	0	0	0	1
P43007	SLC1A4	SATT_HUMAN Neutral amino acid transporter A	2	266.557	264.765	368.796	236.197	-0.140793	0.577563	0.74907	0.0539483	0	0	0	0	0	0	0	0	0	0	0	0	0	0	0	0	0
Q04656-3	ATP7A	ATP7A_HUMAN Isoform 2 of Copper-transporting ATPase 1	10	367.843	340.44	408.334	383.388	-0.140741	0.116674	0.320956	0.111293	1	0	1	0	0	0	0	0	0	0	0	0	0	1	0	0	0
P57081	WDR4	WDR4_HUMAN tRNA (guanine-N(7)-)-methyltransferase non-catalytic subunit WDR4	9	613.29	561.522	672.011	641.43	-0.140671	0.114441	0.318726	0.0524987	0	0	0	0	0	0	0	0	0	0	1	0	0	0	0	0	0
Q8IYT2	CMTR2	CMTR2_HUMAN Cap-specific mRNA (nucleoside-2'-O-)-methyltransferase 2	2	125.921	116.456	133.819	135.982	-0.140642	0.0968912	0.295906	0.0570372	0	0	0	0	0	0	0	0	0	0	0	0	0	0	0	0	0
Q96DM3	C18orf8	MIC1_HUMAN Uncharacterized protein C18orf8	6	382.658	362.211	424.597	411.921	-0.140539	0.0750346	0.263114	0.0652279	0	0	0	0	0	0	0	0	0	0	1	0	0	0	0	0	0
P49327	FASN	FAS_HUMAN Fatty acid synthase	232	16246.2	16684.6	17734.5	17637.9	-0.140498	0.0733143	0.260089	0.103418	0	0	0	0	0	0	0	0	0	0	0	1	0	0	0	0	0
Q9NRG4	SMYD2	SMYD2_HUMAN N-lysine methyltransferase SMYD2	9	722.627	677.112	806.596	760.279	-0.140403	0.103667	0.304941	0.069706	0	0	0	0	0	0	0	0	0	0	0	1	0	0	0	0	0
Q96B02-3	UBE2W	UBE2W_HUMAN Isoform 3 of Ubiquitin-conjugating enzyme E2 W	1	91.9692	81.8496	98.1701	95.0563	-0.140311	0.161211	0.378123	0.0723699	0	0	0	0	0	0	0	0	0	0	1	0	0	0	0	0	0
Q5VZK9	LRRC16A	LR16A_HUMAN Leucine-rich repeat-containing protein 16A	9	373.483	403.807	435.269	429.909	-0.140266	0.0987701	0.298421	0.169209	0	0	0	0	0	0	0	0	0	0	0	1	0	0	0	0	0
Q9NX57	RAB20	RAB20_HUMAN Ras-related protein Rab-20	3	64.6162	70.3875	86.6353	66.6385	-0.140186	0.387541	0.599596	0.0896763	0	0	0	0	0	0	0	0	0	0	0	0	0	1	0	0	0
Q15018	FAM175B	F175B_HUMAN BRISC complex subunit Abro1	6	336.602	327.833	374.861	367.688	-0.140071	0.0563338	0.232046	0.0655089	0	0	0	0	0	0	0	0	0	0	0	1	0	0	0	0	0
Q9UKV8	AGO2	AGO2_HUMAN Protein argonaute-2	12	617.611	544.949	648.744	646.75	-0.139864	0.161651	0.378357	0.0778207	0	0	0	0	0	0	0	0	0	0	0	1	0	0	0	0	0
Q58FG1	HSP90AA4P	HS904_HUMAN Putative heat shock protein HSP 90-alpha A4	1	33.7718	19.3173	24.3357	34.0314	-0.139814	0.706512	0.832078	0.0719926	0	0	0	0	0	0	0	0	0	0	0	0	0	0	0	0	0
P30520	ADSS	PURA2_HUMAN Adenylosuccinate synthetase isozyme 2	16	932.618	934.36	1038.93	1047.33	-0.139772	0.050927	0.22197	0.133656	0	0	0	0	1	0	0	0	0	0	0	1	0	0	0	0	0
O43861	ATP9B	ATP9B_HUMAN Probable phospholipid-transporting ATPase IIB	2	20.8624	14.6106	18.6853	20.2963	-0.139735	0.51635	0.706066	0.0624962	1	0	1	0	0	0	0	0	0	0	0	0	0	0	0	0	0
Q15047	SETDB1	SETB1_HUMAN Histone-lysine N-methyltransferase SETDB1	10	616.501	637.779	707.364	692.872	-0.139648	0.0635737	0.243862	0.223971	0	0	0	0	0	0	0	0	0	0	1	0	0	0	0	0	0
P23193	TCEA1	TCEA1_HUMAN Transcription elongation factor A protein 1	21	1118.3	1144.76	1257.58	1231.14	-0.139546	0.0615816	0.239752	0.295447	0	0	0	0	0	0	0	0	0	0	1	0	0	0	0	0	0
Q9H425	C1orf198	CA198_HUMAN Uncharacterized protein C1orf198	9	407.373	410.2	462.409	448.841	-0.139432	0.0547138	0.228616	0.0776782	0	0	0	0	0	0	0	0	0	0	0	1	0	0	0	0	0
Q969T9	WBP2	WBP2_HUMAN WW domain-binding protein 2	6	410.142	392.831	427.375	473.819	-0.139376	0.171876	0.390042	0.193307	0	0	0	0	0	0	0	0	0	0	0	1	0	0	0	0	0
Q14693-2	LPIN1	LPIN1_HUMAN Isoform 2 of Phosphatidate phosphatase LPIN1	1	3.11248	10.0771	6.91791	7.98685	-0.139337	0.840601	0.91179	0.0500585	1	0	1	0	0	0	0	0	0	0	0	1	0	0	0	0	0
Q9H1U4	MEGF9	MEGF9_HUMAN Multiple epidermal growth factor-like domains protein 9	1	19.3957	24.5342	22.1414	26.432	-0.139266	0.443804	0.647063	0.057187	0	0	0	0	0	0	0	0	0	0	1	0	0	0	0	0	0
O14745	SLC9A3R1	NHRF1_HUMAN Na(+)/H(+) exchange regulatory cofactor NHE-RF1	10	810.964	766.596	868.997	889.602	-0.139226	0.0737339	0.260832	0.0547018	0	0	0	0	0	0	0	0	0	0	0	0	0	0	0	0	1
Q8TCY9	URGCP	URGCP_HUMAN Up-regulator of cell proliferation	1	23.9175	25.1316	29.3995	25.9769	-0.138973	0.14008	0.351411	0.0829824	0	0	0	0	0	0	0	0	0	0	0	1	0	0	0	0	0
Q9H6Z4	RANBP3	RANB3_HUMAN Ran-binding protein 3	22	1464.63	1373.88	1565.36	1573.01	-0.138949	0.0830955	0.276108	0.0700969	0	0	0	0	0	0	0	0	0	0	1	0	0	0	0	0	0
O15234	CASC3	CASC3_HUMAN Protein CASC3	4	197.288	212.23	235.811	219.478	-0.138894	0.09781	0.296964	0.108154	0	0	0	0	0	0	0	0	0	0	1	0	0	0	0	0	0
Q96FC9-2	DDX11	DDX11_HUMAN Isoform 2 of Probable ATP-dependent RNA helicase DDX11	6	315.732	318.506	364.077	341.965	-0.138611	0.0787997	0.269788	0.0954675	0	0	0	0	0	0	0	0	0	0	1	0	0	0	0	0	0
P52732	KIF11	KIF11_HUMAN Kinesin-like protein KIF11	39	2496.58	2313.13	2579.55	2663.57	-0.138606	0.074059	0.261479	0.080699	0	0	0	0	0	0	0	0	0	0	0	1	0	0	0	0	0
O43148-2	RNMT	MCES_HUMAN Isoform 2 of mRNA cap guanine-N7 methyltransferase	15	1127.22	1185.67	1298.41	1250.27	-0.138585	0.0874536	0.282058	0.0613246	0	0	0	0	0	0	0	0	0	0	1	0	0	0	0	0	0
Q9GZP8	IMUP	IMUP_HUMAN Immortalization up-regulated protein	1	11.6703	14.7558	12.7497	17.4834	-0.13837	0.532811	0.715539	0.0755201	0	0	0	0	0	0	0	0	0	0	1	0	0	0	0	0	0
P09601	HMOX1	HMOX1_HUMAN Heme oxygenase 1	4	131.241	161.159	169.457	154.903	-0.138366	0.33535	0.557775	0.0584607	1	0	1	0	0	0	0	0	0	0	0	0	0	1	0	0	0
P54760	EPHB4	EPHB4_HUMAN Ephrin type-B receptor 4	3	123.945	112.137	132.744	127.921	-0.13823	0.131895	0.34225	0.0906136	0	0	0	0	0	0	0	0	0	0	0	0	0	0	0	0	0
Q92844	TANK	TANK_HUMAN TRAF family member-associated NF-kappa-B activator	3	68.9562	56.4151	60.0962	80.8492	-0.138191	0.527307	0.711926	0.0577275	0	0	0	0	0	0	0	0	0	0	0	1	0	0	0	0	0
O95295	SNAPIN	SNAPN_HUMAN SNARE-associated protein Snapin	3	139.339	131.458	147.939	152.345	-0.138163	0.0963832	0.295301	0.0515591	0	0	0	0	0	0	0	0	0	0	0	0	0	1	0	0	0
O00534	VWA5A	VMA5A_HUMAN von Willebrand factor A domain-containing protein 5A	3	107.638	94.961	107.134	118.754	-0.137544	0.241253	0.467661	0.168677	0	0	0	0	0	0	0	0	0	0	1	0	0	0	0	0	0
P10155	TROVE2	RO60_HUMAN 60 kDa SS-A/Ro ribonucleoprotein	15	1147.13	1042.13	1245.48	1162	-0.137462	0.136943	0.34829	0.0760808	0	0	0	0	0	0	0	0	0	0	0	1	0	0	0	0	0
Q8NFA0	USP32	UBP32_HUMAN Ubiquitin carboxyl-terminal hydrolase 32	5	228.806	228.106	257.512	248.616	-0.137394	0.0542992	0.22846	0.181784	0	0	0	0	0	0	0	0	0	0	0	0	0	1	0	0	0
Q8N122	RPTOR	RPTOR_HUMAN Regulatory-associated protein of mTOR	12	402.617	416.509	452.901	464.358	-0.137332	0.0665316	0.248161	0.0547779	0	0	0	0	0	0	0	0	0	0	0	0	1	0	0	0	0
Q9HCK8	CHD8	CHD8_HUMAN Chromodomain-helicase-DNA-binding protein 8	21	1822.47	1775.84	1969.17	1970.37	-0.137241	0.0590604	0.234895	0.154469	0	0	0	0	0	0	0	0	0	0	1	0	0	0	0	0	0
Q9BZX2	UCK2	UCK2_HUMAN Uridine-cytidine kinase 2	7	723.787	670.75	783.88	770.449	-0.13722	0.0999404	0.299347	0.0499256	0	0	0	0	0	0	0	0	0	0	1	0	0	0	0	0	0
Q7L5D6	GET4	GET4_HUMAN Golgi to ER traffic protein 4 homolog	2	68.6395	65.185	68.3232	82.3667	-0.137191	0.327385	0.551537	0.156607	0	0	0	0	0	0	0	0	0	0	0	1	0	0	0	0	0
O14519	CDK2AP1	CDKA1_HUMAN Cyclin-dependent kinase 2-associated protein 1	3	30.2361	25.0813	29.4014	32.5672	-0.137113	0.361531	0.576876	0.0557769	0	0	0	0	0	0	0	0	0	0	1	0	0	0	0	0	0
Q9UMZ2	SYNRG	SYNRG_HUMAN Synergin gamma	14	869.308	739.495	861.778	936.959	-0.137045	0.263475	0.48852	0.0833411	0	0	0	0	0	0	0	0	0	0	0	1	0	0	0	0	0
Q9UK76	HN1	HN1_HUMAN Hematological and neurological expressed 1 protein	12	564.94	512.363	580.574	616.249	-0.136854	0.162251	0.379495	0.077753	0	0	0	0	0	0	0	0	0	0	1	0	0	0	0	0	0
A9UHW6-3	MIF4GD	MI4GD_HUMAN Isoform 3 of MIF4G domain-containing protein	3	185.085	174.332	214.519	187.964	-0.136668	0.185448	0.406938	0.113927	0	0	0	0	0	0	0	0	0	0	1	0	0	0	0	0	0
Q68DK2	ZFYVE26	ZFY26_HUMAN Zinc finger FYVE domain-containing protein 26	3	230.169	222.767	249.825	251.905	-0.136662	0.0724271	0.258314	0.0691104	0	0	0	0	0	0	0	0	0	0	0	0	0	0	0	0	0
O95365	ZBTB7A	ZBT7A_HUMAN Zinc finger and BTB domain-containing protein 7A	2	29.8944	34.9874	38.3188	35	-0.136411	0.2571	0.481647	0.143172	0	0	0	0	0	0	0	0	0	0	1	0	0	0	0	0	0
P62316-2	SNRPD2	SMD2_HUMAN Isoform 2 of Small nuclear ribonucleoprotein Sm D2	1	30.314	24.4684	31.4234	29.9354	-0.136327	0.351388	0.569261	0.0655542	0	0	0	0	0	0	0	0	0	0	0	1	0	0	0	0	0
Q96KQ4	PPP1R13B	ASPP1_HUMAN Apoptosis-stimulating of p53 protein 1	2	49.2052	44.3718	48.0123	59.7915	-0.136248	0.419228	0.62592	0.258661	0	0	0	0	0	0	0	0	0	0	1	0	0	0	0	0	0
Q9H2P0	ADNP	ADNP_HUMAN Activity-dependent neuroprotector homeobox protein	30	2375.9	2390.29	2534.6	2684.68	-0.136073	0.0939965	0.293102	0.0649281	0	0	0	0	0	0	0	0	0	0	1	0	0	0	0	0	0
P01116-2	KRAS	RASK_HUMAN Isoform 2B of GTPase KRas	3	90.0492	86.3767	98.5123	97.8721	-0.135988	0.0717237	0.257367	0.0580863	0	0	0	0	0	0	0	0	0	0	0	0	0	0	0	0	0
Q6IEG0	SNRNP48	SNR48_HUMAN U11/U12 small nuclear ribonucleoprotein 48 kDa protein	3	255.363	238.094	284.696	264.034	-0.135958	0.130448	0.339803	0.327682	0	0	0	0	0	0	0	0	0	0	1	0	0	0	0	0	0
Q8WUY8	NAT14	NAT14_HUMAN N-acetyltransferase 14	1	70.4341	63.5357	78.1965	72.002	-0.135955	0.163062	0.380593	0.151454	0	0	0	0	0	0	0	0	0	0	0	0	0	0	0	0	0
Q9BVW5	TIPIN	TIPIN_HUMAN TIMELESS-interacting protein	4	158.804	162.893	189.314	169.471	-0.13586	0.133257	0.343332	0.0656561	0	0	0	0	0	0	0	0	0	0	0	0	0	0	0	0	0
Q8IWX8	CHERP	CHERP_HUMAN Calcium homeostasis endoplasmic reticulum protein	16	1810.48	1707.64	1882.65	1996.7	-0.135811	0.101812	0.302271	0.0924634	1	0	0	0	0	0	0	0	0	0	0	0	0	0	0	0	0
Q9Y295	DRG1	DRG1_HUMAN Developmentally-regulated GTP-binding protein 1	22	2018.08	1906	2110.43	2160.53	-0.13569	0.0767106	0.266193	0.063109	0	0	0	0	0	0	0	0	0	0	1	0	0	0	0	0	0
Q9UBC1	NFKBIL1	IKBL1_HUMAN NF-kappa-B inhibitor-like protein 1	2	43.9783	51.1279	53.2356	55.0035	-0.135569	0.20988	0.433763	0.100463	0	0	0	0	0	0	0	0	0	0	1	0	0	0	0	0	0
Q9NVR5	DNAAF2	KTU_HUMAN Protein kintoun	3	183.405	179.282	195.426	207.241	-0.135496	0.124868	0.332421	0.110194	0	0	0	0	0	0	0	0	0	0	0	1	0	0	0	0	0
Q15796	SMAD2	SMAD2_HUMAN Mothers against decapentaplegic homolog 2	3	229.948	264.235	282.644	265.412	-0.135468	0.198858	0.424705	0.0516923	0	0	0	0	0	0	0	0	0	0	0	1	0	0	0	0	0
P30307	CDC25C	MPIP3_HUMAN M-phase inducer phosphatase 3	3	134.778	142.509	157.248	149.003	-0.135357	0.0790438	0.269825	0.0549278	0	0	0	0	0	0	0	0	0	0	1	0	0	0	0	0	0
O75319	DUSP11	DUS11_HUMAN RNA/RNP complex-1-interacting phosphatase	1	32.2529	28.4059	30.4705	37.9257	-0.135334	0.450374	0.651636	0.0775003	0	0	0	0	0	0	0	0	0	0	1	0	0	0	0	0	0
Q96L92	SNX27	SNX27_HUMAN Sorting nexin-27	11	473.835	419.815	481.944	510.534	-0.135171	0.207178	0.431627	0.165396	0	0	0	0	0	0	0	0	0	0	0	0	0	0	0	1	0
Q9HCE5	METTL14	MET14_HUMAN Methyltransferase-like protein 14	1	14.941	15.4759	14.6583	19.5173	-0.135012	0.438357	0.643175	0.0661182	0	0	0	0	0	0	0	0	0	0	1	0	0	0	0	0	0
Q96KR1	ZFR	ZFR_HUMAN Zinc finger RNA-binding protein	42	3389.88	3031.55	3509.4	3539.44	-0.134888	0.162668	0.379938	0.0586579	0	0	0	0	0	0	0	0	0	0	1	0	0	0	0	0	0
Q0PNE2	ELP6	ELP6_HUMAN Elongator complex protein 6	4	241.175	230.306	255.636	266.655	-0.134771	0.0987036	0.298421	0.257623	0	0	0	0	0	0	0	0	0	0	0	1	0	0	0	0	0
Q9Y4C1	KDM3A	KDM3A_HUMAN Lysine-specific demethylase 3A	8	335.415	314.22	380.643	343.586	-0.134763	0.165097	0.382265	0.0704566	0	0	0	0	0	0	0	0	0	0	1	0	0	0	0	0	0
Q96ME1	FBXL18	FXL18_HUMAN F-box/LRR-repeat protein 18	6	239.585	244.303	258.637	278.959	-0.134625	0.112246	0.315908	0.0780197	0	0	0	0	0	0	0	0	0	0	0	1	0	0	0	0	0
Q49A26-2	GLYR1	GLYR1_HUMAN Isoform 2 of Putative oxidoreductase GLYR1	2	39.5344	48.9544	48.2765	51.6473	-0.134051	0.357652	0.574118	0.149639	0	0	0	0	0	0	0	0	0	0	1	0	0	0	0	0	0
Q15072	ZNF146	OZF_HUMAN Zinc finger protein OZF	3	111.498	111.836	121.56	124.19	-0.134004	0.0649033	0.245528	0.0671889	0	0	0	0	0	0	0	0	0	0	1	0	0	0	0	0	0
Q9NYZ3	GTSE1	GTSE1_HUMAN G2 and S phase-expressed protein 1	5	311.016	275.768	327.904	323.549	-0.133913	0.167275	0.384773	0.107944	0	0	0	0	0	0	0	0	0	0	0	0	0	0	0	0	0
Q7KZI7-14	MARK2	MARK2_HUMAN Isoform 14 of Serine/threonine-protein kinase MARK2	10	541.613	504.78	604.799	565.145	-0.133878	0.128833	0.337262	0.0506309	0	0	0	0	0	0	0	0	0	0	0	0	0	0	0	0	1
Q8TAD8	SNIP1	SNIP1_HUMAN Smad nuclear-interacting protein 1	3	103.021	90.3739	105.543	108.311	-0.133806	0.181484	0.401895	0.123699	0	0	0	0	0	0	0	0	0	0	1	0	0	0	0	0	0
P33908	MAN1A1	MA1A1_HUMAN Mannosyl-oligosaccharide 1,2-alpha-mannosidase IA	2	118.252	111.466	129.336	123.759	-0.133648	0.0930775	0.29173	0.0498223	0	0	0	0	0	0	0	0	0	0	0	0	0	1	0	0	0
Q15014	MORF4L2	MO4L2_HUMAN Mortality factor 4-like protein 2	6	454.572	416.134	446.752	523.002	-0.133585	0.302821	0.527192	0.129328	0	0	0	0	0	0	0	0	0	0	1	0	0	0	0	0	0
O00189	AP4M1	AP4M1_HUMAN AP-4 complex subunit mu-1	2	47.2402	42.8721	44.8197	58.0027	-0.133298	0.486161	0.682262	0.0809026	0	0	0	0	0	0	0	0	0	0	0	0	0	0	0	0	0
O95835	LATS1	LATS1_HUMAN Serine/threonine-protein kinase LATS1	6	225.15	226.947	248.918	249.831	-0.133197	0.0641625	0.244376	0.217364	0	0	0	0	0	0	0	0	0	0	0	0	0	0	0	0	0
Q9H9L7	AKIRIN1	AKIR1_HUMAN Akirin-1	1	133.969	115.596	115.761	163.97	-0.13316	0.560421	0.736885	0.0644932	0	0	0	0	0	0	0	0	0	0	1	0	0	0	0	0	0
Q9Y5K6	CD2AP	CD2AP_HUMAN CD2-associated protein	23	2813.79	2654.84	2887.19	3025.69	-0.132936	0.0846348	0.2778	0.0561533	0	0	0	0	0	0	0	0	0	0	0	0	0	0	0	0	1
Q6DKI1	RPL7L1	RL7L_HUMAN 60S ribosomal protein L7-like 1	5	521.514	629.495	638.232	634.782	-0.132503	0.29726	0.521044	0.165301	0	0	0	0	0	0	0	0	1	0	0	0	0	0	0	0	0
Q9UKI8-2	TLK1	TLK1_HUMAN Isoform 2 of Serine/threonine-protein kinase tousled-like 1	6	308.674	283.697	328.557	327.385	-0.132331	0.124294	0.332037	0.0570968	0	0	0	0	0	0	0	0	0	0	1	0	0	0	0	0	0
Q86XR8	CEP57	CEP57_HUMAN Centrosomal protein of 57 kDa	3	60.4912	57.7947	73.307	59.2648	-0.132195	0.337189	0.559314	0.178047	0	0	0	0	0	0	0	0	0	0	0	0	0	0	0	0	0
E9PRG8	C11orf48	E9PRG8_HUMAN Uncharacterized protein C11orf48	1	229.761	259.857	253.057	289.524	-0.132181	0.293825	0.519486	0.239027	0	0	0	0	0	0	0	0	0	0	1	0	0	0	0	0	0
Q3T8J9	GON4L	GON4L_HUMAN GON-4-like protein	4	284.184	267.727	302.351	307.317	-0.132078	0.110761	0.313719	0.0613938	0	0	0	0	0	0	0	0	0	0	1	0	0	0	0	0	0
P22102	GART	PUR2_HUMAN Trifunctional purine biosynthetic protein adenosine-3	43	4569.52	4613.08	5120.52	5066.61	-0.131904	0.0641641	0.244376	0.10061	0	0	0	0	0	0	0	0	0	0	0	1	0	0	0	0	0
O75475	PSIP1	PSIP1_HUMAN PC4 and SFRS1-interacting protein	26	2250.52	2091.29	2366.94	2341.24	-0.131769	0.104676	0.306132	0.066286	0	0	0	0	0	0	0	0	0	0	1	0	0	0	0	0	0
P62330	ARF6	ARF6_HUMAN ADP-ribosylation factor 6	1	58.2556	58.2833	63.7014	66.6608	-0.13167	0.0887787	0.283611	0.201654	0	0	0	0	0	0	0	0	0	0	0	1	0	0	0	0	0
Q7Z7A3	CTU1	CTU1_HUMAN Cytoplasmic tRNA 2-thiolation protein 1	5	211.697	196.16	219.496	230.517	-0.131552	0.151372	0.36545	0.0552423	0	0	0	0	0	0	0	0	0	0	0	1	0	0	0	0	0
P10644	PRKAR1A	KAP0_HUMAN cAMP-dependent protein kinase type I-alpha regulatory subunit	11	821.797	843.245	961.62	887.792	-0.131546	0.123114	0.331277	0.0666835	0	0	0	0	0	0	0	0	0	0	0	1	0	0	0	0	0
Q9NP64	ZCCHC17	NO40_HUMAN Nucleolar protein of 40 kDa	2	39.8299	43.5913	49.7632	44.9385	-0.131376	0.146074	0.358653	0.102134	0	0	0	0	0	0	0	0	0	0	0	0	0	0	0	0	0
P43357	MAGEA3	MAGA3_HUMAN Melanoma-associated antigen 3	2	207.565	195.888	213.484	234.238	-0.131195	0.19671	0.421801	0.0853521	0	0	0	0	0	0	0	0	0	0	0	0	0	0	0	0	0
Q8N9N8	EIF1AD	EIF1A_HUMAN Probable RNA-binding protein EIF1AD	6	717.946	707.911	812.777	769.811	-0.131173	0.0805158	0.272455	0.198812	0	0	0	0	0	0	0	0	0	0	1	0	0	0	0	0	0
Q9P1U0	ZNRD1	RPA12_HUMAN DNA-directed RNA polymerase I subunit RPA12	1	45.4754	46.8813	57.1275	47.481	-0.131135	0.270457	0.495268	0.0791596	0	0	0	0	0	0	0	0	0	0	1	0	0	0	0	0	0
A3KN83	SBNO1	SBNO1_HUMAN Protein strawberry notch homolog 1	9	666.643	655.26	745.607	723.159	-0.131005	0.0666052	0.248161	0.0505913	0	0	0	0	0	0	0	0	0	0	1	0	0	0	0	0	0
Q8TDC3-2	BRSK1	BRSK1_HUMAN Isoform 2 of Serine/threonine-protein kinase BRSK1	2	146.136	153.175	173.858	157.781	-0.130917	0.133506	0.343332	0.0733522	0	0	0	0	0	0	0	0	0	0	1	0	0	0	0	0	0
O60678	PRMT3	ANM3_HUMAN Protein arginine N-methyltransferase 3	10	1241.56	1202.87	1334.12	1342.92	-0.130906	0.0684694	0.251751	0.137836	0	0	0	0	0	0	0	0	0	0	0	0	0	0	0	0	0
Q13283	G3BP1	G3BP1_HUMAN Ras GTPase-activating protein-binding protein 1	46	3616.93	3689.44	4039.92	3906.91	-0.130794	0.0743537	0.262101	0.0620691	0	0	0	0	0	0	0	0	0	0	0	1	0	0	0	0	0
Q9Y6B6	SAR1B	SAR1B_HUMAN GTP-binding protein SAR1b	11	1313.44	1281.01	1405.15	1457.27	-0.130446	0.075763	0.264783	0.134997	1	0	1	0	0	0	0	0	0	0	0	0	0	0	0	0	0
O75586	MED6	MED6_HUMAN Mediator of RNA polymerase II transcription subunit 6	3	284.14	280.098	295.984	331.67	-0.130253	0.186473	0.407791	0.0737587	0	0	0	0	0	0	0	0	0	0	1	0	0	0	0	0	0
P51153	RAB13	RAB13_HUMAN Ras-related protein Rab-13	12	1038.02	993.298	1172.28	1086.04	-0.130003	0.124715	0.332421	0.0618863	0	0	0	0	0	0	0	0	0	0	0	1	0	0	0	0	0
Q8IY22	CMIP	CMIP_HUMAN C-Maf-inducing protein	4	192.488	188.967	207.635	215.656	-0.129936	0.097862	0.296968	0.0831871	0	0	0	0	0	0	0	0	0	0	0	1	0	0	0	0	0
Q14181	POLA2	DPOA2_HUMAN DNA polymerase alpha subunit B	5	254.158	272.482	313.679	273.447	-0.129841	0.226959	0.453307	0.165346	0	0	0	0	0	0	0	0	0	0	1	0	0	0	0	0	0
Q92845	KIFAP3	KIFA3_HUMAN Kinesin-associated protein 3	5	311.473	287.795	328.918	334.422	-0.129805	0.127935	0.336521	0.0553918	0	0	0	0	0	0	0	0	0	0	0	0	0	0	0	0	0
Q96H55	MYO19	MYO19_HUMAN Unconventional myosin-XIX	9	562.056	531.244	626.107	583.119	-0.129797	0.124441	0.33229	0.112728	0	0	0	0	1	0	0	0	0	0	0	0	0	0	0	0	0
Q9H089	LSG1	LSG1_HUMAN Large subunit GTPase 1 homolog	20	1098.63	1139.58	1262.43	1186.03	-0.129672	0.113829	0.318039	0.122081	1	0	0	0	0	0	0	0	0	0	0	1	0	0	0	0	0
Q8N884	MB21D1	CGAS_HUMAN Cyclic GMP-AMP synthase	9	690.913	705.526	778.545	773.688	-0.129591	0.0663822	0.247884	0.0714503	0	0	0	0	0	0	0	0	0	0	1	0	0	0	0	0	0
Q96CP2	FLYWCH2	FWCH2_HUMAN FLYWCH family member 2	11	929.717	911.068	1020.51	1028.6	-0.129546	0.0662434	0.247884	0.0886036	0	0	0	0	0	0	0	0	0	0	1	0	0	0	0	0	0
Q7Z3B3	KANSL1	KANL1_HUMAN KAT8 regulatory NSL complex subunit 1	4	159.652	158.083	184.378	167.057	-0.129534	0.117018	0.321209	0.0542231	0	0	0	0	0	0	0	0	0	0	1	0	0	0	0	0	0
Q9UBW8	COPS7A	CSN7A_HUMAN COP9 signalosome complex subunit 7a	9	691.074	602.749	721.2	709.228	-0.129338	0.218808	0.44286	0.0832479	0	0	0	0	0	0	0	0	0	0	1	0	0	0	0	0	0
Q9UKA4	AKAP11	AKA11_HUMAN A-kinase anchor protein 11	3	136.187	146.921	168.075	144.464	-0.129324	0.2303	0.455887	0.101578	0	0	0	0	0	0	0	0	0	0	0	1	0	0	0	0	0
Q8WTW3	COG1	COG1_HUMAN Conserved oligomeric Golgi complex subunit 1	11	430.845	440.478	486.821	475.06	-0.129314	0.0654204	0.246333	0.09165	0	0	0	0	0	0	0	0	0	0	0	0	0	1	0	0	0
Q8TEL6	TRPC4AP	TP4AP_HUMAN Short transient receptor potential channel 4-associated protein	4	129.599	137.554	147.024	147.32	-0.129159	0.0980145	0.297296	0.111378	0	0	0	0	0	0	0	0	0	0	0	1	0	0	0	0	0
P51790-2	CLCN3	CLCN3_HUMAN Isoform 2 of H(+)/Cl(-) exchange transporter 3	2	108.706	97.1082	116.381	109.46	-0.129033	0.170703	0.388254	0.078357	0	0	0	0	0	0	0	0	0	0	0	0	0	0	0	1	0
Q8N5A5	ZGPAT	ZGPAT_HUMAN Zinc finger CCCH-type with G patch domain-containing protein	11	464.046	434.298	483.225	508.397	-0.128953	0.134603	0.344304	0.134963	0	0	0	0	0	0	0	0	0	0	1	0	0	0	0	0	0
Q9H814	PHAX	PHAX_HUMAN Phosphorylated adapter RNA export protein	13	723.834	660.146	746.005	790.432	-0.128883	0.168337	0.385548	0.053757	0	0	0	0	0	0	0	0	0	0	1	0	0	0	0	0	0
Q13895	BYSL	BYST_HUMAN Bystin	13	992.583	941.98	1062.4	1077.16	-0.1288	0.08376	0.276425	0.181748	0	0	0	0	0	0	0	0	0	0	0	0	0	0	0	0	0
P23526	AHCY	SAHH_HUMAN Adenosylhomocysteinase	60	5161.57	5103.41	5563.13	5760.82	-0.128682	0.0758393	0.264783	0.0578625	0	0	0	0	0	0	0	0	0	0	0	1	0	0	0	0	0
Q96AY2-2	EME1	EME1_HUMAN Isoform 2 of Crossover junction endonuclease EME1	2	219.296	213.767	241.855	234.719	-0.128598	0.0769084	0.266602	0.0522179	0	0	0	0	0	0	0	0	0	0	0	1	0	0	0	0	0
Q14669-2	TRIP12	TRIPC_HUMAN Isoform 2 of E3 ubiquitin-protein ligase TRIP12	27	1250.93	1137.95	1301.26	1324.08	-0.128595	0.136952	0.34829	0.0903256	0	0	0	0	0	0	0	0	0	0	1	0	0	0	0	0	0
Q8NEL9	DDHD1	DDHD1_HUMAN Phospholipase DDHD1	4	115.211	126.374	124.938	138.29	-0.128479	0.236253	0.462865	0.0966933	0	0	0	0	0	0	0	0	0	0	0	0	0	0	0	0	0
Q9C0B7	TANGO6	TNG6_HUMAN Transport and Golgi organization protein 6 homolog	11	497.665	513.281	563.082	559.049	-0.128462	0.0725466	0.258602	0.0658705	0	0	0	0	0	0	0	0	0	0	0	0	0	1	0	0	0
Q9Y450	HBS1L	HBS1L_HUMAN HBS1-like protein	28	2212.63	2201.1	2402.28	2393.17	-0.128393	0.0684594	0.251751	0.0625239	0	0	0	0	0	0	0	0	0	0	0	1	0	0	0	0	0
Q8WXE0	CASKIN2	CSKI2_HUMAN Caskin-2	2	49.9759	49.5581	55.7407	56.1968	-0.128372	0.0717617	0.257367	0.0809884	0	0	0	0	0	0	0	0	0	0	0	0	0	0	0	0	1
Q9UI10	EIF2B4	EI2BD_HUMAN Translation initiation factor eIF-2B subunit delta	1	58.3503	42.1298	51.4106	60.3632	-0.128248	0.568786	0.743596	0.071087	0	0	0	0	0	0	0	0	0	0	1	0	0	0	0	0	0
Q13459	MYO9B	MYO9B_HUMAN Unconventional myosin-IXb	16	671.48	638.518	747.05	710.718	-0.128191	0.10192	0.302405	0.0563255	0	0	0	0	0	0	0	0	0	0	0	1	0	0	0	0	0
Q8N163	CCAR2	CCAR2_HUMAN Cell cycle and apoptosis regulator protein 2	43	3736.09	3968.75	4283.44	4101.84	-0.128172	0.132652	0.342963	0.0789542	0	0	0	0	0	0	0	0	0	0	1	0	0	0	0	0	0
P54289	CACNA2D1	CA2D1_HUMAN Voltage-dependent calcium channel subunit alpha-2/delta-1	14	456.231	413.952	525.053	440.832	-0.128158	0.309704	0.534019	0.0546161	0	0	0	0	0	0	0	0	0	0	0	0	0	0	0	0	0
Q08211	DHX9	DHX9_HUMAN ATP-dependent RNA helicase A	112	8537.42	8375.27	9466.05	9315.76	-0.127795	0.099854	0.299347	0.101235	0	0	0	0	0	0	0	0	0	0	1	0	0	0	0	0	0
P10398	ARAF	ARAF_HUMAN Serine/threonine-protein kinase A-Raf	6	258.135	257.604	287.216	282.663	-0.127701	0.0672401	0.250056	0.152234	0	0	0	0	0	0	0	0	0	0	0	0	0	0	0	0	0
Q96N21	ENTHD2	AP4AT_HUMAN AP-4 complex accessory subunit tepsin	2	303.735	271.364	328.274	305.185	-0.127592	0.203134	0.428366	0.18408	0	0	0	0	0	0	0	0	0	0	0	0	0	1	0	0	0
Q9NVM1	EVA1B	EVA1B_HUMAN Protein eva-1 homolog B	3	48.8006	44.7639	56.6162	48.6554	-0.12733	0.242631	0.468618	0.0699202	0	0	0	0	0	0	0	0	0	0	0	1	0	0	0	0	0
H0Y5Y0	PREP	H0Y5Y0_HUMAN Prolyl endopeptidase (Fragment)	1	110.272	103.778	119.047	115.895	-0.127159	0.109535	0.312918	0.0840685	0	0	0	0	0	0	0	0	0	0	0	1	0	0	0	0	0
P46777	RPL5	RL5_HUMAN 60S ribosomal protein L5	75	5183.05	5459.17	5858.47	5830.52	-0.127019	0.0856805	0.279572	0.0696613	0	0	0	0	0	0	0	0	1	0	0	1	0	0	0	0	0
Q99570	PIK3R4	PI3R4_HUMAN Phosphoinositide 3-kinase regulatory subunit 4	20	1232.87	1232.05	1386.39	1313.88	-0.12687	0.0931192	0.29173	0.1875	0	0	0	0	0	0	0	0	0	0	0	0	0	0	0	1	0
Q9UI14	RABAC1	PRAF1_HUMAN Prenylated Rab acceptor protein 1	2	75.467	76.228	90.3818	79.2992	-0.126788	0.16645	0.383933	0.217271	0	0	0	0	0	0	0	0	0	0	0	0	0	0	0	0	0
O60271	SPAG9	JIP4_HUMAN C-Jun-amino-terminal kinase-interacting protein 4	36	2280.66	2138.19	2375.73	2406.56	-0.126573	0.0989221	0.298421	0.0656604	0	0	0	0	0	0	0	0	0	0	0	0	0	0	0	0	0
Q9C0D3	ZYG11B	ZY11B_HUMAN Protein zyg-11 homolog B	3	87.6883	83.7714	101.22	89.176	-0.12651	0.202789	0.428095	0.0500291	0	0	0	0	0	0	0	0	0	0	0	0	0	1	0	0	0
O95696-2	BRD1	BRD1_HUMAN Isoform 2 of Bromodomain-containing protein 1	5	139.328	142.959	165.171	145.031	-0.126434	0.170272	0.387851	0.199252	0	0	0	0	0	0	0	0	0	0	1	0	0	0	0	0	0
Q9BVA0	KATNB1	KTNB1_HUMAN Katanin p80 WD40 repeat-containing subunit B1	5	182.306	179.68	209.2	191.765	-0.126405	0.115115	0.319935	0.0569647	0	0	0	0	0	0	0	0	0	0	0	1	0	0	0	0	0
Q14139-2	UBE4A	UBE4A_HUMAN Isoform 2 of Ubiquitin conjugation factor E4 A	7	335.911	325.452	366.137	363.459	-0.126373	0.0790916	0.269825	0.0735752	0	0	0	0	0	0	0	0	0	0	1	0	0	0	0	0	0
Q9P2W1	PSMC3IP	HOP2_HUMAN Homologous-pairing protein 2 homolog	1	157.205	145.992	160.766	173.096	-0.126311	0.190972	0.413161	0.239634	0	0	0	0	0	0	0	0	0	0	1	0	0	0	0	0	0
Q01970	PLCB3	PLCB3_HUMAN 1-phosphatidylinositol 4,5-bisphosphate phosphodiesterase beta-3	13	479.567	415.06	469.277	519.633	-0.126215	0.314129	0.539142	0.145596	0	0	0	0	0	0	0	0	0	0	1	0	0	0	0	0	0
Q15311	RALBP1	RBP1_HUMAN RalA-binding protein 1	9	501.326	491.595	556.357	545.173	-0.126175	0.0737585	0.260832	0.181273	0	0	0	0	1	0	0	0	0	0	0	1	0	0	0	0	0
P14324	FDPS	FPPS_HUMAN Farnesyl pyrophosphate synthase	20	1737.71	1779.89	1967.41	1859.22	-0.125978	0.119221	0.325139	0.107346	0	0	0	0	0	0	0	0	0	0	0	1	0	0	0	0	0
Q9BZE2	PUS3	PUS3_HUMAN tRNA pseudouridine(38/39) synthase	3	41.2872	42.8391	48.7611	46.4005	-0.125774	0.0698475	0.254776	0.0569417	0	0	0	0	0	0	0	0	0	0	1	0	0	0	0	0	0
Q8WUX2	CHAC2	CHAC2_HUMAN Cation transport regulator-like protein 2	3	285.787	294.986	339.38	303.445	-0.125678	0.159699	0.376696	0.17595	0	0	0	0	0	0	0	0	0	0	0	1	0	0	0	0	0
Q9ULR0-1	ISY1	ISY1_HUMAN Isoform 2 of Pre-mRNA-splicing factor ISY1 homolog	7	408.364	394.763	441.13	452.193	-0.125633	0.0960685	0.294936	0.113133	0	0	0	0	0	0	0	0	0	0	1	0	0	0	0	0	0
Q99575	POP1	POP1_HUMAN Ribonucleases P/MRP protein subunit POP1	17	598.52	617.571	671.399	670.758	-0.125404	0.0745863	0.262369	0.0544082	0	0	0	0	0	0	0	0	0	0	1	0	0	0	0	0	0
Q96G28-2	CCDC104	CC104_HUMAN Isoform 2 of Coiled-coil domain-containing protein 104	3	177.249	165.551	183.39	195.733	-0.125355	0.161391	0.378147	0.0664058	0	0	0	0	0	0	0	0	0	0	1	0	0	0	0	0	0
Q9Y5Y0	FLVCR1	FLVC1_HUMAN Feline leukemia virus subgroup C receptor-related protein 1	2	37.2524	35.5727	51.574	32.5255	-0.125337	0.612616	0.770011	0.0692468	0	0	0	0	1	0	0	0	0	0	0	0	0	0	0	0	0
Q5VTE6	ANGEL2	ANGE2_HUMAN Protein angel homolog 2	2	24.6384	19.2861	24.5009	24.018	-0.125262	0.393224	0.604465	0.0821896	0	0	0	0	0	0	0	0	0	0	1	0	0	0	0	0	0
P06280	GLA	AGAL_HUMAN Alpha-galactosidase A	9	248.27	259.238	274.376	284.494	-0.125233	0.104424	0.306132	0.0551193	0	0	0	0	0	0	0	0	0	0	0	0	0	0	0	0	0
Q8NB91	FANCB	FANCB_HUMAN Fanconi anemia group B protein	2	81.0869	84.7336	101.893	82.6281	-0.125224	0.34898	0.567468	0.10894	0	0	0	0	0	0	0	0	0	0	0	0	0	0	0	0	0
Q0VDF9	HSPA14	HSP7E_HUMAN Heat shock 70 kDa protein 14	12	674.607	656.253	714.99	760.594	-0.125082	0.115007	0.319768	0.0525235	0	0	0	0	0	0	0	0	0	0	0	0	0	0	0	0	0
Q9P265	DIP2B	DIP2B_HUMAN Disco-interacting protein 2 homolog B	22	1033.2	1016.63	1166.24	1095.36	-0.124965	0.107373	0.309743	0.0661526	0	0	0	0	0	0	0	0	0	0	0	0	0	0	0	0	0
Q9NPE3	NOP10	NOP10_HUMAN H/ACA ribonucleoprotein complex subunit 3	5	331.067	278.371	351.134	320.359	-0.124852	0.330941	0.554031	0.0640031	0	0	0	0	0	0	0	0	0	0	1	0	0	0	0	0	0
Q8TBB5	KLHDC4	KLDC4_HUMAN Kelch domain-containing protein 4	10	547.296	578.521	590.976	652.098	-0.1248	0.200384	0.426526	0.190997	0	0	0	0	0	0	0	0	0	0	1	0	0	0	0	0	0
Q9BVN2	RUSC1	RUSC1_HUMAN RUN and SH3 domain-containing protein 1	2	21.9881	26.6374	21.5331	33.1057	-0.124781	0.660007	0.801643	0.0582594	0	0	0	0	0	0	0	0	0	0	0	1	0	0	0	0	0
O95260-2	ATE1	ATE1_HUMAN Isoform ATE1-2 of Arginyl-tRNA--protein transferase 1	7	474.989	458.901	509.776	522.108	-0.12475	0.0993505	0.299037	0.134551	0	0	0	0	0	0	0	0	0	0	1	0	0	0	0	0	0
O15156-2	ZBTB7B	ZBT7B_HUMAN Isoform 2 of Zinc finger and BTB domain-containing protein 7B	1	86.6468	79.796	93.6473	91.2025	-0.124595	0.159913	0.377067	0.476139	0	0	0	0	0	0	0	0	0	0	1	0	0	0	0	0	0
P49257	LMAN1	LMAN1_HUMAN Protein ERGIC-53	25	1037.91	897.341	1060.36	1065.88	-0.124556	0.236102	0.462705	0.062537	1	0	1	0	0	0	0	0	0	0	0	0	0	0	0	1	0
P62136	PPP1CA	PP1A_HUMAN Serine/threonine-protein phosphatase PP1-alpha catalytic subunit	8	241.932	267.073	281.682	279.756	-0.124541	0.153844	0.368882	0.141844	0	0	0	0	0	0	0	0	0	0	0	1	0	0	0	0	0
Q99848	EBNA1BP2	EBP2_HUMAN Probable rRNA-processing protein EBP2	17	2040.41	1740.74	1904.27	2183.29	-0.124504	0.34674	0.566968	0.187711	0	0	0	0	0	0	0	0	0	0	1	0	0	0	0	0	0
P11831	SRF	SRF_HUMAN Serum response factor	3	228.32	219.935	254.361	237.711	-0.124474	0.11878	0.324579	0.0617726	0	0	0	0	0	0	0	0	0	0	1	0	0	0	0	0	0
Q56P03	EAPP	EAPP_HUMAN E2F-associated phosphoprotein	5	166.675	163.066	187.888	176.525	-0.124449	0.0867779	0.280829	0.15008	0	0	0	0	0	0	0	0	0	0	0	0	0	1	0	0	0
Q9NRR5	UBQLN4	UBQL4_HUMAN Ubiquilin-4	12	332.002	341.284	353.392	394.578	-0.124318	0.190829	0.413128	0.233803	1	0	0	0	0	0	0	0	0	0	1	0	0	0	0	0	0
Q8IWI9-4	MGA	MGAP_HUMAN Isoform 4 of MAX gene-associated protein	15	728.647	647.007	758.062	764.335	-0.124072	0.187009	0.407948	0.407113	0	0	0	0	0	0	0	0	0	0	1	0	0	0	0	0	0
Q12972	PPP1R8	PP1R8_HUMAN Nuclear inhibitor of protein phosphatase 1	10	478.153	494.246	528.33	551.744	-0.124031	0.108397	0.311514	0.0572587	0	0	0	0	0	0	0	0	0	0	1	0	0	0	0	0	0
O95373	IPO7	IPO7_HUMAN Importin-7	33	2524.22	2448.51	2679.97	2677.14	-0.12401	0.0723067	0.258161	0.0909141	0	0	0	0	0	0	0	0	0	0	0	1	0	0	0	0	0
Q9HC38-2	GLOD4	GLOD4_HUMAN Isoform 2 of Glyoxalase domain-containing protein 4	12	797.978	767.012	866.131	868.52	-0.123962	0.0790677	0.269825	0.0723146	0	0	0	0	1	0	0	0	0	0	0	1	0	0	0	0	0
Q13190	STX5	STX5_HUMAN Syntaxin-5	10	455.706	439.878	545.701	444.576	-0.123959	0.340771	0.561866	0.0689813	1	0	1	0	0	0	0	0	0	0	0	0	0	1	0	0	0
P21359	NF1	NF1_HUMAN Neurofibromin	22	975.807	933.264	1054.67	1047.37	-0.123895	0.0879315	0.282916	0.156046	0	0	0	0	0	0	0	0	0	0	0	0	0	0	0	0	0
O75884	RBBP9	RBBP9_HUMAN Putative hydrolase RBBP9	1	35.1905	28.4263	35.4914	35.5695	-0.123798	0.377053	0.591043	0.0804878	0	0	0	0	0	0	0	0	0	0	1	0	0	0	0	0	0
P84095	RHOG	RHOG_HUMAN Rho-related GTP-binding protein RhoG	6	523.055	525.981	623.574	539.796	-0.12351	0.235398	0.461868	0.082976	0	0	0	0	0	0	0	0	0	0	0	0	0	0	0	0	0
Q9NUQ7	UFSP2	UFSP2_HUMAN Ufm1-specific protease 2	3	88.9455	85.5394	98.6813	94.5811	-0.123471	0.0974121	0.296354	0.0506822	1	0	0	0	0	0	0	0	0	0	0	1	0	0	0	0	0
O75427	LRCH4	LRCH4_HUMAN Leucine-rich repeat and calponin homology domain-containing protein 4	1	35.9369	37.0674	45.7097	36.6843	-0.12345	0.308158	0.532848	0.0963454	0	0	0	0	0	0	0	0	0	0	0	1	0	0	0	0	0
Q6UN15	FIP1L1	FIP1_HUMAN Pre-mRNA 3'-end-processing factor FIP1	15	835.316	866.38	951.994	931.806	-0.12337	0.0937711	0.29281	0.0746176	0	0	0	0	0	0	0	0	0	0	1	0	0	0	0	0	0
Q01081	U2AF1	U2AF1_HUMAN Splicing factor U2AF 35 kDa subunit	9	717.872	738.35	800.987	812.515	-0.123315	0.0868707	0.280993	0.247106	0	0	0	0	0	0	0	0	0	0	1	0	0	0	0	0	0
P84103	SRSF3	SRSF3_HUMAN Serine/arginine-rich splicing factor 3	22	1376.95	1392.39	1469.63	1573.76	-0.123289	0.119886	0.325431	0.108279	0	0	0	0	0	0	0	0	0	0	1	0	0	0	0	0	0
Q12959-2	DLG1	DLG1_HUMAN Isoform 2 of Disks large homolog 1	5	365.561	357.083	401.386	396.881	-0.123272	0.074962	0.262997	0.0540517	1	0	1	0	0	0	0	0	0	0	0	0	0	0	0	1	0
P12270	TPR	TPR_HUMAN Nucleoprotein TPR	125	11594	11259.6	11836.4	12002.5	-0.123178	0.10583	0.307312	0.0676487	0	0	0	0	0	0	0	0	0	0	1	0	0	0	0	0	0
O43463	SUV39H1	SUV91_HUMAN Histone-lysine N-methyltransferase SUV39H1	2	43.6143	43.7779	44.3096	55.7693	-0.123133	0.456151	0.655729	0.127411	0	0	0	0	0	0	0	0	0	0	0	0	0	0	0	0	0
Q6IBW4-4	NCAPH2	CNDH2_HUMAN Isoform 4 of Condensin-2 complex subunit H2	7	280.138	312.782	342.657	310.548	-0.123081	0.229782	0.455535	0.095791	0	0	0	0	0	0	0	0	0	0	1	0	0	0	0	0	0
Q9BU02	THTPA	THTPA_HUMAN Thiamine-triphosphatase	4	152.162	165.776	170.074	180.557	-0.122991	0.203638	0.428666	0.226746	0	0	0	0	0	0	0	0	0	0	1	0	0	0	0	0	0
Q9NUQ2	AGPAT5	PLCE_HUMAN 1-acyl-sn-glycerol-3-phosphate acyltransferase epsilon	3	126.678	143.088	151.535	142.915	-0.122967	0.201735	0.427357	0.0528186	1	0	1	0	1	0	0	0	0	0	0	0	0	0	0	0	0
O15392-2	BIRC5	BIRC5_HUMAN Isoform 2 of Baculoviral IAP repeat-containing protein 5	3	77.1746	85.0224	89.9163	91.0333	-0.122832	0.14557	0.358181	0.149891	0	0	0	0	0	0	0	0	0	0	0	1	0	0	0	0	0
Q9UM13	ANAPC10	APC10_HUMAN Anaphase-promoting complex subunit 10	2	25.7858	27.0236	26.3502	32.937	-0.122751	0.451913	0.652166	0.160849	0	0	0	0	0	0	0	0	0	0	1	0	0	0	0	0	0
Q9UNH6	SNX7	SNX7_HUMAN Sorting nexin-7	5	167.696	151.746	182.889	168.992	-0.12268	0.172308	0.390682	0.0658455	0	0	0	0	0	0	0	0	0	0	0	0	0	0	0	1	0
Q92896-2	GLG1	GSLG1_HUMAN Isoform 2 of Golgi apparatus protein 1	25	1770.61	1606.26	1922.11	1763.39	-0.122654	0.227229	0.45368	0.0799671	0	0	0	0	0	0	0	0	0	0	0	0	0	1	0	0	0
Q6P158	DHX57	DHX57_HUMAN Putative ATP-dependent RNA helicase DHX57	8	603.086	586.981	667.535	647.911	-0.122414	0.0812559	0.27371	0.173554	0	0	0	0	0	0	0	0	0	0	0	0	0	0	0	0	0
O75794	CDC123	CD123_HUMAN Cell division cycle protein 123 homolog	14	1064	1047.74	1195.18	1112.75	-0.122275	0.126612	0.334569	0.0673242	0	0	0	0	0	0	0	0	0	0	0	0	0	1	0	0	0
P63000-2	RAC1	RAC1_HUMAN Isoform B of Ras-related C3 botulinum toxin substrate 1	18	2480.12	2422.7	2712.06	2561.06	-0.122268	0.124296	0.332037	0.185769	0	0	0	0	0	0	0	0	0	0	0	1	0	0	0	0	0
Q9BTE7	DCUN1D5	DCNL5_HUMAN DCN1-like protein 5	6	412.085	353.356	417.027	426.754	-0.12225	0.293393	0.519056	0.123348	0	0	0	0	0	0	0	0	0	0	1	0	0	0	0	0	0
Q9Y446	PKP3	PKP3_HUMAN Plakophilin-3	6	175.863	194.509	211.124	193.849	-0.122208	0.202246	0.427896	0.0643647	0	0	0	0	0	0	0	0	0	0	0	0	0	0	0	0	0
Q9H4K7	MTG2	MTG2_HUMAN Mitochondrial ribosome-associated GTPase 2	1	62.5767	106.267	94.1552	86.3787	-0.122096	0.685798	0.818169	0.0782609	0	0	0	0	1	0	0	0	0	0	0	0	0	0	0	0	0
Q14137	BOP1	BOP1_HUMAN Ribosome biogenesis protein BOP1	24	2176.89	2066.38	2266.31	2288.96	-0.122028	0.0934424	0.292194	0.122661	0	0	0	0	0	0	0	0	0	0	1	0	0	0	0	0	0
P16070	CD44	CD44_HUMAN CD44 antigen	14	1363.75	1209.94	1557.82	1248.98	-0.121826	0.441246	0.645709	0.0592857	0	0	0	0	0	0	0	0	0	0	0	0	0	0	0	0	1
Q6UXD5	SEZ6L2	SE6L2_HUMAN Seizure 6-like protein 2	4	213.928	252.85	252.664	257.064	-0.12174	0.281788	0.50813	0.120333	1	0	1	0	0	0	0	0	0	0	0	0	0	0	0	0	0
P51610	HCFC1	HCFC1_HUMAN Host cell factor 1	1	9.86919	8.3804	11.0684	9.58239	-0.121698	0.388129	0.600089	0.0641055	0	0	0	0	0	0	0	0	0	0	1	0	0	0	0	0	0
Q96BN8	FAM105B	OTUL_HUMAN Ubiquitin thioesterase otulin	6	248.59	263.065	284.98	277.698	-0.12168	0.104866	0.306132	0.0767291	0	0	0	0	0	0	0	0	0	0	0	0	0	0	0	0	0
Q9BRP8	WIBG	WIBG_HUMAN Partner of Y14 and mago	4	266.28	195.513	244.006	258.02	-0.121537	0.533292	0.716028	0.182703	0	0	0	0	0	0	0	0	0	0	0	1	0	0	0	0	0
Q9BRG1	VPS25	VPS25_HUMAN Vacuolar protein-sorting-associated protein 25	3	161.242	147.058	171.66	166.887	-0.121186	0.164177	0.381992	0.0677147	0	0	0	0	0	0	0	0	0	0	0	0	0	0	0	1	0
Q13322	GRB10	GRB10_HUMAN Growth factor receptor-bound protein 10	2	79.474	82.447	86.2454	94.4196	-0.120854	0.196354	0.421308	0.0769798	0	0	0	0	0	0	0	0	0	0	0	0	0	0	0	1	0
Q9NVA2-2	SEP11	SEP11_HUMAN Isoform 2 of Septin-11	12	919.097	971.284	1021.28	1072.55	-0.120834	0.138972	0.350506	0.0671059	0	0	0	0	0	0	0	0	0	0	0	0	0	0	0	0	0
Q5T7W7	TSTD2	TSTD2_HUMAN Thiosulfate sulfurtransferase/rhodanese-like domain-containing protein 2	1	39.1341	45.2905	52.6368	42.8069	-0.12074	0.394541	0.605331	0.0842476	0	0	0	0	0	0	0	0	0	0	1	0	0	0	0	0	0
P33947	KDELR2	ERD22_HUMAN ER lumen protein retaining receptor 2	3	276.618	269.433	292.154	308.51	-0.120552	0.139295	0.350802	0.0620424	1	0	1	0	0	0	0	0	0	0	0	0	0	0	0	0	0
Q92620	DHX38	PRP16_HUMAN Pre-mRNA-splicing factor ATP-dependent RNA helicase PRP16	31	2102.41	2048.1	2234.39	2223.46	-0.120367	0.0785304	0.269349	0.0563432	0	0	0	0	0	0	0	0	0	0	1	0	0	0	0	0	0
Q9HB58-6	SP110	SP110_HUMAN Isoform 6 of Sp110 nuclear body protein	1	25.9387	21.7158	29.0749	23.815	-0.12019	0.440653	0.645124	0.0554334	0	0	0	0	0	0	0	0	0	0	1	0	0	0	0	0	0
C9JRZ8	AKR1B15	AK1BF_HUMAN Aldo-keto reductase family 1 member B15	3	243.262	234.426	271.407	252.749	-0.120184	0.116716	0.320956	0.089117	0	0	0	0	1	0	0	0	0	0	0	1	0	0	0	0	0
P20585	MSH3	MSH3_HUMAN DNA mismatch repair protein Msh3	12	378.942	403.197	418.587	438.405	-0.120167	0.156418	0.372658	0.0773727	0	0	0	0	0	0	0	0	0	0	1	0	0	0	0	0	0
Q96G21	IMP4	IMP4_HUMAN U3 small nucleolar ribonucleoprotein protein IMP4	10	555.677	531.148	601.411	594.302	-0.120094	0.0972619	0.296225	0.117913	0	0	0	0	0	0	0	0	0	0	1	0	0	0	0	0	0
Q9NZ71-2	RTEL1	RTEL1_HUMAN Isoform 1 of Regulator of telomere elongation helicase 1	2	67.2353	64.79	76.8629	69.6676	-0.120021	0.151151	0.365049	0.419251	0	0	0	0	0	0	0	0	0	0	1	0	0	0	0	0	0
Q9UQ80	PA2G4	PA2G4_HUMAN Proliferation-associated protein 2G4	55	5147.9	5047.35	5359.78	5862.53	-0.119812	0.157737	0.374449	0.0645716	0	0	0	0	0	0	0	0	0	0	0	1	0	0	0	0	0
P15880	RPS2	RS2_HUMAN 40S ribosomal protein S2	56	4782.21	5713.93	5618.85	5868.38	-0.119601	0.312842	0.537762	0.108604	0	0	0	0	0	0	0	0	1	0	0	1	0	0	0	0	0
Q99661	KIF2C	KIF2C_HUMAN Kinesin-like protein KIF2C	29	2082.26	1981.55	2202.04	2163.87	-0.119537	0.0987113	0.298421	0.200383	0	0	0	0	0	0	0	0	0	0	0	0	0	0	0	0	0
H7BZJ3	PDIA3	H7BZJ3_HUMAN Thioredoxin (Fragment)	1	13.0896	8.96596	12.2228	12.7099	-0.119358	0.567053	0.742174	0.0606033	1	0	0	1	0	0	0	0	0	0	0	0	0	0	0	0	0
Q15527	SURF2	SURF2_HUMAN Surfeit locus protein 2	4	642.208	682.48	737.254	719.978	-0.119168	0.122067	0.329476	0.060571	0	0	0	0	0	0	0	0	0	0	1	0	0	0	0	0	0
Q8WWI1-3	LMO7	LMO7_HUMAN Isoform 3 of LIM domain only protein 7	62	3145.61	3050.35	3293.52	3442.13	-0.119109	0.0932264	0.291929	0.0560447	0	0	0	0	0	0	0	0	0	0	0	0	0	0	0	0	0
Q9HAV4	XPO5	XPO5_HUMAN Exportin-5	36	2494.83	2317.74	2606.98	2550.43	-0.119088	0.112536	0.316151	0.0642781	0	0	0	0	0	0	0	0	0	0	1	0	0	0	0	0	0
Q9NXK8	FBXL12	FXL12_HUMAN F-box/LRR-repeat protein 12	2	138.47	126.757	139.576	149.736	-0.119069	0.23117	0.457302	0.0666822	0	0	0	0	0	0	0	0	0	0	0	0	0	0	0	0	0
Q9H8H0	NOL11	NOL11_HUMAN Nucleolar protein 11	23	1544.12	1499.94	1706.61	1592.32	-0.119037	0.137574	0.348306	0.0795831	0	0	0	0	0	0	0	0	0	0	1	0	0	0	0	0	0
Q12873-3	CHD3	CHD3_HUMAN Isoform 3 of Chromodomain-helicase-DNA-binding protein 3	44	2494.36	2543.86	2685.31	2690.36	-0.118848	0.104873	0.306132	0.314808	0	0	0	0	0	0	0	0	0	0	1	0	0	0	0	0	0
Q9Y2P8	RCL1	RCL1_HUMAN RNA 3'-terminal phosphate cyclase-like protein	7	527.996	537.907	617.48	561.316	-0.118806	0.158125	0.374871	0.181131	0	0	0	0	0	0	0	0	0	0	1	0	0	0	0	0	0
P09497	CLTB	CLCB_HUMAN Clathrin light chain B	8	784.028	755.134	823.404	878.085	-0.118788	0.128286	0.337028	0.195503	0	0	0	0	0	0	0	0	0	0	0	0	0	0	0	1	0
Q9BRK5	SDF4	CAB45_HUMAN 45 kDa calcium-binding protein	14	1550.48	1486.41	1631.77	1661.67	-0.118708	0.0915142	0.288399	0.131061	0	0	0	0	0	0	0	0	0	0	0	0	0	1	0	0	0
Q8N335	GPD1L	GPD1L_HUMAN Glycerol-3-phosphate dehydrogenase 1-like protein	10	971.035	957.649	1083.45	1036.47	-0.118637	0.10741	0.309743	0.216019	0	0	0	0	0	0	0	0	0	0	0	0	0	0	0	0	0
P55786	NPEPPS	PSA_HUMAN Puromycin-sensitive aminopeptidase	26	3352.96	3085.05	3446.93	3568.08	-0.118599	0.141364	0.352624	0.0666836	0	0	0	0	0	0	0	0	0	0	0	1	0	0	0	0	0
P08621	SNRNP70	RU17_HUMAN U1 small nuclear ribonucleoprotein 70 kDa	25	3905.45	4059.56	4252.42	4363.01	-0.11856	0.125343	0.333238	0.0953875	0	0	0	0	0	0	0	0	0	0	1	0	0	0	0	0	0
O75940	SMNDC1	SPF30_HUMAN Survival of motor neuron-related-splicing factor 30	6	363.218	297.605	326.183	400.953	-0.118444	0.494968	0.689325	0.0820776	0	0	0	0	0	0	0	0	0	0	1	0	0	0	0	0	0
Q5JTH9	RRP12	RRP12_HUMAN RRP12-like protein	24	1630.82	1523.56	1713.19	1735.97	-0.118301	0.119718	0.325431	0.0705475	0	0	0	0	0	0	0	0	0	0	1	0	0	0	0	0	0
Q9HCK5	AGO4	AGO4_HUMAN Protein argonaute-4	3	141.45	139.564	154.244	154.073	-0.118292	0.0866005	0.280601	0.195372	0	0	0	0	0	0	0	0	0	0	0	1	0	0	0	0	0
P13674-2	P4HA1	P4HA1_HUMAN Isoform 2 of Prolyl 4-hydroxylase subunit alpha-1	22	2294.46	2132.35	2443.16	2300.84	-0.118215	0.164553	0.38209	0.0658042	1	0	0	1	0	0	0	0	0	0	0	0	0	0	0	0	0
Q9H9F9	ACTR5	ARP5_HUMAN Actin-related protein 5	8	234.013	253.95	273.699	259.825	-0.118124	0.148409	0.36211	0.311665	0	0	0	0	0	0	0	0	0	0	0	0	0	0	0	0	0
Q13416	ORC2	ORC2_HUMAN Origin recognition complex subunit 2	11	625.016	643.387	694.995	708.498	-0.118123	0.0966903	0.295699	0.0651778	0	0	0	0	0	0	0	0	0	0	1	0	0	0	0	0	0
Q9BW27	NUP85	NUP85_HUMAN Nuclear pore complex protein Nup85	16	1195.72	1153.73	1285.52	1273.62	-0.118077	0.0841159	0.276641	0.104341	0	0	0	0	0	0	0	0	0	0	1	0	0	0	0	0	0
Q02083	NAAA	NAAA_HUMAN N-acylethanolamine-hydrolyzing acid amidase	1	98.1035	97.1794	113.499	99.5321	-0.11805	0.199509	0.425479	0.0575872	0	0	0	0	0	0	0	0	0	0	0	0	0	0	0	0	0
Q9Y2X3	NOP58	NOP58_HUMAN Nucleolar protein 58	26	2280.58	2009.54	2295.84	2286.41	-0.117744	0.221937	0.447834	0.264124	0	0	0	0	0	0	0	0	0	0	1	0	0	0	0	0	0
Q8IZT6	ASPM	ASPM_HUMAN Abnormal spindle-like microcephaly-associated protein	16	954.005	1011.12	1076.61	1078.9	-0.117653	0.124745	0.332421	0.0829984	0	0	0	0	0	0	0	0	0	0	0	1	0	0	0	0	0
Q96KP4	CNDP2	CNDP2_HUMAN Cytosolic non-specific dipeptidase	9	735.583	805.006	841.828	862.105	-0.117548	0.185275	0.406845	0.0666631	0	0	0	0	0	0	0	0	0	0	0	1	0	0	0	0	0
P50895	BCAM	BCAM_HUMAN Basal cell adhesion molecule	3	88.9006	90.6285	115.994	85.0164	-0.117541	0.518309	0.707296	0.0986451	0	0	0	0	0	0	0	0	0	0	1	0	0	0	0	0	0
P60510	PPP4C	PP4C_HUMAN Serine/threonine-protein phosphatase 4 catalytic subunit	9	392.594	372.386	424.047	423.529	-0.11741	0.110265	0.31364	0.0629456	0	0	0	0	0	0	0	0	0	0	1	0	0	0	0	0	0
Q9H4F1	ST6GALNAC4	SIA7D_HUMAN Alpha-N-acetyl-neuraminyl-2,3-beta-galactosyl-1,3-N-acetyl-galactosaminide alpha-2,6-sialyltransferase	2	29.4683	31.9652	35.7284	32.7973	-0.117272	0.163157	0.380682	0.10406	0	0	0	0	0	0	0	0	0	0	0	0	0	1	0	0	0
Q9NY27	PPP4R2	PP4R2_HUMAN Serine/threonine-protein phosphatase 4 regulatory subunit 2	12	1154.13	1123.01	1224.51	1241.74	-0.11722	0.0841704	0.276684	0.117476	0	0	0	0	0	0	0	0	0	0	1	0	0	0	0	0	0
O94854	KIAA0754	K0754_HUMAN Uncharacterized protein KIAA0754	5	146.854	150.821	172.977	154.876	-0.117198	0.17972	0.399358	0.167231	0	0	0	0	0	0	0	0	0	0	0	0	0	0	0	0	0
P48634	PRRC2A	PRC2A_HUMAN Protein PRRC2A	42	2785.4	2648.55	2872.71	2938.6	-0.117188	0.091633	0.288564	0.105913	0	0	0	0	0	0	0	0	0	0	0	1	0	0	0	0	0
P24386	CHM	RAE1_HUMAN Rab proteins geranylgeranyltransferase component A 1	6	223.936	196.486	235.175	223.221	-0.117088	0.247838	0.474418	0.0766644	0	0	0	0	0	0	0	0	0	0	1	0	0	0	0	0	0
Q9NVW2	RLIM	RNF12_HUMAN E3 ubiquitin-protein ligase RLIM	3	125.207	122.838	126.848	143.226	-0.116852	0.25628	0.481245	0.0718514	0	0	0	0	0	0	0	0	0	0	1	0	0	0	0	0	0
Q9H6R0	DHX33	DHX33_HUMAN Putative ATP-dependent RNA helicase DHX33	9	588.816	575.593	632.083	645.51	-0.116731	0.0973633	0.296354	0.0805254	0	0	0	0	0	0	0	0	0	0	1	0	0	0	0	0	0
Q8NEM2	SHCBP1	SHCBP_HUMAN SHC SH2 domain-binding protein 1	14	566.72	614.411	662.331	632.189	-0.116679	0.158195	0.374871	0.107314	0	0	0	0	0	0	0	0	0	0	1	0	0	0	0	0	0
Q15811	ITSN1	ITSN1_HUMAN Intersectin-1	8	210.262	213.584	233.047	230.422	-0.116639	0.081642	0.274026	0.50714	0	0	0	0	0	0	0	0	0	0	0	0	0	0	0	0	1
Q9BR61	ACBD6	ACBD6_HUMAN Acyl-CoA-binding domain-containing protein 6	14	762.893	722.147	785.222	851.625	-0.11662	0.176561	0.396044	0.092077	0	0	0	0	0	0	0	0	0	0	1	0	0	0	0	0	0
Q96DE5	ANAPC16	APC16_HUMAN Anaphase-promoting complex subunit 16	1	75.8764	78.0956	81.1626	90.0778	-0.11657	0.240419	0.466507	0.0781396	0	0	0	0	0	0	0	0	0	0	0	1	0	0	0	0	0
Q96EK7	FAM120B	F120B_HUMAN Constitutive coactivator of peroxisome proliferator-activated receptor gamma	8	317.873	316.262	353.36	343.468	-0.116504	0.0864012	0.280349	0.0516455	0	0	0	0	0	0	0	0	0	0	1	0	0	0	0	0	0
Q92613	JADE3	JADE3_HUMAN Protein Jade-3	2	30.033	30.2412	32.5886	34.6353	-0.116403	0.182188	0.402465	0.143653	0	0	0	0	0	0	0	0	0	0	1	0	0	0	0	0	0
P14618-2	PKM	KPYM_HUMAN Isoform M1 of Pyruvate kinase PKM	175	13270.3	14078	13721.4	14019.4	-0.116283	0.132218	0.342504	0.208327	0	0	0	0	0	0	0	0	0	0	0	1	0	0	0	0	0
Q9BVJ6	UTP14A	UT14A_HUMAN U3 small nucleolar RNA-associated protein 14 homolog A	16	887.035	881.362	961.853	986.922	-0.116231	0.0892288	0.284626	0.0575611	0	0	0	0	0	0	0	0	0	0	1	0	0	0	0	0	0
P49247	RPIA	RPIA_HUMAN Ribose-5-phosphate isomerase	6	305.175	293.099	339.321	315.206	-0.116186	0.143574	0.355632	0.053365	0	0	0	0	0	0	0	0	0	0	1	0	0	0	0	0	0
Q8IU60	DCP2	DCP2_HUMAN m7GpppN-mRNA hydrolase	2	138.475	106.379	117.707	147.747	-0.116169	0.58758	0.754313	0.056279	0	0	0	0	0	0	0	0	0	0	0	1	0	0	0	0	0
P46734-3	MAP2K3	MP2K3_HUMAN Isoform 2 of Dual specificity mitogen-activated protein kinase kinase 3	7	717.318	669.487	753.125	769.319	-0.115765	0.139522	0.350802	0.0863381	0	0	0	0	0	0	0	0	0	0	0	1	0	0	0	0	0
Q9H7D0	DOCK5	DOCK5_HUMAN Dedicator of cytokinesis protein 5	12	933.437	876.106	983.069	1009.88	-0.115652	0.132703	0.342963	0.142559	0	0	0	0	0	0	0	0	0	0	0	1	0	0	0	0	0
Q13438	OS9	OS9_HUMAN Protein OS-9	14	676.599	611.785	720.561	690.852	-0.115424	0.204488	0.429373	0.110061	1	0	0	1	0	0	0	0	0	0	0	0	0	0	0	0	0
Q9UGY1	NOL12	NOL12_HUMAN Nucleolar protein 12	6	232.586	262.91	246.008	295.984	-0.115199	0.419281	0.62592	0.135423	0	0	0	0	0	0	0	0	0	0	0	0	0	0	0	0	0
Q86WR7	PROSER2	PRSR2_HUMAN Proline and serine-rich protein 2	3	44.4755	47.5223	55.9118	47.3997	-0.115143	0.278257	0.503836	0.699084	0	0	0	0	0	0	0	0	0	0	0	1	0	0	0	0	0
O60506	SYNCRIP	HNRPQ_HUMAN Heterogeneous nuclear ribonucleoprotein Q	39	3360.69	3256.05	3412.04	3796.93	-0.115113	0.208499	0.43264	0.117129	1	0	0	0	0	0	0	0	0	0	1	0	0	0	0	0	0
P17096	HMGA1	HMGA1_HUMAN High mobility group protein HMG-I/HMG-Y	8	631.419	654.498	631.227	793.785	-0.115079	0.445415	0.648337	0.232781	0	0	0	0	0	0	0	0	0	0	1	0	0	0	0	0	0
O00273	DFFA	DFFA_HUMAN DNA fragmentation factor subunit alpha	10	595.255	626.603	674.577	665.567	-0.11498	0.110421	0.31371	0.1094	0	0	0	0	0	0	0	0	0	0	0	1	0	0	0	0	0
Q7Z5G4	GOLGA7	GOGA7_HUMAN Golgin subfamily A member 7	1	22.4632	17.6891	22.0735	21.1653	-0.114851	0.464054	0.662523	0.0889005	0	0	0	0	0	0	0	0	0	0	0	0	0	1	0	0	0
Q9NVN8	GNL3L	GNL3L_HUMAN Guanine nucleotide-binding protein-like 3-like protein	19	1930.72	1801.01	1986.29	2018.52	-0.114832	0.13167	0.341881	0.0553685	0	0	0	0	0	0	0	0	0	0	1	0	0	0	0	0	0
Q12846	STX4	STX4_HUMAN Syntaxin-4	2	93.3134	82.0489	91.9937	99.4236	-0.114806	0.324433	0.548643	0.106223	0	0	0	0	0	0	0	0	0	0	0	0	0	0	0	0	1
Q8N2H4	SYS1	SYS1_HUMAN Protein SYS1 homolog	1	93.3249	85.1898	98.1433	97.3087	-0.114672	0.170767	0.388254	0.245336	0	0	0	0	0	0	0	0	0	0	0	0	0	1	0	0	0
Q14457	BECN1	BECN1_HUMAN Beclin-1	5	207.855	201.293	227.273	219.719	-0.11456	0.105712	0.30722	0.0629518	1	0	1	0	1	0	0	0	0	0	0	1	0	0	0	0	0
Q9Y520-7	PRRC2C	PRC2C_HUMAN Isoform 7 of Protein PRRC2C	83	7347.52	7205.17	7683.88	7788.24	-0.114451	0.0910552	0.287831	0.1676	0	0	0	0	0	0	0	0	0	0	0	1	0	0	0	0	0
Q99598	TSNAX	TSNAX_HUMAN Translin-associated protein X	8	739.896	695.934	775.071	806.495	-0.114388	0.144528	0.356934	0.179169	0	0	0	0	0	0	0	0	0	0	1	0	0	0	0	0	0
Q9HAF1-3	MEAF6	EAF6_HUMAN Isoform 3 of Chromatin modification-related protein MEAF6	5	406.045	441.714	470.118	457.871	-0.114086	0.149964	0.363893	0.0812345	0	0	0	0	0	0	0	0	0	0	1	0	0	0	0	0	0
Q9Y4F1-2	FARP1	FARP1_HUMAN Isoform 2 of FERM, RhoGEF and pleckstrin domain-containing protein 1	7	436.428	425.641	509.362	436.12	-0.114013	0.266308	0.491604	0.11991	0	0	0	0	0	0	0	0	0	0	0	1	0	0	0	0	0
O00257	CBX4	CBX4_HUMAN E3 SUMO-protein ligase CBX4	4	203.703	205.61	227.514	218.656	-0.113989	0.0906556	0.286704	0.201013	0	0	0	0	0	0	0	0	0	0	1	0	0	0	0	0	0
Q9H251-8	CDH23	CAD23_HUMAN Isoform 8 of Cadherin-23	2	105.948	115.701	115.911	125.514	-0.113934	0.251397	0.477061	0.094847	0	0	0	0	0	0	0	0	0	0	0	0	0	0	0	0	0
O43709	WBSCR22	WBS22_HUMAN Ribosome biogenesis methyltransferase WBSCR22	9	568.944	531.469	585.208	616.956	-0.113868	0.179335	0.399154	0.085849	0	0	0	0	0	0	0	0	0	0	1	0	0	0	0	0	0
P07814	EPRS	SYEP_HUMAN Bifunctional glutamate/proline--tRNA ligase	118	10568.3	10187.8	11094.6	11338.7	-0.113855	0.134277	0.343966	0.0668988	0	0	0	0	0	0	0	0	0	0	0	1	0	0	0	0	0
Q9BSV6	TSEN34	SEN34_HUMAN tRNA-splicing endonuclease subunit Sen34	5	163.673	180.713	202.792	174.771	-0.11373	0.330579	0.553833	0.0944494	0	0	0	0	0	0	0	0	0	0	1	0	0	0	0	0	0
Q9NP58	ABCB6	ABCB6_HUMAN ATP-binding cassette sub-family B member 6, mitochondrial	4	58.7273	46.5079	59.9576	56.4688	-0.113536	0.448623	0.650372	0.0772317	1	0	1	0	1	0	0	0	0	0	0	0	0	1	0	0	0
Q9NRS6	SNX15	SNX15_HUMAN Sorting nexin-15	6	455.982	407.148	468.966	472.97	-0.113502	0.224694	0.451078	0.0592271	0	0	0	0	0	0	0	0	0	0	0	1	0	0	0	0	0
Q96L93-2	KIF16B	KI16B_HUMAN Isoform 2 of Kinesin-like protein KIF16B	3	115.07	117.402	120.668	131.499	-0.113447	0.193882	0.417347	0.0897651	0	0	0	0	0	0	0	0	0	0	0	0	0	0	0	0	0
Q9Y2H6	FNDC3A	FND3A_HUMAN Fibronectin type-III domain-containing protein 3A	17	689.447	646.199	769.755	702.364	-0.113335	0.203463	0.428571	0.119396	0	0	0	0	0	0	0	0	0	0	0	0	0	0	0	0	0
Q8WU79	SMAP2	SMAP2_HUMAN Stromal membrane-associated protein 2	5	215.129	232.678	253.108	235.358	-0.113311	0.18657	0.407791	0.0601606	0	0	0	0	0	0	0	0	0	0	0	1	0	0	0	0	0
Q6IE81	JADE1	JADE1_HUMAN Protein Jade-1	7	388.072	362.519	390.229	431.41	-0.113052	0.261891	0.48691	0.0696551	0	0	0	0	0	0	0	0	0	0	0	0	0	0	0	0	0
Q8IU85	CAMK1D	KCC1D_HUMAN Calcium/calmodulin-dependent protein kinase type 1D	6	396.612	375.449	417.858	430.412	-0.113023	0.151124	0.365049	0.0498531	0	0	0	0	0	0	0	0	0	0	0	1	0	0	0	0	0
Q06203	PPAT	PUR1_HUMAN Amidophosphoribosyltransferase	21	1993.25	1905.24	2067.71	2093.27	-0.112865	0.103252	0.304463	0.208109	0	0	0	0	0	0	0	0	0	0	0	0	0	0	0	0	0
Q8WW12	PCNP	PCNP_HUMAN PEST proteolytic signal-containing nuclear protein	8	736.997	778.856	836.48	829.187	-0.112813	0.133037	0.343292	0.09877	0	0	0	0	0	0	0	0	0	0	1	0	0	0	0	0	0
O75717	WDHD1	WDHD1_HUMAN WD repeat and HMG-box DNA-binding protein 1	36	2371.99	2409.39	2584.76	2560.26	-0.11261	0.116137	0.320771	0.06413	0	0	0	0	0	0	0	0	0	0	1	0	0	0	0	0	0
P20290	BTF3	BTF3_HUMAN Transcription factor BTF3	20	1507.43	1400.93	1557.55	1588.39	-0.11254	0.138234	0.349407	0.0579544	0	0	0	0	0	0	0	0	0	0	0	1	0	0	0	0	0
O15020	SPTBN2	SPTN2_HUMAN Spectrin beta chain, non-erythrocytic 2	53	3654.51	3444.02	3846.94	3791.11	-0.1125	0.110024	0.313399	0.0798609	0	0	0	0	0	0	0	0	0	0	0	1	0	0	0	0	0
O94804	STK10	STK10_HUMAN Serine/threonine-protein kinase 10	16	969.393	891.783	1024.05	1014.22	-0.11229	0.162313	0.379507	0.190898	0	0	0	0	0	0	0	0	0	0	1	0	0	0	0	0	0
E9PAU2	RAVER1	E9PAU2_HUMAN Ribonucleoprotein PTB-binding 1	8	286.06	304.265	326.494	319.987	-0.112211	0.125006	0.332601	0.0688298	0	0	0	0	0	0	0	0	0	0	1	0	0	0	0	0	0
P38935	IGHMBP2	SMBP2_HUMAN DNA-binding protein SMUBP-2	8	333.169	340.999	368.167	371.505	-0.112208	0.0968277	0.295848	0.128242	0	0	0	0	0	0	0	0	0	0	1	0	0	0	0	0	0
Q9H9T3	ELP3	ELP3_HUMAN Elongator complex protein 3	18	842.729	843.642	936.197	918.321	-0.112127	0.0952529	0.294779	0.0757251	0	0	0	0	0	0	0	0	0	0	0	1	0	0	0	0	0
Q14498	RBM39	RBM39_HUMAN RNA-binding protein 39	26	1876.22	1967.12	1979.39	2120.93	-0.111837	0.168049	0.385094	0.0539092	0	0	0	0	0	0	0	0	0	0	1	0	0	0	0	0	0
P49840	GSK3A	GSK3A_HUMAN Glycogen synthase kinase-3 alpha	12	372.998	356.828	415.054	385.049	-0.111777	0.164849	0.382265	0.0884654	0	0	0	0	0	0	0	0	0	0	0	1	0	0	0	0	0
Q9NRR4	DROSHA	RNC_HUMAN Ribonuclease 3	10	565.636	554.596	636.49	592.433	-0.111743	0.134541	0.344304	0.0530961	0	0	0	0	0	0	0	0	0	0	1	0	0	0	0	0	0
P13984	GTF2F2	T2FB_HUMAN General transcription factor IIF subunit 2	10	1026.45	1060.65	1093.94	1172.79	-0.111669	0.164004	0.381992	0.0561792	0	0	0	0	0	0	0	0	0	0	1	0	0	0	0	0	0
O75146	HIP1R	HIP1R_HUMAN Huntingtin-interacting protein 1-related protein	7	401.511	401.781	431.881	453.591	-0.111529	0.135546	0.345625	0.0686261	0	0	0	0	0	0	0	0	0	0	0	1	0	0	0	0	0
Q9NP66	HMG20A	HM20A_HUMAN High mobility group protein 20A	8	265.041	261.61	282.91	293.876	-0.1115	0.132521	0.342756	0.422817	0	0	0	0	0	0	0	0	0	0	1	0	0	0	0	0	0
Q15785	TOMM34	TOM34_HUMAN Mitochondrial import receptor subunit TOM34	18	1087.07	1236.46	1274.7	1231.5	-0.111389	0.276353	0.502145	0.060787	0	0	0	0	1	0	0	0	0	0	0	1	0	0	0	0	0
Q5VTR2	RNF20	BRE1A_HUMAN E3 ubiquitin-protein ligase BRE1A	38	3204.19	3196.72	3517.11	3450.97	-0.111277	0.11277	0.316449	0.181487	0	0	0	0	0	0	0	0	0	0	1	0	0	0	0	0	0
Q9P2F8	SIPA1L2	SI1L2_HUMAN Signal-induced proliferation-associated 1-like protein 2	1	70.5817	58.1878	70.5849	69.7491	-0.111052	0.375593	0.589591	0.0990364	0	0	0	0	0	0	0	0	0	0	1	0	0	0	0	0	0
Q969X5	ERGIC1	ERGI1_HUMAN Endoplasmic reticulum-Golgi intermediate compartment protein 1	7	357.926	339.024	378.722	380.798	-0.110741	0.123332	0.331277	0.110716	1	0	1	0	0	0	0	0	0	0	1	0	0	0	0	0	0
Q16342	PDCD2	PDCD2_HUMAN Programmed cell death protein 2	7	232.453	265.559	270.841	272.532	-0.110727	0.254247	0.479669	0.12171	0	0	0	0	0	0	0	0	0	0	1	0	0	0	0	0	0
Q9BWU0	SLC4A1AP	NADAP_HUMAN Kanadaptin	7	369.125	361.407	400.92	400.747	-0.110469	0.0953537	0.294854	0.231629	0	0	0	0	0	0	0	0	0	0	1	0	0	0	0	0	0
Q96LT9	RNPC3	RBM40_HUMAN RNA-binding protein 40	2	47.294	57.8557	57.1078	58.375	-0.110263	0.37107	0.58524	0.103337	0	0	0	0	0	0	0	0	0	0	1	0	0	0	0	0	0
Q9BTE3	MCMBP	MCMBP_HUMAN Mini-chromosome maintenance complex-binding protein	26	1857.2	1744.52	1843.37	2026.28	-0.110139	0.223949	0.449988	0.0555032	0	0	0	0	0	0	0	0	0	0	1	0	0	0	0	0	0
Q15269	PWP2	PWP2_HUMAN Periodic tryptophan protein 2 homolog	12	1006.33	1004.7	1085.99	1100.75	-0.110009	0.0959652	0.294936	0.087069	0	0	0	0	0	0	0	0	0	0	1	0	0	0	0	0	0
P50570-4	DNM2	DYN2_HUMAN Isoform 4 of Dynamin-2	32	2784.53	2902.65	3053.77	2994.25	-0.109996	0.141218	0.352576	0.162639	0	0	0	0	0	0	0	0	0	0	0	1	0	0	0	0	0
Q969U7	PSMG2	PSMG2_HUMAN Proteasome assembly chaperone 2	8	663.716	668.518	743.961	713.557	-0.109995	0.11057	0.31371	0.261334	0	0	0	0	0	0	0	0	0	0	1	0	0	0	0	0	0
Q9UHB9	SRP68	SRP68_HUMAN Signal recognition particle subunit SRP68	25	1376.59	1311.64	1459.85	1465.51	-0.109953	0.121733	0.32901	0.0641808	0	0	0	0	0	0	0	0	0	0	0	1	0	0	0	0	0
Q96G01	BICD1	BICD1_HUMAN Protein bicaudal D homolog 1	7	331.504	338.087	372.411	358.09	-0.109883	0.10592	0.30744	0.0562211	0	0	0	0	0	0	0	0	0	0	0	0	0	0	0	1	0
Q8N0Z6	TTC5	TTC5_HUMAN Tetratricopeptide repeat protein 5	5	265.973	281.569	302.42	296.436	-0.109854	0.125395	0.333238	0.0568622	0	0	0	0	0	0	0	0	0	0	1	0	0	0	0	0	0
Q13200	PSMD2	PSMD2_HUMAN 26S proteasome non-ATPase regulatory subunit 2	42	4210.95	4082.09	4397.52	4607.54	-0.109843	0.124233	0.332037	0.157713	0	0	0	0	0	0	0	0	0	0	0	0	0	0	0	0	0
P35221	CTNNA1	CTNA1_HUMAN Catenin alpha-1	48	3504.39	3194.43	3601.83	3597.88	-0.109716	0.172635	0.390903	0.0794784	0	0	0	0	0	0	0	0	0	0	0	0	0	0	0	0	0
P55769	NHP2L1	NH2L1_HUMAN NHP2-like protein 1	12	825.88	849.723	914.359	919.272	-0.10967	0.115265	0.319951	0.110867	0	0	0	0	0	0	0	0	0	0	0	0	0	0	0	0	0
Q8TEB1	DCAF11	DCA11_HUMAN DDB1- and CUL4-associated factor 11	1	52.5205	51.6661	60.6579	54.4206	-0.109526	0.205505	0.430831	0.0530352	0	0	0	0	0	0	0	0	0	0	1	0	0	0	0	0	0
Q8IVT2	MISP	MISP_HUMAN Mitotic interactor and substrate of PLK1	27	1837.7	1782.45	1904.13	1985.86	-0.109343	0.121417	0.328288	0.509086	0	0	0	0	0	0	0	0	0	0	0	0	0	0	0	0	0
Q9H4M9	EHD1	EHD1_HUMAN EH domain-containing protein 1	13	838.61	845.745	922.586	928.072	-0.109294	0.0998995	0.299347	0.125665	0	0	0	0	0	0	0	0	0	0	0	0	0	0	0	0	1
Q6IPU0	CENPP	CENPP_HUMAN Centromere protein P	1	18.874	12.4571	16.7791	17.0546	-0.109288	0.650507	0.795607	0.095722	0	0	0	0	0	0	0	0	0	0	1	0	0	0	0	0	0
Q9H0J9	PARP12	PAR12_HUMAN Poly [ADP-ribose] polymerase 12	6	499.917	453.727	526.396	513.583	-0.109172	0.205992	0.430904	0.050155	0	0	0	0	0	0	0	0	0	0	1	0	0	0	0	0	0
P20933	AGA	ASPG_HUMAN N(4)-(beta-N-acetylglucosaminyl)-L-asparaginase	3	35.6291	38.0056	38.0801	43.2496	-0.109024	0.354649	0.572054	0.0759707	0	0	0	0	0	0	0	0	0	0	0	0	0	0	0	0	0
Q8NG08	HELB	HELB_HUMAN DNA helicase B	7	242.255	231.146	264.156	249.442	-0.108984	0.138984	0.350506	0.192638	0	0	0	0	0	0	0	0	0	0	1	0	0	0	0	0	0
Q8TEX9-2	IPO4	IPO4_HUMAN Isoform 2 of Importin-4	14	839.632	841.053	960.748	882.595	-0.108972	0.174999	0.393452	0.0544843	0	0	0	0	0	0	0	0	0	0	0	1	0	0	0	0	0
Q14676	MDC1	MDC1_HUMAN Mediator of DNA damage checkpoint protein 1	26	1108.3	999.202	1145.82	1133.15	-0.108445	0.175861	0.395125	0.0669066	0	0	0	0	0	0	0	0	0	0	1	0	0	0	0	0	0
Q9UQB8	BAIAP2	BAIP2_HUMAN Brain-specific angiogenesis inhibitor 1-associated protein 2	23	1510.75	1301.69	1454.94	1590.64	-0.108392	0.347448	0.566968	0.173016	0	0	0	0	0	0	0	0	0	0	0	1	0	0	0	0	0
Q13625-3	TP53BP2	ASPP2_HUMAN Isoform 3 of Apoptosis-stimulating of p53 protein 2	19	1056.57	1011.46	1106.69	1131.38	-0.10806	0.11957	0.325431	0.198995	0	0	0	0	0	0	0	0	0	0	0	0	0	0	0	0	0
Q6NXR4	TTI2	TTI2_HUMAN TELO2-interacting protein 2	7	249.071	267.398	286.938	275.905	-0.107805	0.168498	0.385726	0.0717951	0	0	0	0	0	0	0	0	0	0	0	0	0	0	0	0	0
P19388	POLR2E	RPAB1_HUMAN DNA-directed RNA polymerases I, II, and III subunit RPABC1	8	320.474	337.268	371.626	345.709	-0.107802	0.181609	0.401949	0.0548398	0	0	0	0	0	0	0	0	0	0	1	0	0	0	0	0	0
P62942	FKBP1A	FKB1A_HUMAN Peptidyl-prolyl cis-trans isomerase FKBP1A	1	65.1455	68.9384	71.7073	75.1775	-0.107571	0.174272	0.392745	0.0690736	0	0	0	0	0	0	0	0	0	0	0	0	0	0	0	0	0
Q86U38	NOP9	NOP9_HUMAN Nucleolar protein 9	13	797.232	795.661	880.35	869.336	-0.107563	0.101784	0.302271	0.0577102	0	0	0	0	0	0	0	0	0	0	1	0	0	0	0	0	0
Q15043	SLC39A14	S39AE_HUMAN Zinc transporter ZIP14	2	160.787	143.617	167.276	161.954	-0.107528	0.248163	0.474633	0.0924634	0	0	0	0	0	0	0	0	0	0	0	0	0	0	0	0	0
Q9NYT0	PLEK2	PLEK2_HUMAN Pleckstrin-2	4	201.978	215.715	239.684	214.521	-0.107474	0.226221	0.452374	0.0669392	0	0	0	0	0	0	0	0	0	0	0	0	0	0	0	1	0
Q16763	UBE2S	UBE2S_HUMAN Ubiquitin-conjugating enzyme E2 S	13	833.373	770.6	864.671	888.067	-0.107378	0.16498	0.382265	0.0561823	0	0	0	0	0	0	0	0	0	0	0	0	0	0	0	0	1
Q14644	RASA3	RASA3_HUMAN Ras GTPase-activating protein 3	4	64.5081	52.5431	63.0145	64.6608	-0.106989	0.419691	0.626131	0.0509373	0	0	0	0	0	0	0	0	0	0	0	0	0	0	0	0	0
Q9GZR1	SENP6	SENP6_HUMAN Sentrin-specific protease 6	11	514.441	511.795	567.891	554.242	-0.106913	0.103012	0.304023	0.148135	0	0	0	0	0	0	0	0	0	0	1	0	0	0	0	0	0
Q9BSU3	NAA11	NAA11_HUMAN N-alpha-acetyltransferase 11	5	129.073	120.598	137.168	133.592	-0.106832	0.157011	0.373684	0.0598998	0	0	0	0	0	0	0	0	0	0	1	0	0	0	0	0	0
Q9Y4P1-2	ATG4B	ATG4B_HUMAN Isoform 2 of Cysteine protease ATG4B	2	145.078	168.736	190.271	153.76	-0.106532	0.492928	0.687736	0.107046	0	0	0	0	0	0	0	0	0	0	0	1	0	0	0	0	0
P49189	ALDH9A1	AL9A1_HUMAN 4-trimethylaminobutyraldehyde dehydrogenase	19	1485.45	1569.96	1624.55	1677.13	-0.106502	0.149171	0.363159	0.0585148	0	0	0	0	0	0	0	0	0	0	0	1	0	0	0	0	0
O14732	IMPA2	IMPA2_HUMAN Inositol monophosphatase 2	5	378.714	385.339	433.807	403.348	-0.106502	0.161645	0.378357	0.0812355	0	0	0	0	0	0	0	0	0	0	1	0	0	0	0	0	0
Q96AY3	FKBP10	FKB10_HUMAN Peptidyl-prolyl cis-trans isomerase FKBP10	22	1236.81	1218.6	1330.54	1317.45	-0.106405	0.105577	0.307138	0.0728604	1	0	0	1	0	0	0	0	0	0	0	0	0	0	0	0	0
Q86UW6	N4BP2	N4BP2_HUMAN NEDD4-binding protein 2	3	25.2631	23.1475	27.6853	25.3346	-0.106343	0.255849	0.481196	0.0497767	0	0	0	0	0	0	0	0	0	0	1	0	0	0	0	0	0
Q7Z3K3	POGZ	POGZ_HUMAN Pogo transposable element with ZNF domain	21	1215.59	1222.94	1324.51	1300.76	-0.106227	0.107721	0.310321	0.0503263	0	0	0	0	0	0	0	0	0	0	1	0	0	0	0	0	0
Q08945	SSRP1	SSRP1_HUMAN FACT complex subunit SSRP1	36	2696.11	2614.1	2761.8	2869.81	-0.106205	0.116493	0.320956	0.0864195	0	0	0	0	0	0	0	0	0	0	0	1	0	0	0	0	0
Q92804	TAF15	RBP56_HUMAN TATA-binding protein-associated factor 2N	17	1816.98	1809.5	1949.52	1939.46	-0.105965	0.104324	0.306001	0.0857232	0	0	0	0	0	0	0	0	0	0	1	0	0	0	0	0	0
Q9NVE7	PANK4	PANK4_HUMAN Pantothenate kinase 4	19	958.084	975.7	1054.66	1058.38	-0.105871	0.11626	0.320771	0.110493	0	0	0	0	0	0	0	0	0	0	0	1	0	0	0	0	0
P06746	POLB	DPOLB_HUMAN DNA polymerase beta	2	133.446	147.235	159.575	144.209	-0.1058	0.264677	0.489656	0.136374	0	0	0	0	0	0	0	0	0	0	0	0	0	0	0	1	0
Q15334	LLGL1	L2GL1_HUMAN Lethal(2) giant larvae protein homolog 1	9	362.505	413.759	423.767	420.183	-0.105737	0.293279	0.519056	0.106242	0	0	0	0	0	0	0	0	0	0	0	0	0	0	0	0	0
Q16851	UGP2	UGPA_HUMAN UTP--glucose-1-phosphate uridylyltransferase	26	2140.52	2169.45	2355.78	2215.15	-0.105451	0.162544	0.379782	0.0773353	0	0	0	0	0	0	0	0	0	0	0	0	0	0	0	0	0
Q969K3-2	RNF34	RNF34_HUMAN Isoform 2 of E3 ubiquitin-protein ligase RNF34	2	92.0735	90.9159	92.4936	108.175	-0.105265	0.390051	0.601635	0.0892672	0	0	0	0	0	0	0	0	0	0	1	0	0	0	0	0	0
P21589	NT5E	5NTD_HUMAN 5'-nucleotidase	3	268.642	249.864	282.816	282.687	-0.105079	0.200723	0.42684	0.233101	0	0	0	0	0	0	0	0	0	0	0	0	0	0	0	0	1
Q9Y6Y8	SEC23IP	S23IP_HUMAN SEC23-interacting protein	25	1643.85	1676.98	1780.56	1805.15	-0.105049	0.110468	0.31371	0.0523848	1	0	1	0	0	1	0	0	0	0	0	0	0	0	0	1	0
Q6Q0C0	TRAF7	TRAF7_HUMAN E3 ubiquitin-protein ligase TRAF7	3	103.973	104.175	110.059	115.532	-0.104933	0.158703	0.375541	0.136546	0	0	0	0	0	0	0	0	0	0	0	0	0	0	0	1	0
Q8IVB5	LIX1L	LIX1L_HUMAN LIX1-like protein	3	140.104	197.988	186.219	175.728	-0.104907	0.603352	0.763689	0.0601043	0	0	0	0	0	0	0	0	0	0	0	1	0	0	0	0	0
Q92759	GTF2H4	TF2H4_HUMAN General transcription factor IIH subunit 4	4	386.197	374.662	408.905	423.842	-0.104769	0.14068	0.352385	0.0715893	0	0	0	0	0	0	0	0	0	0	1	0	0	0	0	0	0
Q9UKS6	PACSIN3	PACN3_HUMAN Protein kinase C and casein kinase substrate in neurons protein 3	12	821.229	783.645	876.642	876.36	-0.104601	0.120815	0.32759	0.103927	0	0	0	0	0	0	0	0	0	0	0	1	0	0	0	0	0
Q8NHM5	KDM2B	KDM2B_HUMAN Lysine-specific demethylase 2B	2	90.9938	86.7155	97.3965	96.3334	-0.10459	0.139907	0.351241	0.0585608	0	0	0	0	0	0	0	0	0	0	1	0	0	0	0	0	0
Q9NRW7	VPS45	VPS45_HUMAN Vacuolar protein sorting-associated protein 45	9	720.47	725.132	799.454	780.632	-0.104571	0.110362	0.31371	0.23422	0	0	0	0	0	0	0	0	0	0	0	0	0	0	0	0	0
O14653-2	GOSR2	GOSR2_HUMAN Isoform B of Golgi SNAP receptor complex member 2	2	197.394	174.475	201.179	205.216	-0.104566	0.287559	0.514307	0.0532358	1	0	1	0	0	0	0	0	0	0	0	0	0	1	0	0	0
Q96JP0	FEM1C	FEM1C_HUMAN Protein fem-1 homolog C	3	80.9565	98.5489	103.99	91.7393	-0.10449	0.449432	0.650837	0.183909	0	0	0	0	0	0	0	0	0	0	1	0	0	0	0	0	0
H8Y6P7	GCOM1	H8Y6P7_HUMAN GRINL1A combined protein 15	4	51.4922	48.2172	53.6488	56.6276	-0.104196	0.222684	0.448396	0.117628	0	0	0	0	0	0	0	0	0	0	1	0	0	0	0	0	0
O15155	BET1	BET1_HUMAN BET1 homolog	1	136.738	128.206	158.307	130.329	-0.104138	0.402302	0.611657	0.0616898	1	0	1	0	0	0	0	0	0	0	0	0	0	1	0	0	0
Q15020	SART3	SART3_HUMAN Squamous cell carcinoma antigen recognized by T-cells 3	34	2322.13	2198.62	2360.87	2456.48	-0.103899	0.141646	0.352756	0.0670202	0	0	0	0	0	0	0	0	0	0	1	0	0	0	0	0	0
Q58EX7	PLEKHG4	PKHG4_HUMAN Puratrophin-1	1	183.449	202.482	212.939	205.284	-0.103864	0.212143	0.436449	0.0530557	0	0	0	0	0	0	0	0	0	0	0	0	0	0	0	0	0
Q5TZA2	CROCC	CROCC_HUMAN Rootletin	7	621.708	726.61	789.037	683.025	-0.10371	0.436374	0.641479	0.11636	0	0	0	0	0	0	0	0	0	0	0	0	0	0	0	0	0
Q9BSK4	FEM1A	FEM1A_HUMAN Protein fem-1 homolog A	2	82.3942	85.2241	92.46	92.0927	-0.103647	0.117887	0.323064	0.0536406	0	0	0	0	0	0	0	0	0	0	0	0	0	1	0	0	0
O14776	TCERG1	TCRG1_HUMAN Transcription elongation regulator 1	36	3366.03	3279	3513.59	3640.49	-0.103271	0.121069	0.327746	0.0668855	0	0	0	0	0	0	0	0	0	0	1	0	0	0	0	0	0
Q9Y5X3	SNX5	SNX5_HUMAN Sorting nexin-5	10	302.85	349.995	345.475	359.332	-0.103175	0.340434	0.561866	0.0600373	0	0	0	0	0	0	0	0	0	0	0	1	0	0	0	0	0
Q96P16	RPRD1A	RPR1A_HUMAN Regulation of nuclear pre-mRNA domain-containing protein 1A	4	364.809	362.674	382.248	409.817	-0.10283	0.167779	0.384989	0.0670129	0	0	0	0	0	0	0	0	0	0	0	0	0	1	0	0	0
O60282	KIF5C	KIF5C_HUMAN Kinesin heavy chain isoform 5C	2	36.3071	28.5229	40.3758	31.7518	-0.102819	0.581154	0.7507	0.0614698	0	0	0	0	0	0	0	0	0	0	0	0	0	0	0	1	0
P11274	BCR	BCR_HUMAN Breakpoint cluster region protein	9	631.093	640.924	712.678	673.634	-0.102775	0.145461	0.358046	0.0523362	0	0	0	0	0	0	0	0	0	0	0	1	0	0	0	0	0
Q9H6T3	RPAP3	RPAP3_HUMAN RNA polymerase II-associated protein 3	28	2709.28	2278.19	2531.71	2737.64	-0.102684	0.361864	0.577157	0.064577	0	0	0	0	0	0	0	0	0	0	0	1	0	0	0	0	0
Q9UHW5-2	GPN3	GPN3_HUMAN Isoform 2 of GPN-loop GTPase 3	7	244.801	245.23	266.093	264.275	-0.10239	0.111727	0.31501	0.0942469	0	0	0	0	0	0	0	0	0	0	1	0	0	0	0	0	0
Q8NHQ9	DDX55	DDX55_HUMAN ATP-dependent RNA helicase DDX55	11	524.132	546.236	606.044	565.108	-0.102334	0.182302	0.402549	0.0565438	0	0	0	0	0	0	0	0	0	0	1	0	0	0	0	0	0
P62244	RPS15A	RS15A_HUMAN 40S ribosomal protein S15a	17	3145.97	3393.53	3504.92	3577.97	-0.102302	0.228256	0.454436	0.0700392	0	0	0	0	0	0	0	0	1	0	0	0	0	0	0	0	0
P26358-2	DNMT1	DNMT1_HUMAN Isoform 2 of DNA (cytosine-5)-methyltransferase 1	60	3681.07	3329.15	3732.62	3751.09	-0.102197	0.188387	0.410149	0.0579837	0	0	0	0	0	0	0	0	0	0	1	0	0	0	0	0	0
Q8NCC3	PLA2G15	PAG15_HUMAN Group XV phospholipase A2	3	98.5781	110.495	112.729	111.772	-0.102136	0.258181	0.482551	0.101713	0	0	0	0	0	0	0	0	0	0	1	0	0	0	0	0	0
Q5VYK3	ECM29	ECM29_HUMAN Proteasome-associated protein ECM29 homolog	63	5054.51	4929.79	5410.52	5413.27	-0.102029	0.126229	0.334569	0.0723267	1	0	0	0	0	0	0	0	0	0	1	0	0	0	0	0	0
Q13435	SF3B2	SF3B2_HUMAN Splicing factor 3B subunit 2	52	4676.21	4509.5	4966.36	5127.79	-0.101815	0.154476	0.369601	0.0685788	0	0	0	0	0	0	0	0	0	0	1	0	0	0	0	0	0
Q96AC1-3	FERMT2	FERM2_HUMAN Isoform 3 of Fermitin family homolog 2	29	4116.08	3894.01	4374.16	4200.15	-0.101546	0.178069	0.397941	0.103963	0	0	0	0	0	0	0	0	0	0	0	0	0	0	0	0	0
Q9BQG0-2	MYBBP1A	MBB1A_HUMAN Isoform 2 of Myb-binding protein 1A	31	2805.97	2540.29	2804.97	2868.16	-0.101334	0.180174	0.399835	0.0735275	0	0	0	0	0	0	0	0	0	0	1	0	0	0	0	0	0
P40227	CCT6A	TCPZ_HUMAN T-complex protein 1 subunit zeta	52	5596.64	5391	5994.69	5807.41	-0.101301	0.140969	0.352576	0.0838159	0	0	0	0	0	0	0	0	0	0	0	1	0	0	0	0	0
Q08623-4	HDHD1	HDHD1_HUMAN Isoform 4 of Pseudouridine-5'-monophosphatase	4	265.809	259.223	283.659	287.577	-0.101294	0.141132	0.352576	1.00488	0	0	0	0	0	0	0	0	0	0	1	0	0	0	0	0	0
Q9H583	HEATR1	HEAT1_HUMAN HEAT repeat-containing protein 1	43	3927.42	3722.86	4127.53	4037.58	-0.101256	0.13591	0.346288	0.335937	0	0	0	0	0	0	0	0	0	0	1	0	0	0	0	0	0
Q9P2K8	EIF2AK4	E2AK4_HUMAN Eukaryotic translation initiation factor 2-alpha kinase 4	4	70.8038	87.5098	85.329	86.6808	-0.101143	0.458359	0.657628	0.0874171	0	0	0	0	0	0	0	0	0	0	0	1	0	0	0	0	0
P56182	RRP1	RRP1_HUMAN Ribosomal RNA processing protein 1 homolog A	9	625.089	570.726	632.073	667.326	-0.101119	0.266877	0.491954	0.189619	0	0	0	0	0	0	0	0	0	0	0	0	0	0	0	0	0
Q9UHB6	LIMA1	LIMA1_HUMAN LIM domain and actin-binding protein 1	2	209.653	169.416	190.983	220.454	-0.101072	0.53279	0.715539	0.2033	0	0	0	0	0	0	0	0	0	0	0	0	0	0	0	0	0
Q86TP1	PRUNE	PRUNE_HUMAN Protein prune homolog	3	124.114	128.31	134.126	137.278	-0.100981	0.149902	0.363893	0.0617069	0	0	0	0	0	0	0	0	0	0	0	1	0	0	0	0	0
Q9H1E3	NUCKS1	NUCKS_HUMAN Nuclear ubiquitous casein and cyclin-dependent kinase substrate 1	12	917.145	764.084	896.886	935.358	-0.100779	0.405453	0.614906	0.0718144	0	0	0	0	0	0	0	0	0	0	1	0	0	0	0	0	0
P56377	AP1S2	AP1S2_HUMAN AP-1 complex subunit sigma-2	1	55.16	67.7924	73.7768	61.2015	-0.100723	0.532821	0.715539	0.0976297	0	0	0	0	0	0	0	0	0	0	0	0	0	1	0	0	0
P55957-2	BID	BID_HUMAN Isoform 2 of BH3-interacting domain death agonist	2	38.2157	37.5817	42.1941	41.8048	-0.100678	0.169209	0.386557	0.472238	0	0	0	0	1	0	0	0	0	0	0	1	0	0	0	0	0
Q9Y5B0	CTDP1	CTDP1_HUMAN RNA polymerase II subunit A C-terminal domain phosphatase	5	368.048	364.342	389.144	408.533	-0.100628	0.148415	0.36211	0.062783	0	0	0	0	0	0	0	0	0	0	1	0	0	0	0	0	0
Q8WUX9	CHMP7	CHMP7_HUMAN Charged multivesicular body protein 7	14	757.164	774.992	866.6	802.574	-0.100488	0.19977	0.425881	0.0644217	0	0	0	0	0	0	0	0	0	0	1	0	0	0	0	0	0
P53396	ACLY	ACLY_HUMAN ATP-citrate synthase	91	9601.58	9181.42	10355.5	10316.9	-0.100436	0.245535	0.471139	0.0530553	0	0	0	0	0	0	0	0	0	0	0	1	0	0	0	0	0
Q86XN8-3	MEX3D	MEX3D_HUMAN Isoform 3 of RNA-binding protein MEX3D	4	197.989	147.157	188.952	182.709	-0.100392	0.584501	0.752688	0.158441	0	0	0	0	0	0	0	0	0	0	0	0	0	0	0	0	0
Q9H7B4	SMYD3	SMYD3_HUMAN Histone-lysine N-methyltransferase SMYD3	2	56.5765	53.4374	59.0744	62.01	-0.100379	0.224084	0.449988	0.0635413	0	0	0	0	0	0	0	0	0	0	1	0	0	0	0	0	0
Q8IXI2-3	RHOT1	MIRO1_HUMAN Isoform 3 of Mitochondrial Rho GTPase 1	3	100.802	115.209	121.449	109.384	-0.100288	0.372909	0.586871	0.0981245	0	0	0	0	1	0	0	0	0	0	0	0	0	0	0	0	0
Q9Y5B9	SUPT16H	SP16H_HUMAN FACT complex subunit SPT16	52	4044.74	4110.51	4366.11	4349.92	-0.100277	0.131399	0.341442	0.0564007	0	0	0	0	0	0	0	0	0	0	1	0	0	0	0	0	0
Q9NYC9	DNAH9	DYH9_HUMAN Dynein heavy chain 9, axonemal	3	296.831	264.051	308.306	297.287	-0.10027	0.292968	0.519056	0.22905	0	0	0	0	0	0	0	0	0	0	0	0	0	0	0	0	0
Q13671	RIN1	RIN1_HUMAN Ras and Rab interactor 1	4	79.107	84.5408	97.421	82.1664	-0.100207	0.357124	0.573547	0.0920003	0	0	0	0	0	0	0	0	0	0	1	0	0	0	0	0	0
O75382	TRIM3	TRIM3_HUMAN Tripartite motif-containing protein 3	5	459.746	425.371	473.668	482.922	-0.100179	0.209551	0.433631	0.187036	0	0	0	0	0	0	0	0	0	0	0	0	0	0	0	0	0
Q14241	TCEB3	ELOA1_HUMAN Transcription elongation factor B polypeptide 3	6	309.65	296.006	343.135	312.753	-0.100177	0.222235	0.448028	0.10696	0	0	0	0	0	0	0	0	0	0	1	0	0	0	0	0	0
Q15418-2	RPS6KA1	KS6A1_HUMAN Isoform 2 of Ribosomal protein S6 kinase alpha-1	27	2529.83	2423.93	2616.63	2643.91	-0.100033	0.119182	0.325139	0.165441	0	0	0	0	0	0	0	0	0	0	0	1	0	0	0	0	0
Q8NE71	ABCF1	ABCF1_HUMAN ATP-binding cassette sub-family F member 1	33	2928.99	2764.74	3039.87	2970.46	-0.0999188	0.15397	0.369039	0.241967	0	0	0	0	0	0	0	0	0	0	0	1	0	0	0	0	0
Q9ULK4	MED23	MED23_HUMAN Mediator of RNA polymerase II transcription subunit 23	13	547.681	486.954	555.096	565.863	-0.0998673	0.300027	0.523956	0.0798568	0	0	0	0	0	0	0	0	0	0	1	0	0	0	0	0	0
Q9UJA5	TRMT6	TRM6_HUMAN tRNA (adenine(58)-N(1))-methyltransferase non-catalytic subunit TRM6	8	882.428	901.356	955.276	985.725	-0.0998448	0.139211	0.350802	0.0582214	0	0	0	0	0	0	0	0	0	0	1	0	0	0	0	0	0
Q9UMY1	NOL7	NOL7_HUMAN Nucleolar protein 7	8	588.527	553.382	605.111	633.711	-0.0997483	0.207268	0.431679	0.0996818	0	0	0	0	0	0	0	0	0	0	0	0	0	0	0	0	0
O43172	PRPF4	PRP4_HUMAN U4/U6 small nuclear ribonucleoprotein Prp4	19	912.544	989.482	1037.82	1038.05	-0.0996079	0.222133	0.447958	0.118912	0	0	0	0	0	0	0	0	0	0	1	0	0	0	0	0	0
Q14746	COG2	COG2_HUMAN Conserved oligomeric Golgi complex subunit 2	6	445.585	406.994	469.412	453.031	-0.099554	0.238282	0.464918	0.0567856	0	0	0	0	0	0	0	0	0	0	0	0	0	1	0	0	0
Q14116	IL18	IL18_HUMAN Interleukin-18	9	655.859	706.192	731.422	746.199	-0.0995432	0.210282	0.434365	0.050332	1	0	0	0	0	0	0	0	0	0	0	0	0	1	0	0	0
Q86VQ1	GLCCI1	GLCI1_HUMAN Glucocorticoid-induced transcript 1 protein	3	176.245	178.136	190.378	194.018	-0.0994943	0.143817	0.355967	0.100778	0	0	0	0	0	0	0	0	0	0	1	0	0	0	0	0	0
Q9H6T0	ESRP2	ESRP2_HUMAN Epithelial splicing regulatory protein 2	3	156.118	140.2	158.508	160.539	-0.0994542	0.276155	0.502145	0.0748005	0	0	0	0	0	0	0	0	0	0	1	0	0	0	0	0	0
P27449	ATP6V0C	VATL_HUMAN V-type proton ATPase 16 kDa proteolipid subunit	1	23.5696	33.0724	39.0179	24.4332	-0.0992194	0.751146	0.860686	0.102353	0	0	0	0	0	0	0	0	0	0	0	1	0	0	0	0	0
Q9Y6A5	TACC3	TACC3_HUMAN Transforming acidic coiled-coil-containing protein 3	27	1223.35	1214.45	1315.9	1291.51	-0.0989937	0.123936	0.33197	0.062282	0	0	0	0	0	0	0	0	0	0	0	0	0	0	0	0	0
Q9Y6V7	DDX49	DDX49_HUMAN Probable ATP-dependent RNA helicase DDX49	6	698.222	693.082	753.936	761.597	-0.0989494	0.123973	0.33197	0.216286	0	0	0	0	0	0	0	0	0	0	0	0	0	0	0	0	0
Q6NXT4-2	SLC30A6	ZNT6_HUMAN Isoform 2 of Zinc transporter 6	2	38.5156	41.1727	43.6761	44.5042	-0.0989108	0.18923	0.411717	0.114315	0	0	0	0	0	0	0	0	0	0	0	0	0	1	0	0	0
Q9Y312	AAR2	AAR2_HUMAN Protein AAR2 homolog	10	803.406	736.704	813.897	864.732	-0.0989106	0.239636	0.465529	0.0776619	0	0	0	0	0	0	0	0	0	0	0	1	0	0	0	0	0
O00220	TNFRSF10A	TR10A_HUMAN Tumor necrosis factor receptor superfamily member 10A	3	232.191	194.474	229.629	229.66	-0.0988232	0.419959	0.626263	0.251278	0	0	0	0	0	0	0	0	0	0	1	0	0	0	0	0	0
O95081	AGFG2	AGFG2_HUMAN Arf-GAP domain and FG repeat-containing protein 2	3	93.9448	109.535	115.061	102.926	-0.0986973	0.401717	0.611324	0.220233	0	0	0	0	0	0	0	0	0	0	0	1	0	0	0	0	0
P50991	CCT4	TCPD_HUMAN T-complex protein 1 subunit delta	79	5736.85	5669.34	6113.33	6016.31	-0.098679	0.123301	0.331277	0.0972363	0	0	0	0	0	0	0	0	0	0	0	1	0	0	0	0	0
Q96QT6	PHF12	PHF12_HUMAN PHD finger protein 12	2	106.361	99.0124	108.976	112.076	-0.0986699	0.222019	0.447864	0.0518923	0	0	0	0	0	0	0	0	0	0	1	0	0	0	0	0	0
O95271	TNKS	TNKS1_HUMAN Tankyrase-1	4	140.483	135.721	153.758	144.494	-0.0983479	0.160602	0.377941	0.0947833	0	0	0	0	0	0	0	0	0	0	1	0	0	0	0	0	0
P68366	TUBA4A	TBA4A_HUMAN Tubulin alpha-4A chain	4	385.169	390.297	410.427	430.052	-0.0983285	0.177232	0.396869	0.0498333	0	0	0	0	0	0	0	0	0	0	0	0	0	0	0	0	0
Q9H944	MED20	MED20_HUMAN Mediator of RNA polymerase II transcription subunit 20	3	172.533	156.617	178.931	176.452	-0.0982158	0.236898	0.463447	0.0551526	0	0	0	0	0	0	0	0	0	0	0	0	0	0	0	0	0
Q8IY37	DHX37	DHX37_HUMAN Probable ATP-dependent RNA helicase DHX37	17	1176.45	1079.36	1133.5	1295.76	-0.0981396	0.357582	0.574118	0.139043	0	0	0	0	0	0	0	0	0	0	1	0	0	0	0	0	0
P04062	GBA	GLCM_HUMAN Glucosylceramidase	5	338.423	359.025	403.133	354.083	-0.0980614	0.306124	0.530589	0.0607015	0	0	0	0	0	0	0	0	0	0	0	0	0	0	0	0	0
Q9Y3B9	RRP15	RRP15_HUMAN RRP15-like protein	9	638.604	688.792	717.757	723.539	-0.0979055	0.214232	0.438384	0.12218	0	0	0	0	0	0	0	0	0	0	0	0	0	0	0	0	0
Q16566	CAMK4	KCC4_HUMAN Calcium/calmodulin-dependent protein kinase type IV	2	35.8241	40.9601	41.2122	43.1603	-0.0978164	0.349002	0.567468	0.155112	0	0	0	0	0	0	0	0	0	0	1	0	0	0	0	0	0
P67870	CSNK2B	CSK2B_HUMAN Casein kinase II subunit beta	11	1112.26	1023.03	1185.28	1108.6	-0.0977493	0.243779	0.470155	0.0596732	0	0	0	0	0	0	0	0	0	0	0	0	0	0	0	0	0
Q9Y6W3	CAPN7	CAN7_HUMAN Calpain-7	16	976.701	980.112	1086.91	1030.72	-0.097548	0.179263	0.39914	0.081083	0	0	0	0	0	0	0	0	0	0	0	1	0	0	0	0	0
P62910	RPL32	RL32_HUMAN 60S ribosomal protein L32	25	1956.75	1969.94	2011.35	2146.48	-0.0974711	0.167716	0.384989	0.0823569	0	0	0	0	0	0	0	0	1	0	0	1	0	0	0	0	0
P13807	GYS1	GYS1_HUMAN Glycogen [starch] synthase, muscle	10	857.521	839.163	901.897	942.058	-0.0973378	0.160853	0.378081	0.0596204	0	0	0	0	0	0	0	0	0	0	0	1	0	0	0	0	0
Q9UNS1	TIMELESS	TIM_HUMAN Protein timeless homolog	12	573.774	572.348	621.189	618.308	-0.096938	0.126461	0.334569	0.23579	0	0	0	0	0	0	0	0	0	0	1	0	0	0	0	0	0
Q8TF01	PNISR	PNISR_HUMAN Arginine/serine-rich protein PNISR	8	631.674	606.422	693.059	650.142	-0.0968924	0.186811	0.407871	0.0569209	0	0	0	0	0	0	0	0	0	0	1	0	0	0	0	0	0
P52739	ZNF131	ZN131_HUMAN Zinc finger protein 131	4	84.9165	91.2107	103.017	89.4936	-0.0967753	0.355123	0.572079	0.160659	0	0	0	0	0	0	0	0	0	0	1	0	0	0	0	0	0
Q96EC8	YIPF6	YIPF6_HUMAN Protein YIPF6	1	98.3416	103.707	108.947	108.012	-0.0967	0.165755	0.383524	0.125258	0	0	0	0	0	0	0	0	0	0	0	0	0	0	0	1	0
P27540	ARNT	ARNT_HUMAN Aryl hydrocarbon receptor nuclear translocator	10	339.882	339.704	379.359	354.87	-0.0966772	0.170332	0.387851	0.078385	0	0	0	0	0	0	0	0	0	0	1	0	0	0	0	0	0
Q96EV2	RBM33	RBM33_HUMAN RNA-binding protein 33	10	402.104	387.811	414.209	445.3	-0.0966148	0.243161	0.46937	0.253054	0	0	0	0	0	0	0	0	0	0	1	0	0	0	0	0	0
P39023	RPL3	RL3_HUMAN 60S ribosomal protein L3	41	4545.48	4294.85	4634.66	4877.01	-0.0963497	0.190304	0.412964	0.0813682	0	0	0	0	0	0	0	0	1	0	0	1	0	0	0	0	0
Q9H3H1	TRIT1	MOD5_HUMAN tRNA dimethylallyltransferase, mitochondrial	2	126.848	118.609	137.461	127.143	-0.0962913	0.231853	0.457874	0.051805	0	0	0	0	1	0	0	0	0	0	0	0	0	0	0	0	0
Q9UNX4	WDR3	WDR3_HUMAN WD repeat-containing protein 3	25	2436.74	2332.77	2559.81	2519.73	-0.0962591	0.135345	0.345376	0.0563557	0	0	0	0	0	0	0	0	0	0	1	0	0	0	0	0	0
Q9H0K6	PUS7L	PUS7L_HUMAN Pseudouridylate synthase 7 homolog-like protein	6	296.595	258.76	297.671	298.541	-0.0962534	0.342134	0.562607	0.0636398	0	0	0	0	0	0	0	0	0	0	1	0	0	0	0	0	0
Q8NBS9	TXNDC5	TXND5_HUMAN Thioredoxin domain-containing protein 5	21	2064.26	2175.57	2220.92	2258.74	-0.0961488	0.189825	0.412473	0.112494	1	0	0	1	0	0	0	0	0	0	0	0	0	0	0	0	0
Q9NPI1	BRD7	BRD7_HUMAN Bromodomain-containing protein 7	1	24.7076	10.0606	15.3484	19.0982	-0.0958839	0.850822	0.919439	0.0568454	0	0	0	0	0	0	0	0	0	0	0	1	0	0	0	0	0
P50750-2	CDK9	CDK9_HUMAN Isoform 2 of Cyclin-dependent kinase 9	7	361.627	389.759	398.066	413.654	-0.0958278	0.245355	0.471139	0.0556273	0	0	0	0	0	0	0	0	0	0	1	0	0	0	0	0	0
Q147X3	NAA30	NAA30_HUMAN N-alpha-acetyltransferase 30	4	79.512	62.9704	85.1051	71.5322	-0.0958143	0.577753	0.74907	0.0790724	0	0	0	0	0	0	0	0	0	0	0	1	0	0	0	0	0
P25685	DNAJB1	DNJB1_HUMAN DnaJ homolog subfamily B member 1	19	1931.03	1828.39	1947.29	2058.8	-0.0957761	0.194038	0.417414	0.0821787	0	0	0	0	0	0	0	0	0	0	1	0	0	0	0	0	0
Q9UHQ9	CYB5R1	NB5R1_HUMAN NADH-cytochrome b5 reductase 1	2	115.748	149.301	141.231	142.093	-0.0957552	0.550386	0.729668	0.0597944	0	0	0	0	0	0	0	0	0	0	0	0	0	0	0	0	0
Q6UX04	CWC27	CWC27_HUMAN Peptidyl-prolyl cis-trans isomerase CWC27 homolog	6	379.391	418.673	422.332	437.898	-0.0956213	0.290317	0.516885	0.288678	0	0	0	0	0	0	0	0	0	0	1	0	0	0	0	0	0
P14314-2	PRKCSH	GLU2B_HUMAN Isoform 2 of Glucosidase 2 subunit beta	31	3573.85	3070.73	3396.18	3655.14	-0.0956205	0.385173	0.597971	0.184441	1	0	0	0	0	0	0	0	0	0	0	0	0	0	0	0	0
Q96GM5	SMARCD1	SMRD1_HUMAN SWI/SNF-related matrix-associated actin-dependent regulator of chromatin subfamily D member 1	19	1241.83	1168.08	1305.01	1272.68	-0.0955912	0.173328	0.391969	0.0646321	0	0	0	0	0	0	0	0	0	0	1	0	0	0	0	0	0
Q587I9	SFT2D3	SFT2C_HUMAN Vesicle transport protein SFT2C	1	40.9752	42.1445	53.3584	38.7953	-0.0954485	0.558503	0.735782	0.071425	0	0	0	0	0	0	0	0	0	0	0	0	0	0	0	0	0
O15226-2	NKRF	NKRF_HUMAN Isoform 2 of NF-kappa-B-repressing factor	31	2611.4	2470.65	2620.36	2714.64	-0.0953338	0.148392	0.36211	0.242031	0	0	0	0	0	0	0	0	0	0	1	0	0	0	0	0	0
Q8WZA0	LZIC	LZIC_HUMAN Protein LZIC	6	348.6	305.981	342.547	363.116	-0.0952766	0.362403	0.577439	0.0671321	0	0	0	0	0	0	0	0	0	0	1	0	0	0	0	0	0
O94874	UFL1	UFL1_HUMAN E3 UFM1-protein ligase 1	29	1756	1693.74	1785.46	1912.52	-0.0952678	0.206446	0.431218	0.0826039	1	0	1	0	0	0	0	0	0	0	0	0	0	0	0	0	0
Q5VYS8	ZCCHC6	TUT7_HUMAN Terminal uridylyltransferase 7	6	392.892	369.748	430.464	401.612	-0.0951879	0.240764	0.467041	0.147041	0	0	0	0	0	0	0	0	0	0	0	1	0	0	0	0	0
Q8NBJ5	COLGALT1	GT251_HUMAN Procollagen galactosyltransferase 1	18	1921.27	1874.32	1980.77	2051.74	-0.0951677	0.141267	0.352576	0.142025	1	0	0	1	0	0	0	0	0	0	0	0	0	0	0	1	0
Q8TBC3	SHKBP1	SHKB1_HUMAN SH3KBP1-binding protein 1	3	47.6622	50.7341	51.9674	56.5473	-0.0951666	0.295683	0.520054	0.0611952	0	0	0	0	0	0	0	0	0	0	0	0	0	0	0	0	0
Q96B70	LENG9	LENG9_HUMAN Leukocyte receptor cluster member 9	6	152.497	166.489	191.848	155.016	-0.0950083	0.487164	0.683094	0.0601468	0	0	0	0	0	0	0	0	0	0	1	0	0	0	0	0	0
O15182	CETN3	CETN3_HUMAN Centrin-3	3	115.605	78.4157	92.4294	114.37	-0.0949919	0.71538	0.838526	0.0832071	0	0	0	0	0	0	0	0	0	0	0	0	0	0	0	0	0
Q96IV0	NGLY1	NGLY1_HUMAN Peptide-N(4)-(N-acetyl-beta-glucosaminyl)asparagine amidase	2	150.821	146.594	159.495	160.428	-0.0949665	0.149424	0.363376	0.181314	0	0	0	0	0	0	0	0	0	0	0	0	0	0	0	0	0
P08397	HMBS	HEM3_HUMAN Porphobilinogen deaminase	5	899.766	1026.33	1132.93	959.796	-0.0949305	0.484066	0.680446	0.0802639	0	0	0	0	0	0	0	0	0	0	0	0	0	0	0	0	0
O60749	SNX2	SNX2_HUMAN Sorting nexin-2	21	1545.38	1422	1521.32	1651.35	-0.0948647	0.267258	0.491975	0.204805	0	0	0	0	0	0	0	0	0	0	0	0	0	0	0	1	0
Q9UH92	MLX	MLX_HUMAN Max-like protein X	2	122.263	109.821	123.907	123.565	-0.0948264	0.272745	0.497684	0.090243	0	0	0	0	0	0	0	0	0	0	1	0	0	0	0	0	0
Q7Z2W4	ZC3HAV1	ZCCHV_HUMAN Zinc finger CCCH-type antiviral protein 1	37	2275.96	2124.31	2313.34	2320.39	-0.0947847	0.19084	0.413128	0.184702	0	0	0	0	0	0	0	0	0	0	0	1	0	0	0	0	0
Q6P6C2-1	ALKBH5	ALKB5_HUMAN Isoform 1 of RNA demethylase ALKBH5	6	365.096	381.547	419.748	391.495	-0.0947437	0.227994	0.454151	0.191552	0	0	0	0	0	0	0	0	0	0	0	1	0	0	0	0	0
Q86X83	COMMD2	COMD2_HUMAN COMM domain-containing protein 2	2	124.889	142.526	147.462	138.054	-0.0946484	0.33482	0.557171	0.205861	0	0	0	0	0	0	0	0	0	0	0	0	0	0	0	0	0
Q5SRH9	TTC39A	TT39A_HUMAN Tetratricopeptide repeat protein 39A	2	154.601	176.915	192.624	166.894	-0.094445	0.438227	0.643125	0.094533	0	0	0	0	0	0	0	0	0	0	0	0	0	0	0	0	0
P29353-6	SHC1	SHC1_HUMAN Isoform 6 of SHC-transforming protein 1	10	497.992	509.089	557.015	535.691	-0.0943646	0.155644	0.37173	0.0880565	0	0	0	0	1	0	0	0	0	0	0	1	0	0	0	0	0
P62266	RPS23	RS23_HUMAN 40S ribosomal protein S23	10	1422.73	1444.73	1480.15	1609.42	-0.0941867	0.231301	0.457302	0.154007	1	0	0	0	0	0	0	0	1	0	0	1	0	0	0	0	0
O60684	KPNA6	IMA7_HUMAN Importin subunit alpha-7	7	439.475	492.208	493.329	512.657	-0.0940781	0.312131	0.536817	0.10684	0	0	0	0	0	0	0	0	0	0	0	1	0	0	0	0	0
P21675-4	TAF1	TAF1_HUMAN Isoform 4 of Transcription initiation factor TFIID subunit 1	6	983.189	1025.36	1072.09	1094.84	-0.0938449	0.177703	0.397657	0.202867	0	0	0	0	0	0	0	0	0	0	1	0	0	0	0	0	0
Q9HBM6	TAF9B	TAF9B_HUMAN Transcription initiation factor TFIID subunit 9B	1	88.6977	92.2601	102.043	94.5353	-0.0938017	0.227909	0.454151	0.0882717	0	0	0	0	0	0	0	0	0	0	1	0	0	0	0	0	0
P62277	RPS13	RS13_HUMAN 40S ribosomal protein S13	19	2436.84	2754.53	2631.39	2750.8	-0.0937265	0.349742	0.568394	0.0678582	0	0	0	0	0	0	0	0	1	0	0	0	0	0	0	0	0
Q7Z5L9	IRF2BP2	I2BP2_HUMAN Interferon regulatory factor 2-binding protein 2	12	632.313	567.807	643.101	655.619	-0.0935086	0.290301	0.516885	0.120157	0	0	0	0	0	0	0	0	0	0	1	0	0	0	0	0	0
P34947	GRK5	GRK5_HUMAN G protein-coupled receptor kinase 5	1	73.546	65.1161	72.2829	78.9921	-0.0935037	0.390719	0.60214	0.082521	0	0	0	0	0	0	0	0	0	0	1	0	0	0	0	0	0
Q8WYA0	IFT81	IFT81_HUMAN Intraflagellar transport protein 81 homolog	3	154.345	159.712	190.863	149.604	-0.0934701	0.503976	0.695839	0.0854604	0	0	0	0	0	0	0	0	0	0	0	1	0	0	0	0	0
Q9BY44	EIF2A	EIF2A_HUMAN Eukaryotic translation initiation factor 2A	36	3021.9	2932.98	3254.56	3045.87	-0.0934065	0.20431	0.429269	0.152102	0	0	0	0	0	0	0	0	0	0	0	0	0	0	0	0	0
Q8NB16	MLKL	MLKL_HUMAN Mixed lineage kinase domain-like protein	14	1514.8	1437.3	1602.37	1571.71	-0.0932345	0.167337	0.384783	0.0566233	0	0	0	0	0	0	0	0	0	0	0	0	0	0	0	0	1
P13861	PRKAR2A	KAP2_HUMAN cAMP-dependent protein kinase type II-alpha regulatory subunit	16	1354.77	1332.1	1452.33	1434.74	-0.0932307	0.139998	0.351337	0.1421	0	0	0	0	0	0	0	0	0	0	0	0	0	0	0	0	0
O95396	MOCS3	MOCS3_HUMAN Adenylyltransferase and sulfurtransferase MOCS3	7	380.84	392.256	438.141	403.742	-0.0929916	0.228673	0.454589	0.0540927	0	0	0	0	0	0	0	0	0	0	0	0	0	0	0	0	0
Q9NQS7	INCENP	INCE_HUMAN Inner centromere protein	15	916.045	871.528	930.834	1013.18	-0.092804	0.271242	0.496162	0.050803	0	0	0	0	0	0	0	0	0	0	0	0	0	0	0	0	0
P53041	PPP5C	PPP5_HUMAN Serine/threonine-protein phosphatase 5	23	1416.3	1394.72	1508.6	1494.92	-0.0927908	0.144702	0.357024	0.228146	0	0	0	0	0	0	0	0	0	0	0	1	0	0	0	0	0
Q9ULT0	TTC7A	TTC7A_HUMAN Tetratricopeptide repeat protein 7A	5	364.871	410.563	442.002	398.083	-0.0927217	0.388595	0.600393	0.0517482	0	0	0	0	0	0	0	0	0	0	0	0	0	0	0	0	0
Q96J84-2	KIRREL	KIRR1_HUMAN Isoform 2 of Kin of IRRE-like protein 1	2	35.6281	32.983	34.3962	41.5826	-0.0927124	0.543063	0.724481	0.230241	0	0	0	0	0	0	0	0	0	0	0	0	0	0	0	0	0
O75368	SH3BGRL	SH3L1_HUMAN SH3 domain-binding glutamic acid-rich-like protein	10	538.22	535.669	565.678	596.695	-0.0925091	0.200794	0.426855	0.151827	0	0	0	0	0	0	0	0	0	0	0	0	0	0	0	1	0
O94776	MTA2	MTA2_HUMAN Metastasis-associated protein MTA2	28	2308.21	2208.11	2325.59	2456.24	-0.0924834	0.18655	0.407791	0.0695936	0	0	0	0	0	0	0	0	0	0	1	0	0	0	0	0	0
P24928	POLR2A	RPB1_HUMAN DNA-directed RNA polymerase II subunit RPB1	59	3673.17	3616.44	3833.05	3838.42	-0.092468	0.141409	0.352624	0.0519345	0	0	0	0	0	0	0	0	0	0	1	0	0	0	0	0	0
O00139-4	KIF2A	KIF2A_HUMAN Isoform 4 of Kinesin-like protein KIF2A	20	1507.47	1461.43	1600.47	1581.98	-0.0924049	0.149946	0.363893	0.0628978	0	0	0	0	0	0	0	0	0	0	0	0	0	0	0	0	0
P34949	MPI	MPI_HUMAN Mannose-6-phosphate isomerase	4	216.111	208.394	230.322	224.155	-0.0921277	0.173497	0.391969	0.0703244	0	0	0	0	0	0	0	0	0	0	0	1	0	0	0	0	0
Q15149-3	PLEC	PLEC_HUMAN Isoform 3 of Plectin	1	17.9293	14.8703	17.1387	18.6358	-0.0920432	0.489963	0.685579	0.0902764	0	0	0	0	0	0	0	0	0	0	0	1	0	0	0	0	0
C9J6P4	ZC3HAV1	C9J6P4_HUMAN Zinc finger CCCH-type antiviral protein 1	1	113.679	115.191	124.432	119.286	-0.0919858	0.167228	0.384773	0.0774837	0	0	0	0	0	0	0	0	0	0	0	1	0	0	0	0	0
P04222	HLA-C	1C03_HUMAN HLA class I histocompatibility antigen, Cw-3 alpha chain	1	31.3002	36.6751	45.535	30.3359	-0.091978	0.69125	0.822143	0.0720472	0	0	0	0	0	0	0	0	0	0	0	0	0	0	0	0	0
Q9NXE4-4	SMPD4	NSMA3_HUMAN Isoform 4 of Sphingomyelin phosphodiesterase 4	6	254.285	198.285	244.226	238.963	-0.0919009	0.553728	0.732103	0.0568284	1	0	1	0	0	0	0	0	0	0	1	0	0	0	0	0	0
Q92540-4	SMG7	SMG7_HUMAN Isoform 4 of Protein SMG7	3	179.095	172.325	191.4	189.746	-0.0918583	0.154726	0.369935	0.0979919	0	0	0	0	0	0	0	0	0	0	0	1	0	0	0	0	0
Q15102	PAFAH1B3	PA1B3_HUMAN Platelet-activating factor acetylhydrolase IB subunit gamma	8	396.152	413.994	447.903	427.458	-0.0915887	0.181253	0.401562	0.63861	0	0	0	0	0	0	0	0	0	0	0	0	0	0	0	0	0
Q9H0U4	RAB1B	RAB1B_HUMAN Ras-related protein Rab-1B	7	616.98	568.591	635.96	643.076	-0.0915163	0.237383	0.463907	0.0803203	1	0	1	0	0	0	0	0	0	0	0	0	0	1	0	0	0
Q7L5Y9	MAEA	MAEA_HUMAN Macrophage erythroblast attacher	5	381.509	379.156	412.224	413.446	-0.0914526	0.142939	0.354914	0.0602382	0	0	0	0	0	0	0	0	0	0	1	0	0	0	0	0	0
Q9Y3T6	R3HCC1	R3HC1_HUMAN R3H and coiled-coil domain-containing protein 1	6	217.974	208.793	234.798	221.846	-0.0913775	0.206175	0.431127	0.144296	0	0	0	0	0	0	0	0	0	0	0	1	0	0	0	0	0
P08754	GNAI3	GNAI3_HUMAN Guanine nucleotide-binding protein G(k) subunit alpha	4	321.47	271.837	352.556	287.7	-0.0912738	0.559516	0.736329	0.150674	0	0	0	0	0	0	0	0	0	0	0	0	0	0	0	0	0
O75663	TIPRL	TIPRL_HUMAN TIP41-like protein	9	1044.3	974.607	1058.19	1116.25	-0.0911893	0.236628	0.463289	0.100647	0	0	0	0	0	0	0	0	0	0	0	1	0	0	0	0	0
P07108-5	DBI	ACBP_HUMAN Isoform 5 of Acyl-CoA-binding protein	5	526.819	428.412	336.194	788.916	-0.0911575	0.855051	0.921722	0.133531	1	0	0	0	0	0	0	0	0	0	0	0	0	0	0	0	0
Q29RF7	PDS5A	PDS5A_HUMAN Sister chromatid cohesion protein PDS5 homolog A	56	5319.67	5001.77	5592.3	5498.25	-0.0911507	0.190352	0.412964	0.0746893	0	0	0	0	0	0	0	0	0	0	1	0	0	0	0	0	0
P40222	TXLNA	TXLNA_HUMAN Alpha-taxilin	30	2692.93	2810.09	2918.52	2796.48	-0.091109	0.213315	0.437574	0.218097	0	0	0	0	0	0	0	0	0	0	0	1	0	0	0	0	0
Q05048	CSTF1	CSTF1_HUMAN Cleavage stimulation factor subunit 1	19	1035.04	1086.54	1161.12	1116.32	-0.0907195	0.207676	0.432124	0.423072	0	0	0	0	0	0	0	0	0	0	1	0	0	0	0	0	0
Q9ULF5	SLC39A10	S39AA_HUMAN Zinc transporter ZIP10	4	247.215	206.003	260.027	224.293	-0.0907149	0.522698	0.710421	0.0958948	0	0	0	0	0	0	0	0	0	0	0	1	0	0	0	0	0
P51530	DNA2	DNA2_HUMAN DNA replication ATP-dependent helicase/nuclease DNA2	1	36.9533	34.5487	41.1945	37.916	-0.0907139	0.234609	0.461358	0.0622039	0	0	0	0	1	0	0	0	0	0	0	0	0	0	0	0	0
P38398	BRCA1	BRCA1_HUMAN Breast cancer type 1 susceptibility protein	5	118.468	128.924	134.204	130.111	-0.0906979	0.262092	0.48691	0.0665448	0	0	0	0	0	0	0	0	0	0	1	0	0	0	0	0	0
Q96T88	UHRF1	UHRF1_HUMAN E3 ubiquitin-protein ligase UHRF1	24	1595.44	1672.33	1728.94	1760.23	-0.0906516	0.18647	0.407791	0.0503971	0	0	0	0	0	0	0	0	0	0	1	0	0	0	0	0	0
Q12980	NPRL3	NPRL3_HUMAN Nitrogen permease regulator 3-like protein	2	71.1328	66.4465	80.4081	70.3834	-0.0905673	0.340564	0.561866	0.456549	0	0	0	0	0	0	0	0	0	0	0	1	0	0	0	0	0
Q8WUA4	GTF3C2	TF3C2_HUMAN General transcription factor 3C polypeptide 2	6	179.552	206.343	209.765	203.735	-0.0905206	0.351416	0.569261	0.0802587	0	0	0	0	0	0	0	0	0	0	1	0	0	0	0	0	0
Q9BV19	C1orf50	CA050_HUMAN Uncharacterized protein C1orf50	1	202.249	186.827	210.31	206.842	-0.0902803	0.241553	0.467714	0.402079	0	0	0	0	0	0	0	0	0	0	0	0	0	0	0	0	0
Q9NS73	MBIP	MBIP1_HUMAN MAP3K12-binding inhibitory protein 1	2	101.843	104.755	108.908	111.636	-0.0902488	0.192378	0.415084	0.12108	0	0	0	0	0	0	0	0	0	0	0	1	0	0	0	0	0
P33316	DUT	DUT_HUMAN Deoxyuridine 5'-triphosphate nucleotidohydrolase, mitochondrial	9	359.004	381.325	382.334	415.246	-0.0901318	0.301676	0.525747	0.082255	0	0	0	0	1	0	0	0	0	0	1	0	0	0	0	0	0
Q06330	RBPJ	SUH_HUMAN Recombining binding protein suppressor of hairless	6	375.976	327.053	366.595	391.173	-0.0900343	0.38587	0.598214	0.252577	0	0	0	0	0	0	0	0	0	0	1	0	0	0	0	0	0
O95352	ATG7	ATG7_HUMAN Ubiquitin-like modifier-activating enzyme ATG7	6	293.988	294.243	309.19	324.455	-0.0899774	0.205834	0.430904	0.0950607	0	0	0	0	0	0	0	0	0	0	0	1	0	0	0	0	0
Q8NBK3-3	SUMF1	SUMF1_HUMAN Isoform 3 of Sulfatase-modifying factor 1	2	33.7756	41.8168	41.7592	39.9804	-0.0899607	0.490954	0.686389	0.106705	1	0	0	1	0	0	0	0	0	0	0	0	0	0	0	0	0
Q8NG68	TTL	TTL_HUMAN Tubulin--tyrosine ligase	5	127.325	114.727	136.807	123.23	-0.0896878	0.374016	0.58808	0.0628078	0	0	0	0	0	0	0	0	0	0	0	0	0	0	0	1	0
Q6ZU80	CEP128	CE128_HUMAN Centrosomal protein of 128 kDa	2	82.4182	67.1079	89.2737	74.3792	-0.0896439	0.573475	0.746293	0.169497	0	0	0	0	0	0	0	0	0	0	0	0	0	0	0	0	0
P54198	HIRA	HIRA_HUMAN Protein HIRA	6	267.621	265.02	286.095	287.788	-0.0896117	0.161294	0.378147	0.208259	0	0	0	0	0	0	0	0	0	0	1	0	0	0	0	0	0
O75822	EIF3J	EIF3J_HUMAN Eukaryotic translation initiation factor 3 subunit J	23	1879.69	1802.19	1992.16	1904.39	-0.0894909	0.225887	0.452135	0.0543161	0	0	0	0	0	0	0	0	0	0	0	1	0	0	0	0	0
P49903	SEPHS1	SPS1_HUMAN Selenide, water dikinase 1	7	655.491	670.839	681.322	751.127	-0.0893947	0.304952	0.529314	0.06046	0	0	0	0	0	0	0	0	0	0	1	0	0	0	0	0	0
Q9NY93	DDX56	DDX56_HUMAN Probable ATP-dependent RNA helicase DDX56	12	616.592	576.944	650.72	634.669	-0.0892846	0.215487	0.440007	0.174165	0	0	0	0	0	0	0	0	0	0	1	0	0	0	0	0	0
Q13155	AIMP2	AIMP2_HUMAN Aminoacyl tRNA synthase complex-interacting multifunctional protein 2	11	790.069	814.78	849.773	882.605	-0.0890551	0.203174	0.428366	0.309535	0	0	0	0	0	0	0	0	0	0	0	1	0	0	0	0	0
Q8N8A6	DDX51	DDX51_HUMAN ATP-dependent RNA helicase DDX51	15	393.517	422.154	437.206	442.753	-0.0890521	0.221422	0.44693	0.146924	0	0	0	0	0	0	0	0	0	0	1	0	0	0	0	0	0
P35520-2	CBS	CBS_HUMAN Isoform 2 of Cystathionine beta-synthase	11	733.937	691.486	748.724	790.77	-0.0889829	0.255507	0.481175	0.223942	0	0	0	0	0	0	0	0	0	0	0	0	0	0	0	1	0
Q9ULE0	WWC3	WWC3_HUMAN Protein WWC3	3	30.9101	33.1122	37.5318	32.6688	-0.0889073	0.341269	0.5622	0.0500762	0	0	0	0	0	0	0	0	0	0	0	1	0	0	0	0	0
Q8NI27	THOC2	THOC2_HUMAN THO complex subunit 2	33	2392.35	2315.47	2510.56	2474.98	-0.0888955	0.156364	0.372658	0.0755369	0	0	0	0	0	0	0	0	0	0	1	0	0	0	0	0	0
Q9BWF3	RBM4	RBM4_HUMAN RNA-binding protein 4	20	1903.02	1922.38	2018.08	2016.6	-0.0888685	0.16056	0.377941	0.0729734	0	0	0	0	0	0	0	0	0	0	1	0	0	0	0	0	0
Q13503	MED21	MED21_HUMAN Mediator of RNA polymerase II transcription subunit 21	2	62.5509	49.617	57.9465	63.1192	-0.0887226	0.559643	0.736329	0.0716459	0	0	0	0	0	0	0	0	0	0	1	0	0	0	0	0	0
Q9H2M9	RAB3GAP2	RBGPR_HUMAN Rab3 GTPase-activating protein non-catalytic subunit	29	2127.11	2181.39	2309.99	2221.99	-0.0886951	0.19708	0.422051	0.275088	0	0	0	0	0	0	0	0	0	0	0	1	0	0	0	0	0
P62491	RAB11A	RB11A_HUMAN Ras-related protein Rab-11A	5	83.6221	85.5635	89.993	94.5635	-0.0886642	0.23755	0.463907	0.0509611	0	0	0	0	0	0	0	0	0	0	0	0	0	0	0	0	0
P49356	FNTB	FNTB_HUMAN Protein farnesyltransferase subunit beta	4	491.074	543.797	560.237	558.992	-0.0885105	0.286089	0.512877	0.0581798	0	0	0	0	0	0	0	0	0	0	0	0	0	0	0	0	0
A5D8V6	VPS37C	VP37C_HUMAN Vacuolar protein sorting-associated protein 37C	1	34.2358	30.9139	36.5472	34.496	-0.0880978	0.289927	0.516885	0.20261	0	0	0	0	0	0	0	0	0	0	0	0	0	0	0	1	0
P46781	RPS9	RS9_HUMAN 40S ribosomal protein S9	22	2935.51	3090.78	3228.63	3154.4	-0.0879851	0.238328	0.464918	0.0696071	0	0	0	0	0	0	0	0	1	0	0	0	0	0	0	0	0
[truncated: 4,674 more rows]
