# Supplementary material for: UBXN1 maintains ER proteostasis and represses UPR activation by modulating translation
Source: EMBO Rep. 2024 Jan 2;25(2):15. doi: 10.1038/s44319-023-00027-z (PMC10897191; doi:10.1038/s44319-023-00027-z)
Supplement: Supplementary file 4 — Source Data Fig. 1 [file 44319_2023_27_MOESM4_ESM.zip]

Archive with 61 entries (52 files):
- Figure 1/
- Figure 1/.DS_Store
- __MACOSX/Figure 1/._.DS_Store
- Figure 1/1H/
- Figure 1/1F/
- Figure 1/1A/
- Figure 1/1G/
- Figure 1/1B/
- Figure 1/1E/
- Figure 1/1D/
- Figure 1/1C/
- Figure 1/1H/1H.xlsx
- __MACOSX/Figure 1/1H/._1H.xlsx
- Figure 1/1F/1F.xlsx
- __MACOSX/Figure 1/1F/._1F.xlsx
- Figure 1/1A/.DS_Store
- __MACOSX/Figure 1/1A/._.DS_Store
- Figure 1/1A/western PCNA 1.tif
- __MACOSX/Figure 1/1A/._western PCNA 1.tif
- Figure 1/1A/western UBXN1.tif
- __MACOSX/Figure 1/1A/._western UBXN1.tif
- Figure 1/1A/western PCNA 2.tif
- __MACOSX/Figure 1/1A/._western PCNA 2.tif
- Figure 1/1A/western BiP.tif
- __MACOSX/Figure 1/1A/._western BiP.tif
- Figure 1/1A/western ATF4.tif
- __MACOSX/Figure 1/1A/._western ATF4.tif
- Figure 1/1A/western peIF2a.tif
- __MACOSX/Figure 1/1A/._western peIF2a.tif
- Figure 1/1A/1A.xlsx
- __MACOSX/Figure 1/1A/._1A.xlsx
- Figure 1/1G/1G.xlsx
- __MACOSX/Figure 1/1G/._1G.xlsx
- Figure 1/1B/1B.xlsx
- __MACOSX/Figure 1/1B/._1B.xlsx
- Figure 1/1E/.DS_Store
- __MACOSX/Figure 1/1E/._.DS_Store
- Figure 1/1E/Micr Image_siCTRL_Tu.tif
- __MACOSX/Figure 1/1E/._Micr Image_siCTRL_Tu.tif
- Figure 1/1E/Micr Image_siUBXN1_2_Tu_.tif
- __MACOSX/Figure 1/1E/._Micr Image_siUBXN1_2_Tu_.tif
- Figure 1/1E/1E.xlsx
- __MACOSX/Figure 1/1E/._1E.xlsx
- Figure 1/1E/Micr Image siUBXN1_2_untreated_.tif
- __MACOSX/Figure 1/1E/._Micr Image siUBXN1_2_untreated_.tif
- Figure 1/1E/Micr Image_siCTRL untreated_.tif
- __MACOSX/Figure 1/1E/._Micr Image_siCTRL untreated_.tif
- Figure 1/1D/1D.xlsx
- __MACOSX/Figure 1/1D/._1D.xlsx
- Figure 1/1C/.DS_Store
- __MACOSX/Figure 1/1C/._.DS_Store
- Figure 1/1C/1C.xlsx
- __MACOSX/Figure 1/1C/._1C.xlsx
- Figure 1/1C/western UBXN1.tif
- __MACOSX/Figure 1/1C/._western UBXN1.tif
- Figure 1/1C/Western ATF6.tif
- __MACOSX/Figure 1/1C/._Western ATF6.tif
- Figure 1/1C/~$1C.xlsx
- __MACOSX/Figure 1/1C/._~$1C.xlsx
- Figure 1/1C/western GAPDH.tif
- __MACOSX/Figure 1/1C/._western GAPDH.tif
