# Supplementary material for: UBXN1 maintains ER proteostasis and represses UPR activation by modulating translation
Source: EMBO Rep. 2024 Jan 2;25(2):15. doi: 10.1038/s44319-023-00027-z (PMC10897191; doi:10.1038/s44319-023-00027-z)
Supplement: Supplementary file 4 — Source Data Fig. 1 [file 44319_2023_27_MOESM4_ESM.zip › Figure 1/1H/1H.xlsx]

## Sheet: Figure 1H
	Figure 1H Numerical Data: Relative expression
	LOG2 FC	WT UT			WT DTT			KO UT			KO DTT
		REP1	REP 2	REP3	REP1	REP 2	REP3	REP1	REP 2	REP3	REP1	REP 2	REP3
	XBP1s	0.0465572	0.0543226	0.00101421	7.09913	6.97696	7.22856	0.476017	0.599403	0.041322	7.58707	10.1683	7.5468
	BLOC1S1	0.0019353	0.00592938	0.00540429	-0.67344	-0.379655	-0.753299	0.00248901	0.00665202	0.001217	-1.02983	-0.696751	-0.87512
	CD59	0.0288958	0.020138	0.0018596	-0.285499	-0.112531	-0.336805	0.00376113	0.000154975	0.00055	-0.938822	-0.52899	-0.77048
	BLOC1S1
	Tukey's multiple comparisons test	Mean Diff.	95.00% CI of diff.	Below threshold?	Summary	Adjusted P Value
	wt vs. wt dtt	0.6066	0.2694 to 0.9437	Yes	**	0.0019	A-B
	wt dtt vs. ko dtt	0.2651	-0.07206 to 0.6023	No	ns	0.1311	B-D
	ko vs. ko dtt	0.8707	0.5335 to 1.208	Yes	***	0.0002	C-D
	Test details	Mean 1	Mean 2	Mean Diff.	SE of diff.	n1	n2	q	DF
	wt vs. wt dtt	0.004423	-0.6021	0.6066	0.1053	3	3	8.147	8
	wt dtt vs. ko dtt	-0.6021	-0.8672	0.2651	0.1053	3	3	3.561	8
	ko vs. ko dtt	0.003453	-0.8672	0.8707	0.1053	3	3	11.7	8
	CD59
	Tukey's multiple comparisons test	Mean Diff.	95.00% CI of diff.	Below threshold?	Summary	Adjusted P Value
	wt vs. wt dtt	0.2619	-0.04868 to 0.5725	No	ns	0.1015	A-B
	wt dtt vs. ko dtt	0.5012	0.1906 to 0.8117	Yes	**	0.0038	B-D
	ko vs. ko dtt	0.7476	0.4370 to 1.058	Yes	***	0.0003	C-D
	Test details	Mean 1	Mean 2	Mean Diff.	SE of diff.	n1	n2	q	DF
	wt vs. wt dtt	0.01696	-0.2449	0.2619	0.09699	3	3	3.819	8
	wt dtt vs. ko dtt	-0.2449	-0.7461	0.5012	0.09699	3	3	7.308	8
	ko vs. ko dtt	0.001489	-0.7461	0.7476	0.09699	3	3	10.9	8
