# Supplementary material for: UBXN1 maintains ER proteostasis and represses UPR activation by modulating translation
Source: EMBO Rep. 2024 Jan 2;25(2):15. doi: 10.1038/s44319-023-00027-z (PMC10897191; doi:10.1038/s44319-023-00027-z)
Supplement: Supplementary file 4 — Source Data Fig. 1 [file 44319_2023_27_MOESM4_ESM.zip › Figure 1/1F/1F.xlsx]

## Sheet: Figure 1F
		Figure 1F Numerical Data: Image quantification
					Number of Cells with IRE1⍺-foci
				sictrl	siUBXN1 #2	siUBXN1 #3
			n1	5	38	40
			n2	15	39	45
			n3	6	31	37
					Number of IRE1⍺-foci per cell
					Number of cells with 0-5 IRE1⍺-foci
				n1	n2	n3
			siCtrl	11	6	5
			siUBXN1 #2	13	15	23
			siUBXN1 #3	14	27	26
					Number of cells with 6-20 IRE1⍺-foci
				n1	n2	n3
			siCtrl	5	0	0
			siUBXN1 #2	21	16	14
			siUBXN1 #3	23	13	13
				Number of Cells with IRE1⍺-foci
		Tukey's multiple comparisons test	Mean Diff.	95.00% CI of diff.	Below threshold?	Summary	Adjusted P Value
		sictrl vs. siUBXN1 #1	-27.33	-39.05 to -15.61	Yes	***	0.0009	A-B
		sictrl vs. siUBXN1 #2	-32	-43.72 to -20.28	Yes	***	0.0004	A-C
		siUBXN1 #1 vs. siUBXN1 #2	-4.667	-16.39 to 7.054	No	ns	0.4843	B-C
		Test details	Mean 1	Mean 2	Mean Diff.	SE of diff.	n1	n2	q	DF
		sictrl vs. siUBXN1 #1	8.667	36	-27.33	3.82	3	3	10.12	6
		sictrl vs. siUBXN1 #2	8.667	40.67	-32	3.82	3	3	11.85	6
		siUBXN1 #1 vs. siUBXN1 #2	36	40.67	-4.667	3.82	3	3	1.728	6
					Number of IRE1⍺-foci per cell
		Tukey's multiple comparisons test	Mean Diff.	95.00% CI of diff.	Below threshold?	Summary	Adjusted P Value
		0-5 ctrl vs. 0-5 si1	-9.667	-23.16 to 3.831	No	ns	0.2281	A-B
		0-5 ctrl vs. 0-5 si2	-15	-28.50 to -1.502	Yes	*	0.0266	A-C
		6-20 ctrl vs. 6-20 si1	-15.33	-28.83 to -1.836	Yes	*	0.0231	D-E
		6-20 ctrl vs. 6-20 si2	-14.67	-28.16 to -1.169	Yes	*	0.0306	D-F
		Test details	Mean 1	Mean 2	Mean Diff.	SE of diff.	n1	n2	q	DF
		0-5 ctrl vs. 0-5 si1	7.333	17	-9.667	4.018	3	3	3.402	12
		0-5 ctrl vs. 0-5 si2	7.333	22.33	-15	4.018	3	3	5.279	12
		6-20 ctrl vs. 6-20 si1	1.667	17	-15.33	4.018	3	3	5.396	12
		6-20 ctrl vs. 6-20 si2	1.667	16.33	-14.67	4.018	3	3	5.162	12
