# Supplementary material for: UBXN1 maintains ER proteostasis and represses UPR activation by modulating translation
Source: EMBO Rep. 2024 Jan 2;25(2):15. doi: 10.1038/s44319-023-00027-z (PMC10897191; doi:10.1038/s44319-023-00027-z)
Supplement: Supplementary file 4 — Source Data Fig. 1 [file 44319_2023_27_MOESM4_ESM.zip › Figure 1/1G/1G.xlsx]

## Sheet: Figure 1G
Figure 1G Numerical Data: Relative expression
XBP1s
WT	WT Thapsigargin	UBXN1 KO	UBXN1 KO Thapsigargin
1.00006	27.9622	1.00067	49.6195
1.0026	32.794	0.733788	47.9534
1.04532	33.0709	0.596045	53.8104
Total XBP1
WT	WT Thapsigargin	UBXN1 KO	UBXN1 KO Thapsigargin
1.00494	6.29353	1.04109	6.26689
1.04068	4.93186	0.440764	4.0989
1.01905	6.3613	1.77825	6.28499
Tukey's multiple comparisons test	Mean Diff.	95.00% CI of diff.	Below threshold?	Summary	Adjusted P Value
XBP1 splice
WT vs. UBXN1 KO splice	0.2392	-4.240 to 4.718	No	ns	>0.9999	A-C
WT thapsigargin vs. UBXN1 KO thapsigargin	25.73	21.25 to 30.20	Yes	****	<0.0001	B-H
XBP1 total
WT vs. UBXN1 KO total	-0.06515	-4.544 to 4.414	No	ns	>0.9999	E-G
WT thapsigargin vs. UBXN1 KO thapsigargin total	0.312	-4.167 to 4.791	No	ns	>0.9999	F-H
Test details	Mean 1	Mean 2	Mean Diff.	SE of diff.	n1	n2	q	DF
XBP1 splice
WT vs. UBXN1 KO splice	1.016	0.7768	0.2392	1.294	3	3	0.2614	16
WT thapsigargin vs. UBXN1 KO thapsigargin	31.28	50.46	-19.19	1.294	3	3	20.97	16
XBP1 total
WT vs. UBXN1 KO total	1.022	1.087	-0.06515	1.294	3	3	0.07122	16
WT thapsigargin vs. UBXN1 KO thapsigargin total	5.862	5.55	0.312	1.294	3	3	0.341	16
