# Supplementary material for: UBXN1 maintains ER proteostasis and represses UPR activation by modulating translation
Source: EMBO Rep. 2024 Jan 2;25(2):15. doi: 10.1038/s44319-023-00027-z (PMC10897191; doi:10.1038/s44319-023-00027-z)
Supplement: Supplementary file 4 — Source Data Fig. 1 [file 44319_2023_27_MOESM4_ESM.zip › Figure 1/1B/1B.xlsx]

## Sheet: Figure 1B
	Figure 1B Numerical Data: Blot quantification
	BiP 8 hours	Fold Change from WT		ATF4 8 hours	Fold Change from WT		peIF2⍺ 8 hours	Fold Change from WT
	WT	KO		WT	KO		WT	KO
	1	1.84741		1	6		1	3.81151	n1
	1	1.8127		1	16		1	3.53177	n2
	1	1.66717		1	11		1	2.85003	n3
	Table Analyzed	BiP 8 hours		Table Analyzed	ATF4 8 hours		Table Analyzed	peIF2⍺ 8 hours
	Column B	KO		Column B	KO		Column B	KO
	vs.	vs.		vs.	vs.		vs.	vs.
	Column A	WT		Column A	WT		Column A	WT
	Unpaired t test			Unpaired t test			Unpaired t test
	P value	0.0001		P value	0.0257		P value	0.0011
	P value summary	***		P value summary	*		P value summary	**
	Significantly different (P < 0.05)?	Yes		Significantly different (P < 0.05)?	Yes		Significantly different (P < 0.05)?	Yes
	One- or two-tailed P value?	Two-tailed		One- or two-tailed P value?	Two-tailed		One- or two-tailed P value?	Two-tailed
	t, df	t=14.05, df=4		t, df	t=3.464, df=4		t, df	t=8.398, df=4
	How big is the difference?			How big is the difference?			How big is the difference?
	Mean of column A	1		Mean of column A	1		Mean of column A	1
	Mean of column B	1.776		Mean of column B	11		Mean of column B	3.398
	Difference between means (B - A) ± SEM	0.7758 ± 0.05521		Difference between means (B - A) ± SEM	10.00 ± 2.887		Difference between means (B - A) ± SEM	2.398 ± 0.2855
	95% confidence interval	0.6225 to 0.9290		95% confidence interval	1.985 to 18.01		95% confidence interval	1.605 to 3.191
	R squared (eta squared)	0.9801		R squared (eta squared)	0.75		R squared (eta squared)	0.9463
	F test to compare variances			F test to compare variances			F test to compare variances
	F, DFn, Dfd	Infinity, 2, 2		F, DFn, Dfd	Infinity, 2, 2		F, DFn, Dfd	Infinity, 2, 2
	P value	<0.0001		P value	<0.0001		P value	<0.0001
	P value summary	****		P value summary	****		P value summary	****
	Significantly different (P < 0.05)?	Yes		Significantly different (P < 0.05)?	Yes		Significantly different (P < 0.05)?	Yes
	Data analyzed			Data analyzed			Data analyzed
	Sample size, column A	3		Sample size, column A	3		Sample size, column A	3
	Sample size, column B	3		Sample size, column B	3		Sample size, column B	3
