# Supplementary material for: UBXN1 maintains ER proteostasis and represses UPR activation by modulating translation
Source: EMBO Rep. 2024 Jan 2;25(2):15. doi: 10.1038/s44319-023-00027-z (PMC10897191; doi:10.1038/s44319-023-00027-z)
Supplement: Supplementary file 4 — Source Data Fig. 1 [file 44319_2023_27_MOESM4_ESM.zip › Figure 1/1E/1E.xlsx]

## Sheet: Figure 1E
	Figure 1E Image Data: Micr. Image
