# Supplementary material for: UBXN1 maintains ER proteostasis and represses UPR activation by modulating translation
Source: EMBO Rep. 2024 Jan 2;25(2):15. doi: 10.1038/s44319-023-00027-z (PMC10897191; doi:10.1038/s44319-023-00027-z)
Supplement: Supplementary file 4 — Source Data Fig. 1 [file 44319_2023_27_MOESM4_ESM.zip › Figure 1/1D/1D.xlsx]

## Sheet: Figure 1D
Figure 1D Numerical Data: Blot quantification
ATF6	Fold Change from WT
WT	KO
1	1.3	n1
1	1.3	n2
1	1.1	n3
1	1.1	n4
Table Analyzed	WT/KO ratio
Column B	KO
vs.	vs.
Column A	WT
Unpaired t test
P value	0.0134
P value summary	*
Significantly different (P < 0.05)?	Yes
One- or two-tailed P value?	Two-tailed
t, df	t=3.464, df=6
How big is the difference?
Mean of column A	1
Mean of column B	1.2
Difference between means (B - A) ± SEM	0.2000 ± 0.05774
95% confidence interval	0.05873 to 0.3413
R squared (eta squared)	0.6667
F test to compare variances
F, DFn, Dfd	Infinity, 3, 3
P value	<0.0001
P value summary	****
Significantly different (P < 0.05)?	Yes
Data analyzed
Sample size, column A	4
Sample size, column B	4
