# Supplementary material for: UBXN1 maintains ER proteostasis and represses UPR activation by modulating translation
Source: EMBO Rep. 2024 Jan 2;25(2):15. doi: 10.1038/s44319-023-00027-z (PMC10897191; doi:10.1038/s44319-023-00027-z)
Supplement: Supplementary file 5 — Source Data Fig. 2 [file 44319_2023_27_MOESM5_ESM.zip]

Archive with 20 entries (16 files):
- Figure 2/
- Figure 2/.DS_Store
- __MACOSX/Figure 2/._.DS_Store
- Figure 2/2C/
- Figure 2/2D/
- Figure 2/2B/
- Figure 2/2C/2C.xlsx
- __MACOSX/Figure 2/2C/._2C.xlsx
- Figure 2/2D/2D.xlsx
- __MACOSX/Figure 2/2D/._2D.xlsx
- Figure 2/2D/.DS_Store
- __MACOSX/Figure 2/2D/._.DS_Store
- Figure 2/2D/Western GAPDH.jpg
- __MACOSX/Figure 2/2D/._Western GAPDH.jpg
- Figure 2/2D/Western Myc-UBXN1.jpg
- __MACOSX/Figure 2/2D/._Western Myc-UBXN1.jpg
- Figure 2/2D/Western ATF6.jpg
- __MACOSX/Figure 2/2D/._Western ATF6.jpg
- Figure 2/2B/2B.xlsx
- __MACOSX/Figure 2/2B/._2B.xlsx
