# Supplementary material for: UBXN1 maintains ER proteostasis and represses UPR activation by modulating translation
Source: EMBO Rep. 2024 Jan 2;25(2):15. doi: 10.1038/s44319-023-00027-z (PMC10897191; doi:10.1038/s44319-023-00027-z)
Supplement: Supplementary file 5 — Source Data Fig. 2 [file 44319_2023_27_MOESM5_ESM.zip › Figure 2/2C/2C.xlsx]

## Sheet: Figure 2C
		Figure 2C Numerical Data: Fold Change of xbp1s expression (qPCR)
			Fold Change of the relative expression compared to wiltype cells treated with thapsigargin
			WT Tg	KO Tg	Myc-UBXN1 WT Tg	Myc-UBX* Tg	Myc-UBA* Tg
		REP 1	1	1.4	1.2
		REP 2	1	1.24	1	1.38	1.39
		REP 3	1	1.3	1	1.3	1.4
		Tukey's multiple comparisons test	Mean Diff.	95.00% CI of diff.	Below threshold?	Summary	Adjusted P Value
		WT tg vs. KO Tg	-0.3133	-0.5201 to -0.1066	Yes	**	0.0051	A-B
		KO Tg vs. Myc-UBXN1 WT	0.2467	0.03990 to 0.4534	Yes	*	0.0205	B-C
		KO Tg vs. Myc-UBX*	-0.02667	-0.2578 to 0.2045	No	ns	0.9936	B-D
		KO Tg vs. Myc-UBA*	-0.08167	-0.3128 to 0.1495	No	ns	0.7413	B-E
		Test details	Mean 1	Mean 2	Mean Diff.	SE of diff.	n1	n2	q	DF
		WT tg vs. KO Tg	1	1.313	-0.3133	0.05985	3	3	7.404	8
		KO Tg vs. Myc-UBXN1 WT	1.313	1.067	0.2467	0.05985	3	3	5.829	8
		KO Tg vs. Myc-UBX*	1.313	1.34	-0.02667	0.06691	3	2	0.5636	8
		KO Tg vs. Myc-UBA*	1.313	1.395	-0.08167	0.06691	3	2	1.726	8
