# Supplementary material for: UBXN1 maintains ER proteostasis and represses UPR activation by modulating translation
Source: EMBO Rep. 2024 Jan 2;25(2):15. doi: 10.1038/s44319-023-00027-z (PMC10897191; doi:10.1038/s44319-023-00027-z)
Supplement: Supplementary file 5 — Source Data Fig. 2 [file 44319_2023_27_MOESM5_ESM.zip › Figure 2/2B/2B.xlsx]

## Sheet: Figure 2B
	Figure 2B Numerical Data: Image quantification
	siCtrl	siCtrl_Tu	siUBXN1	siUBXN1_Tu	siUBXN1_WT rescue	siUBXN1_UBA	siUBXN1_UBX
	0	13.1	18.1	21	8.7	22.6	23.1	REP1
	0	14.7	19.2	26.9	8.5	29.5	22.8	REP2
	0	14.4	22.2	22.5	12.2	32.9	24.3	REP3
	Šídák's multiple comparisons test	Mean Diff.	95.00% CI of diff.	Below threshold?	Summary	Adjusted P Value
	siCtrl vs. siCtrl_Tu	-14.07	-20.71 to -7.424	Yes	****	<0.0001	A-B
	siCtrl vs. siUBXN1	-19.83	-26.48 to -13.19	Yes	****	<0.0001	A-C
	siCtrl vs. siUBXN1_Tu	-23.47	-30.11 to -16.82	Yes	****	<0.0001	A-D
	siUBXN1_Tu vs. siUBXN1_WT rescue	13.67	7.024 to 20.31	Yes	***	0.0001	D-E
	siUBXN1_Tu vs. siUBXN1_UBA	-4.867	-11.51 to 1.776	No	ns	0.2351	D-F
	siUBXN1_Tu vs. siUBXN1_UBX	0.06667	-6.576 to 6.710	No	ns	>0.9999	D-G
	siUBXN1_WT rescue vs. siUBXN1_UBA	-18.53	-25.18 to -11.89	Yes	****	<0.0001	E-F
	Test details	Mean 1	Mean 2	Mean Diff.	SE of diff.	n1	n2	t	DF
	siCtrl vs. siCtrl_Tu	0	14.07	-14.07	2.119	3	3	6.639	14
	siCtrl vs. siUBXN1	0	19.83	-19.83	2.119	3	3	9.361	14
	siCtrl vs. siUBXN1_Tu	0	23.47	-23.47	2.119	3	3	11.08	14
	siUBXN1_Tu vs. siUBXN1_WT rescue	23.47	9.8	13.67	2.119	3	3	6.45	14
	siUBXN1_Tu vs. siUBXN1_UBA	23.47	28.33	-4.867	2.119	3	3	2.297	14
	siUBXN1_Tu vs. siUBXN1_UBX	23.47	23.4	0.06667	2.119	3	3	0.03147	14
	siUBXN1_WT rescue vs. siUBXN1_UBA	9.8	28.33	-18.53	2.119	3	3	8.748	14
	Figure 2B Microscopy Image
