# Supplementary material for: UBXN1 maintains ER proteostasis and represses UPR activation by modulating translation
Source: EMBO Rep. 2024 Jan 2;25(2):15. doi: 10.1038/s44319-023-00027-z (PMC10897191; doi:10.1038/s44319-023-00027-z)
Supplement: Supplementary file 6 — Source Data Fig. 3 [file 44319_2023_27_MOESM6_ESM.zip]

Archive with 33 entries (29 files):
- Figure 3/
- Figure 3/3D/
- Figure 3/EV2C/
- Figure 3/.DS_Store
- __MACOSX/Figure 3/._.DS_Store
- Figure 3/3A/
- Figure 3/3D/western CHOP.tif
- __MACOSX/Figure 3/3D/._western CHOP.tif
- Figure 3/3D/.DS_Store
- __MACOSX/Figure 3/3D/._.DS_Store
- Figure 3/3D/western UBXN1.tif
- Figure 3/3D/western GAPDH.tif
- __MACOSX/Figure 3/3D/._western GAPDH.tif
- Figure 3/EV2C/Western p97.tif
- __MACOSX/Figure 3/EV2C/._Western p97.tif
- Figure 3/EV2C/.DS_Store
- __MACOSX/Figure 3/EV2C/._.DS_Store
- Figure 3/EV2C/Western SEC61B.tif
- __MACOSX/Figure 3/EV2C/._Western SEC61B.tif
- Figure 3/EV2C/Western Bactin.tif
- __MACOSX/Figure 3/EV2C/._Western Bactin.tif
- Figure 3/EV2C/Western TOMM20.tif
- __MACOSX/Figure 3/EV2C/._Western TOMM20.tif
- Figure 3/EV2C/Western UBXN1.tif
- __MACOSX/Figure 3/EV2C/._Western UBXN1.tif
- Figure 3/EV2C/Western Calnexin.tif
- __MACOSX/Figure 3/EV2C/._Western Calnexin.tif
- Figure 3/3A/.DS_Store
- __MACOSX/Figure 3/3A/._.DS_Store
- Figure 3/3A/Tissue culture plate picture_crystal violet.jpg
- __MACOSX/Figure 3/3A/._Tissue culture plate picture_crystal violet.jpg
- Figure 3/3A/tissue culture plate picture_solubilized.jpg
- __MACOSX/Figure 3/3A/._tissue culture plate picture_solubilized.jpg
