# Supplementary material for: UBXN1 maintains ER proteostasis and represses UPR activation by modulating translation
Source: EMBO Rep. 2024 Jan 2;25(2):15. doi: 10.1038/s44319-023-00027-z (PMC10897191; doi:10.1038/s44319-023-00027-z)
Supplement: Supplementary file 7 — Source Data Fig. 5 [file 44319_2023_27_MOESM7_ESM.zip]

Archive with 99 entries (88 files):
- Figure 5/
- Figure 5/5I/
- Figure 5/5G/
- Figure 5/5A/
- Figure 5/5F/
- Figure 5/5H/
- Figure 5/.DS_Store
- __MACOSX/Figure 5/._.DS_Store
- Figure 5/5J/
- Figure 5/5C/
- Figure 5/5D/
- Figure 5/5E/
- Figure 5/5B/
- Figure 5/5I/5I.xlsx
- __MACOSX/Figure 5/5I/._5I.xlsx
- Figure 5/5G/5G.xlsx
- __MACOSX/Figure 5/5G/._5G.xlsx
- Figure 5/5A/.DS_Store
- __MACOSX/Figure 5/5A/._.DS_Store
- Figure 5/5A/western TRAP alpha.tif
- __MACOSX/Figure 5/5A/._western TRAP alpha.tif
- Figure 5/5A/western Bactin.tif
- __MACOSX/Figure 5/5A/._western Bactin.tif
- Figure 5/5A/western UBXN1.tif
- __MACOSX/Figure 5/5A/._western UBXN1.tif
- Figure 5/5A/5A.xlsx
- __MACOSX/Figure 5/5A/._5A.xlsx
- Figure 5/5F/.DS_Store
- __MACOSX/Figure 5/5F/._.DS_Store
- Figure 5/5F/western bactin.tif
- __MACOSX/Figure 5/5F/._western bactin.tif
- Figure 5/5F/western MCM3.tif
- __MACOSX/Figure 5/5F/._western MCM3.tif
- Figure 5/5F/5F.xlsx
- __MACOSX/Figure 5/5F/._5F.xlsx
- Figure 5/5F/western UBXN1.tif
- __MACOSX/Figure 5/5F/._western UBXN1.tif
- Figure 5/5H/.DS_Store
- __MACOSX/Figure 5/5H/._.DS_Store
- Figure 5/5H/Western Bactin.tif
- __MACOSX/Figure 5/5H/._Western Bactin.tif
- Figure 5/5H/5H.xlsx
- __MACOSX/Figure 5/5H/._5H.xlsx
- Figure 5/5H/Western SCD1.tif
- __MACOSX/Figure 5/5H/._Western SCD1.tif
- Figure 5/5H/Western SQLE.tif
- __MACOSX/Figure 5/5H/._Western SQLE.tif
- Figure 5/5H/Western UBXN1.tif
- __MACOSX/Figure 5/5H/._Western UBXN1.tif
- Figure 5/5J/.DS_Store
- __MACOSX/Figure 5/5J/._.DS_Store
- Figure 5/5J/Western Bactin.tif
- __MACOSX/Figure 5/5J/._Western Bactin.tif
- Figure 5/5J/Western AGAL.tif
- __MACOSX/Figure 5/5J/._Western AGAL.tif
- Figure 5/5J/Western UBXN1.tif
- __MACOSX/Figure 5/5J/._Western UBXN1.tif
- Figure 5/5J/5J.xlsx
- __MACOSX/Figure 5/5J/._5J.xlsx
- Figure 5/5C/5C.xlsx
- __MACOSX/Figure 5/5C/._5C.xlsx
- Figure 5/5C/.DS_Store
- __MACOSX/Figure 5/5C/._.DS_Store
- Figure 5/5C/western Bactin.tif
- __MACOSX/Figure 5/5C/._western Bactin.tif
- Figure 5/5C/Western AGAL.tif
- __MACOSX/Figure 5/5C/._Western AGAL.tif
- Figure 5/5C/western UBXN1.tif
- __MACOSX/Figure 5/5C/._western UBXN1.tif
- Figure 5/5D/.DS_Store
- __MACOSX/Figure 5/5D/._.DS_Store
- Figure 5/5D/western actin.tif
- __MACOSX/Figure 5/5D/._western actin.tif
- Figure 5/5D/5D.xlsx
- __MACOSX/Figure 5/5D/._5D.xlsx
- Figure 5/5D/western G3BP1.tif
- __MACOSX/Figure 5/5D/._western G3BP1.tif
- Figure 5/5D/western UBXN1.tif
- __MACOSX/Figure 5/5D/._western UBXN1.tif
- Figure 5/5E/.DS_Store
- __MACOSX/Figure 5/5E/._.DS_Store
- Figure 5/5E/5E.xlsx
- __MACOSX/Figure 5/5E/._5E.xlsx
- Figure 5/5E/western Bactin.tif
- __MACOSX/Figure 5/5E/._western Bactin.tif
- Figure 5/5E/western HSP90.tif
- __MACOSX/Figure 5/5E/._western HSP90.tif
- Figure 5/5E/western UBXN1.tif
- __MACOSX/Figure 5/5E/._western UBXN1.tif
- Figure 5/5B/western ALPP2.tif
- __MACOSX/Figure 5/5B/._western ALPP2.tif
- Figure 5/5B/.DS_Store
- __MACOSX/Figure 5/5B/._.DS_Store
- Figure 5/5B/5B.xlsx
- __MACOSX/Figure 5/5B/._5B.xlsx
- Figure 5/5B/western Bactin.tif
- __MACOSX/Figure 5/5B/._western Bactin.tif
- Figure 5/5B/western UBXN1.tif
- __MACOSX/Figure 5/5B/._western UBXN1.tif
