# Supplementary material for: UBXN1 maintains ER proteostasis and represses UPR activation by modulating translation
Source: EMBO Rep. 2024 Jan 2;25(2):15. doi: 10.1038/s44319-023-00027-z (PMC10897191; doi:10.1038/s44319-023-00027-z)
Supplement: Supplementary file 7 — Source Data Fig. 5 [file 44319_2023_27_MOESM7_ESM.zip › Figure 5/5I/5I.xlsx]

## Sheet: Figure 5I
	Figure 5I Image Data: Blot quantification
	Table Analyzed	SCD1 stats (4hours)		Table Analyzed	SCD1 stats (8 hours)
	Column B	4siubxn1		Column D	8siubxn1
	vs.	vs.		vs.	vs.
	Column A	4ctrl		Column C	8sictrl
	Unpaired t test			Unpaired t test
	P value	0.9023		P value	0.6215
	P value summary	ns		P value summary	ns
	Significantly different (P < 0.05)?	No		Significantly different (P < 0.05)?	No
	One- or two-tailed P value?	Two-tailed		One- or two-tailed P value?	Two-tailed
	t, df	t=0.1307, df=4		t, df	t=0.5341, df=4
	How big is the difference?			How big is the difference?
	Mean of column A	48.2		Mean of column C	33.33
	Mean of column B	46.24		Mean of column D	26.14
	Difference between means (B - A) ± SEM	-1.966 ± 15.04		Difference between means (D - C) ± SEM	-7.195 ± 13.47
	95% confidence interval	-43.73 to 39.79		95% confidence interval	-44.59 to 30.20
	R squared (eta squared)	0.004251		R squared (eta squared)	0.06658
	F test to compare variances			F test to compare variances
	F, DFn, Dfd	2.578, 2, 2		F, DFn, Dfd	1.059, 2, 2
	P value	0.559		P value	0.9712
	P value summary	ns		P value summary	ns
	Significantly different (P < 0.05)?	No		Significantly different (P < 0.05)?	No
	Data analyzed			Data analyzed
	Sample size, column A	3		Sample size, column C	3
	Sample size, column B	3		Sample size, column D	3
	Table Analyzed	SQLE stats (4 hours)		Table Analyzed	SQLE stats (8 hours)
	Column B	4siubxn1		Column D	8siubxn1
	vs.	vs.		vs.	vs.
	Column A	4ctrl		Column C	8sictrl
	Unpaired t test			Unpaired t test
	P value	0.5177		P value	0.2688
	P value summary	ns		P value summary	ns
	Significantly different (P < 0.05)?	No		Significantly different (P < 0.05)?	No
	One- or two-tailed P value?	Two-tailed		One- or two-tailed P value?	Two-tailed
	t, df	t=0.7085, df=4		t, df	t=1.283, df=4
	How big is the difference?			How big is the difference?
	Mean of column A	43.81		Mean of column C	32.83
	Mean of column B	38.39		Mean of column D	21.71
	Difference between means (B - A) ± SEM	-5.417 ± 7.646		Difference between means (D - C) ± SEM	-11.11 ± 8.663
	95% confidence interval	-26.65 to 15.81		95% confidence interval	-35.17 to 12.94
	R squared (eta squared)	0.1115		R squared (eta squared)	0.2916
	F test to compare variances			F test to compare variances
	F, DFn, Dfd	1.667, 2, 2		F, DFn, Dfd	38.38, 2, 2
	P value	0.7498		P value	0.0508
	P value summary	ns		P value summary	ns
	Significantly different (P < 0.05)?	No		Significantly different (P < 0.05)?	No
	Data analyzed			Data analyzed
	Sample size, column A	3		Sample size, column C	3
	Sample size, column B	3		Sample size, column D	3
