# Supplementary material for: UBXN1 maintains ER proteostasis and represses UPR activation by modulating translation
Source: EMBO Rep. 2024 Jan 2;25(2):15. doi: 10.1038/s44319-023-00027-z (PMC10897191; doi:10.1038/s44319-023-00027-z)
Supplement: Supplementary file 7 — Source Data Fig. 5 [file 44319_2023_27_MOESM7_ESM.zip › Figure 5/5G/5G.xlsx]

## Sheet: Figure 5G
	Figure 5G Numerical Data: Blot quantification
	TRAP⍺ Fold Change from Ctrl	n1	n2	n3
	siCtrl	1	1	1
	siCtrl DTT	0.1	1	1.4
	siUBXN1	2.2	2.1	2.1
	siUBXN1 DTT	2.5	2.8	2.2
	TRAP⍺
	Tukey's multiple comparisons test	Mean Diff.	95.00% CI of diff.	Below threshold?	Summary	Adjusted P Value
	sictrl vs. siUBXN1	-1.133	-2.091 to -0.1756	Yes	*	0.0221	A-C
	sictrl DTT vs. siUBXN1 DTT	-1.667	-2.624 to -0.7089	Yes	**	0.0023	B-D
	Test details	Mean 1	Mean 2	Mean Diff.	SE of diff.	n1	n2	q	DF
	sictrl vs. siUBXN1	1	2.133	-1.133	0.2991	3	3	5.359	8
	sictrl DTT vs. siUBXN1 DTT	0.8333	2.5	-1.667	0.2991	3	3	7.881	8
	ALPP2 Fold Change from Ctrl	n1	n2	n3
	siCtrl	1	1	1
	siCtrl DTT	1.2	0.9	1.3
	siUBXN1	9.3	7.4	5.7
	siUBXN1 DTT	8.2	6.6	5.6
	ALPP2
	Tukey's multiple comparisons test	Mean Diff.	95.00% CI of diff.	Below threshold?	Summary	Adjusted P Value
	sictrl vs. siUBXN1	-6.467	-9.392 to -3.541	Yes	***	0.0005	A-C
	sictrl DTT vs. siUBXN1 DTT	-5.667	-8.592 to -2.741	Yes	**	0.0012	B-D
	Test details	Mean 1	Mean 2	Mean Diff.	SE of diff.	n1	n2	q	DF
	sictrl vs. siUBXN1	1	7.467	-6.467	0.9135	3	3	10.01	8
	sictrl DTT vs. siUBXN1 DTT	1.133	6.8	-5.667	0.9135	3	3	8.773	8
	AGAL Fold Change from Ctrl	n1	n2	n3
	siCtrl	1	1	1
	siCtrl DTT	0.5	0.4	0.57
	siUBXN1	2.6	2.4	2.4
	siUBXN1 DTT	1.8	2.1	1.8
	AGAL
	Tukey's multiple comparisons test	Mean Diff.	95.00% CI of diff.	Below threshold?	Summary	Adjusted P Value
	sictrl vs. sictrl DTT	0.5107	0.2040 to 0.8174	Yes	**	0.0031	A-B
	sictrl vs. siUBXN1	-1.465	-1.772 to -1.158	Yes	****	<0.0001	A-C
	sictrl DTT vs. siUBXN1 DTT	-1.398	-1.705 to -1.092	Yes	****	<0.0001	B-D
	siUBXN1 vs. siUBXN1 DTT	0.5776	0.2709 to 0.8843	Yes	**	0.0014	C-D
	Test details	Mean 1	Mean 2	Mean Diff.	SE of diff.	n1	n2	q	DF
	sictrl vs. sictrl DTT	1	0.4893	0.5107	0.09576	3	3	7.542	8
	sictrl vs. siUBXN1	1	2.465	-1.465	0.09576	3	3	21.64	8
	sictrl DTT vs. siUBXN1 DTT	0.4893	1.887	-1.398	0.09576	3	3	20.65	8
	siUBXN1 vs. siUBXN1 DTT	2.465	1.887	0.5776	0.09576	3	3	8.53	8
	G3BP1 Fold Change from Ctrl	n1	n2	n3
	siCtrl	1	1	1
	siCtrl DTT	0.7	0.94	0.9
	siUBXN1	0.6	1.07	0.9
	siUBXN1 DTT	0.5	1.04	0.7
	G3BP1
	Tukey's multiple comparisons test	Mean Diff.	95.00% CI of diff.	Below threshold?	Summary	Adjusted P Value
	sictrl vs. siUBXN1	0.1433	-0.3591 to 0.6458	No	ns	0.7986	A-C
	sictrl DTT vs. siUBXN1 DTT	0.1	-0.4024 to 0.6024	No	ns	0.917	B-D
	Test details	Mean 1	Mean 2	Mean Diff.	SE of diff.	n1	n2	q	DF
	sictrl vs. siUBXN1	1	0.8567	0.1433	0.1569	3	3	1.292	8
	sictrl DTT vs. siUBXN1 DTT	0.8467	0.7467	0.1	0.1569	3	3	0.9014	8
	HSP90 Fold Change from Ctrl	n1	n2	n3
	siCtrl	1	1	1
	siCtrl DTT	1.096	1.062	0.84
	siUBXN1	1.207	1.2	0.97
	siUBXN1 DTT	1.214	0.998	1.07
	HSP90
	Tukey's multiple comparisons test	Mean Diff.	95.00% CI of diff.	Below threshold?	Summary	Adjusted P Value
	sictrl vs. siUBXN1	-0.1257	-0.4169 to 0.1655	No	ns	0.5426	A-C
	sictrl DTT vs. siUBXN1 DTT	-0.09467	-0.3859 to 0.1965	No	ns	0.7318	B-D
	Test details	Mean 1	Mean 2	Mean Diff.	SE of diff.	n1	n2	q	DF
	sictrl vs. siUBXN1	1	1.126	-0.1257	0.09093	3	3	1.954	8
	sictrl DTT vs. siUBXN1 DTT	0.9993	1.094	-0.09467	0.09093	3	3	1.472	8
	MCM3 Fold Change from Ctrl	n1	n2	n3
	siCtrl	1	1	1
	siCtrl DTT	0.9	1	0.6
	siUBXN1	0.9	1.2	0.7
	siUBXN1 DTT	0.6	1.3	0.5
	MCM3
	Tukey's multiple comparisons test	Mean Diff.	95.00% CI of diff.	Below threshold?	Summary	Adjusted P Value
	sictrl vs. siUBXN1	0.06667	-0.6454 to 0.7787	No	ns	0.9899	A-C
	sictrl DTT vs. siUBXN1 DTT	0.03333	-0.6787 to 0.7454	No	ns	0.9987	B-D
	Test details	Mean 1	Mean 2	Mean Diff.	SE of diff.	n1	n2	q	DF
	sictrl vs. siUBXN1	1	0.9333	0.06667	0.2224	3	3	0.424	8
	sictrl DTT vs. siUBXN1 DTT	0.8333	0.8	0.03333	0.2224	3	3	0.212	8
