# Supplementary material for: UBXN1 maintains ER proteostasis and represses UPR activation by modulating translation
Source: EMBO Rep. 2024 Jan 2;25(2):15. doi: 10.1038/s44319-023-00027-z (PMC10897191; doi:10.1038/s44319-023-00027-z)
Supplement: Supplementary file 8 — Source Data Fig. 6 [file 44319_2023_27_MOESM8_ESM.zip]

Archive with 72 entries (64 files):
- Figure 6/
- Figure 6/6F/
- Figure 6/6A/
- Figure 6/6G/
- Figure 6/.DS_Store
- __MACOSX/Figure 6/._.DS_Store
- Figure 6/6B/
- Figure 6/6E/
- Figure 6/6D/
- Figure 6/6C/
- Figure 6/6F/.DS_Store
- __MACOSX/Figure 6/6F/._.DS_Store
- Figure 6/6F/Micr image HFT_WT_CONTROL_TOM20_488_6.czi copy.tif
- __MACOSX/Figure 6/6F/._Micr image HFT_WT_CONTROL_TOM20_488_6.czi copy.tif
- Figure 6/6F/Micr image HFT_UBXN1KO_CONTROL_TOM20_488_1.czi copy.tif
- __MACOSX/Figure 6/6F/._Micr image HFT_UBXN1KO_CONTROL_TOM20_488_1.czi copy.tif
- Figure 6/6F/Micr image HFT_UBXN1KO_AO_2H_TOM20_488_5.czi copy.tif
- __MACOSX/Figure 6/6F/._Micr image HFT_UBXN1KO_AO_2H_TOM20_488_5.czi copy.tif
- Figure 6/6F/Micr image HFT_WT_AO_2H_TOM20_488_1.czi copy.tif
- __MACOSX/Figure 6/6F/._Micr image HFT_WT_AO_2H_TOM20_488_1.czi copy.tif
- Figure 6/6F/Micr image HFT_WT_TG_6H_TOM20_488_2.czi copy.tif
- __MACOSX/Figure 6/6F/._Micr image HFT_WT_TG_6H_TOM20_488_2.czi copy.tif
- Figure 6/6F/6F.xlsx
- __MACOSX/Figure 6/6F/._6F.xlsx
- Figure 6/6F/Micr Image HFT_UBXN1KO_TG_6H_TOM20_488_7.czi copy.tif
- __MACOSX/Figure 6/6F/._Micr Image HFT_UBXN1KO_TG_6H_TOM20_488_7.czi copy.tif
- Figure 6/6A/.DS_Store
- __MACOSX/Figure 6/6A/._.DS_Store
- Figure 6/6A/western Bactin.tif
- __MACOSX/Figure 6/6A/._western Bactin.tif
- Figure 6/6A/6A.xlsx
- __MACOSX/Figure 6/6A/._6A.xlsx
- Figure 6/6A/western TOMM20.tif
- __MACOSX/Figure 6/6A/._western TOMM20.tif
- Figure 6/6A/western UBXN1.tif
- __MACOSX/Figure 6/6A/._western UBXN1.tif
- Figure 6/6G/6G.xlsx
- __MACOSX/Figure 6/6G/._6G.xlsx
- Figure 6/6B/.DS_Store
- __MACOSX/Figure 6/6B/._.DS_Store
- Figure 6/6B/western Bactin.tif
- __MACOSX/Figure 6/6B/._western Bactin.tif
- Figure 6/6B/6B.xlsx
- __MACOSX/Figure 6/6B/._6B.xlsx
- Figure 6/6B/western UBXN1.tif
- __MACOSX/Figure 6/6B/._western UBXN1.tif
- Figure 6/6B/western cyc1.tif
- __MACOSX/Figure 6/6B/._western cyc1.tif
- Figure 6/6E/6E.xlsx
- __MACOSX/Figure 6/6E/._6E.xlsx
- Figure 6/6D/.DS_Store
- __MACOSX/Figure 6/6D/._.DS_Store
- Figure 6/6D/6D.xlsx
- __MACOSX/Figure 6/6D/._6D.xlsx
- Figure 6/6D/western TIMM17A.jpg
- __MACOSX/Figure 6/6D/._western TIMM17A.jpg
- Figure 6/6D/western Bactin.tif
- __MACOSX/Figure 6/6D/._western Bactin.tif
- Figure 6/6D/western UBXN1.tif
- __MACOSX/Figure 6/6D/._western UBXN1.tif
- Figure 6/6C/.DS_Store
- __MACOSX/Figure 6/6C/._.DS_Store
- Figure 6/6C/6C.xlsx
- __MACOSX/Figure 6/6C/._6C.xlsx
- Figure 6/6C/western Bactin.tif
- __MACOSX/Figure 6/6C/._western Bactin.tif
- Figure 6/6C/western TOMM70.jpg
- __MACOSX/Figure 6/6C/._western TOMM70.jpg
- Figure 6/6C/western TIMM23.jpg
- __MACOSX/Figure 6/6C/._western TIMM23.jpg
- Figure 6/6C/western UBXN1.tif
- __MACOSX/Figure 6/6C/._western UBXN1.tif
