# Supplementary material for: UBXN1 maintains ER proteostasis and represses UPR activation by modulating translation
Source: EMBO Rep. 2024 Jan 2;25(2):15. doi: 10.1038/s44319-023-00027-z (PMC10897191; doi:10.1038/s44319-023-00027-z)
Supplement: Supplementary file 8 — Source Data Fig. 6 [file 44319_2023_27_MOESM8_ESM.zip › Figure 6/6G/6G.xlsx]

## Sheet: Figure 6G
	Figure 6GNumerical Data: Image quantification
	Branch Mean Length
	WT	UBXN1 KO	WT Tg 6H	UBXN1 KO Tg 6H	WT AO 2H	UBXN1 KO AO 2H
	1.173	1.373	1.222	1.307	1.117	1.089
	1.269	1.279	1.356	1.532	1.175	1.127
	1.209	1.284	1.198	1.328	1.154	1.104
	1.212	1.185	1.317	1.427	1.233	1.129
	1.187	1.219	1.19	1.25	1.223	1.16
	1.191	1.386	1.284	1.55	1.278	1.124
	1.196	1.272	1.14	1.342	1.144	1.159
	1.211	1.358	1.105	1.576	1.053	1.148
	1.177	1.358	1.281	1.348	1.221	1.25
	1.187	1.203	1.301	1.388	1.087	1.202
	1.169	1.192	1.147	1.487	1.133	1.219
	1.189	1.281	1.213	1.292	1.193	1.199
	1.205	1.291	1.176	1.269	1.063	1.054
			1.245	1.339	1.255	1.289
	1.271			1.458	1.112	1.175
	1.295	1.244	1.118	1.51		1.238
	1.173	1.306	1.207	1.447	1.043	1.198
	1.191	1.314	1.243	1.731	1.145	1.202
	1.272	1.217	1.157	1.356	1.107	1.13
	1.144	1.24	1.228		1.088	1.221
	1.361	1.451	1.245	1.344	1.139
	1.253	1.291	1.265	1.209	1.086	1.15
	1.27	1.233	1.286	1.242	1.1	1.18
	1.202	1.379	1.327	1.337	1.105	1.174
	1.272	1.213	1.213	1.269	1.152	1.227
	1.236	1.268	1.224	1.255	1.087	1.339
	1.149	1.244	1.291	1.264	1.04	1.286
	1.276	1.215	1.281	1.243	1.033	1.363
		1.26	1.163	1.307	1.244	1.287
	1.23	1.254	1.386	1.288	1.144	1.272
	1.114	1.299	1.177	1.227	1.102	1.271
	1.193	1.217	1.14	1.339	1.111	1.428
	1.289	1.293		1.254	1.215	1.146
	1.115	1.129	1.312	1.502	1.26	1.201
	1.076	1.331	1.121	1.286	1.175	1.126
	1.141	1.285	1.245	1.304	1.129	1.064
	1.204	1.24	1.182	1.421	1.147	1.14
	1.146	1.241	1.278	1.363	1.079	1.178
	1.266	1.259	1.465	1.287	1.101	1.073
	1.177		1.324	1.272		1.012
	1.217	1.168		1.271	1.138	1.146
	1.377	1.183		1.428	1.18	1.19
		1.231			1.157	1.205
		1.365		1.382	1.151	1.136
		1.495		1.449	1.126	1.266
		1.271		1.322	1.193
		1.322		1.282	1.18	1.128
		1.222		1.271	1.179	1.194
		1.3		1.288	1.086	1.169
		1.279		1.283	1.125	1.123
		1.309		1.29	1.101	1.104
		1.308		1.264	1.181	1.264
		1.229		1.309	1.127	1.133
		1.295		1.264	1.09	1.147
				1.247		1.228
				1.274		1.187
						1.316
						1.177
						1.162
						1.15
						1.105
						1.175
						1.188
	Tukey's multiple comparisons test	Mean Diff.	95.00% CI of diff.	Below threshold?	Summary	Adjusted P Value
	WT vs. KO	-0.06397	-0.1109 to -0.01703	Yes	**	0.0016	A-B
	WT vs. WT Tg 6H	-0.02611	-0.07646 to 0.02424	No	ns	0.6724	A-C
	WT vs. KO Tg 6H	-0.1318	-0.1782 to -0.08547	Yes	****	<0.0001	A-D
	WT vs. WT AO 2H	0.07199	0.02524 to 0.1187	Yes	***	0.0002	A-E
	WT vs. KO AO 2H	0.02808	-0.01715 to 0.07330	No	ns	0.4796	A-F
	KO vs. KO Tg 6H	-0.06786	-0.1113 to -0.02446	Yes	***	0.0002	B-D
	KO vs. KO AO 2H	0.09205	0.04987 to 0.1342	Yes	****	<0.0001	B-F
	WT Tg 6H vs. KO Tg 6H	-0.1057	-0.1528 to -0.05866	Yes	****	<0.0001	C-D
	WT AO 2H vs. KO AO 2H	-0.04391	-0.08587 to -0.001962	Yes	*	0.0342	E-F
	Test details	Mean 1	Mean 2	Mean Diff.	SE of diff.	n1	n2	q	DF
	WT vs. KO	1.212	1.276	-0.06397	0.01636	40	51	5.529	290
	WT vs. WT Tg 6H	1.212	1.238	-0.02611	0.01755	40	38	2.104	290
	WT vs. KO Tg 6H	1.212	1.344	-0.1318	0.01616	40	54	11.54	290
	WT vs. WT AO 2H	1.212	1.14	0.07199	0.01629	40	52	6.248	290
	WT vs. KO AO 2H	1.212	1.184	0.02808	0.01576	40	61	2.519	290
	KO vs. KO Tg 6H	1.276	1.344	-0.06786	0.01513	51	54	6.344	290
	KO vs. KO AO 2H	1.276	1.184	0.09205	0.0147	51	61	8.855	290
	WT Tg 6H vs. KO Tg 6H	1.238	1.344	-0.1057	0.01641	38	54	9.114	290
	WT AO 2H vs. KO AO 2H	1.14	1.184	-0.04391	0.01462	52	61	4.247	290
