# Supplementary material for: UBXN1 maintains ER proteostasis and represses UPR activation by modulating translation
Source: EMBO Rep. 2024 Jan 2;25(2):15. doi: 10.1038/s44319-023-00027-z (PMC10897191; doi:10.1038/s44319-023-00027-z)
Supplement: Supplementary file 8 — Source Data Fig. 6 [file 44319_2023_27_MOESM8_ESM.zip › Figure 6/6E/6E.xlsx]

## Sheet: Figure 6E
	Figure 6E Numerical Data: Blot quantification
	TOMM20 Fold Change from Ctrl	n1	n2	n3
	siCtrl	1	1	1
	siCtrl DTT	1	1	1.2
	siUBXN1	0.8	0.6	0.42
	siUBXN1 DTT	0.1	0.1	0.45
	TOMM20
	Tukey's multiple comparisons test	Mean Diff.	95.00% CI of diff.	Below threshold?	Summary	Adjusted P Value
	sictrl vs. siUBXN1	0.3933	0.0004738 to 0.7862	Yes	*	0.0497	A-C
	sictrl DTT vs. siUBXN1 DTT	0.85	0.4571 to 1.243	Yes	***	0.0006	B-D
	Test details	Mean 1	Mean 2	Mean Diff.	SE of diff.	n1	n2	q	DF
	sictrl vs. siUBXN1	1	0.6067	0.3933	0.1227	3	3	4.534	8
	sictrl DTT vs. siUBXN1 DTT	1.067	0.2167	0.85	0.1227	3	3	9.799	8
	CYC1 Fold Change from Ctrl	n1	n2	n3
	siCtrl	1	1	1
	siCtrl DTT	0.1	0.37	0.348
	siUBXN1	0.1	0.34	0.696
	siUBXN1 DTT	0.1	0.47	0.105
	CYC1
	Tukey's multiple comparisons test	Mean Diff.	95.00% CI of diff.	Below threshold?	Summary	Adjusted P Value
	sictrl vs. siUBXN1	0.6213	0.1026 to 1.140	Yes	*	0.0208	A-C
	sictrl DTT vs. siUBXN1 DTT	0.04767	-0.4711 to 0.5664	No	ns	0.9905	B-D
	Test details	Mean 1	Mean 2	Mean Diff.	SE of diff.	n1	n2	q	DF
	sictrl vs. siUBXN1	1	0.3787	0.6213	0.162	3	3	5.425	8
	sictrl DTT vs. siUBXN1 DTT	0.2727	0.225	0.04767	0.162	3	3	0.4162	8
	TOMM70 Fold Change from Ctrl	n1	n2	n3
	siCtrl	1	1	1
	siCtrl DTT	0.674	0.2	0.1122
	siUBXN1	0.652	0.1	0.2004
	siUBXN1 DTT	0.479	0	0.0042
	TOMM70
	Tukey's multiple comparisons test	Mean Diff.	95.00% CI of diff.	Below threshold?	Summary	Adjusted P Value
	sictrl vs. siUBXN1	0.6825	0.02416 to 1.341	Yes	*	0.0424	A-C
	sictrl DTT vs. siUBXN1 DTT	0.1677	-0.4907 to 0.8260	No	ns	0.8456	B-D
	Test details	Mean 1	Mean 2	Mean Diff.	SE of diff.	n1	n2	q	DF
	sictrl vs. siUBXN1	1	0.3175	0.6825	0.2056	3	3	4.695	8
	sictrl DTT vs. siUBXN1 DTT	0.3287	0.1611	0.1677	0.2056	3	3	1.153	8
	TIMM23 Fold Change from Ctrl	n1	n2	n3
	siCtrl	1	1	1
	siCtrl DTT	0.6	0.5	0.44
	siUBXN1	0.35	0.6	0.21
	siUBXN1 DTT	0.01	0.3	0.08
	TIMM23
	Tukey's multiple comparisons test	Mean Diff.	95.00% CI of diff.	Below threshold?	Summary	Adjusted P Value
	sictrl vs. siUBXN1	0.6133	0.2712 to 0.9554	Yes	**	0.0019	A-C
	sictrl DTT vs. siUBXN1 DTT	0.3833	0.04125 to 0.7254	Yes	*	0.0292	B-D
	Test details	Mean 1	Mean 2	Mean Diff.	SE of diff.	n1	n2	q	DF
	sictrl vs. siUBXN1	1	0.3867	0.6133	0.1068	3	3	8.12	8
	sictrl DTT vs. siUBXN1 DTT	0.5133	0.13	0.3833	0.1068	3	3	5.075	8
	TIMM17A Fold Change from Ctrl	n1	n2	n3
	siCtrl	1	1	1
	siCtrl DTT	0.53	0.35	0.43
	siUBXN1	0.56	0.6	0.24
	siUBXN1 DTT	0.23	0.32	0.16
	TIMM17A
	Tukey's multiple comparisons test	Mean Diff.	95.00% CI of diff.	Below threshold?	Summary	Adjusted P Value
	siCtrl vs. siUBXN1	0.5333	0.2309 to 0.8357	Yes	**	0.0022	A-C
	siCtrl DTT vs. siUBXN1 DTT	0.2	-0.1024 to 0.5024	No	ns	0.2262	B-D
	Test details	Mean 1	Mean 2	Mean Diff.	SE of diff.	n1	n2	q	DF
	siCtrl vs. siUBXN1	1	0.4667	0.5333	0.09443	3	3	7.988	8
	siCtrl DTT vs. siUBXN1 DTT	0.4367	0.2367	0.2	0.09443	3	3	2.995	8
