# Supplementary material for: UBXN1 maintains ER proteostasis and represses UPR activation by modulating translation
Source: EMBO Rep. 2024 Jan 2;25(2):15. doi: 10.1038/s44319-023-00027-z (PMC10897191; doi:10.1038/s44319-023-00027-z)
Supplement: Supplementary file 9 — Source Data Fig. 7 [file 44319_2023_27_MOESM9_ESM.zip]

Archive with 53 entries (44 files):
- Figure 7/
- Figure 7/.DS_Store
- __MACOSX/Figure 7/._.DS_Store
- Figure 7/7D/
- Figure 7/7C/
- Figure 7/EV5D/
- Figure 7/7B/
- Figure 7/EV5C/
- Figure 7/7E/
- Figure 7/7F/
- Figure 7/7A/
- Figure 7/7D/7D.xlsx
- __MACOSX/Figure 7/7D/._7D.xlsx
- Figure 7/7C/7C.xlsx
- __MACOSX/Figure 7/7C/._7C.xlsx
- Figure 7/7C/.DS_Store
- __MACOSX/Figure 7/7C/._.DS_Store
- Figure 7/7C/Western Bactin.jpg
- __MACOSX/Figure 7/7C/._Western Bactin.jpg
- Figure 7/7C/Western puromycin.jpg
- __MACOSX/Figure 7/7C/._Western puromycin.jpg
- Figure 7/7C/Western UBXN1.tif
- __MACOSX/Figure 7/7C/._Western UBXN1.tif
- Figure 7/7C/~$7C.xlsx
- __MACOSX/Figure 7/7C/._~$7C.xlsx
- Figure 7/EV5D/EV5D.xlsx
- __MACOSX/Figure 7/EV5D/._EV5D.xlsx
- Figure 7/7B/7B.xlsx
- __MACOSX/Figure 7/7B/._7B.xlsx
- Figure 7/EV5C/.DS_Store
- __MACOSX/Figure 7/EV5C/._.DS_Store
- Figure 7/EV5C/Western Bactin.jpg
- __MACOSX/Figure 7/EV5C/._Western Bactin.jpg
- Figure 7/EV5C/Western puromycin.jpg
- __MACOSX/Figure 7/EV5C/._Western puromycin.jpg
- Figure 7/EV5C/Western p97 .jpg
- __MACOSX/Figure 7/EV5C/._Western p97 .jpg
- Figure 7/EV5C/Western UBXN1.jpg
- __MACOSX/Figure 7/EV5C/._Western UBXN1.jpg
- Figure 7/EV5C/5EVC.xlsx
- __MACOSX/Figure 7/EV5C/._5EVC.xlsx
- Figure 7/7E/7E.xlsx
- __MACOSX/Figure 7/7E/._7E.xlsx
- Figure 7/7F/7F.xlsx
- __MACOSX/Figure 7/7F/._7F.xlsx
- Figure 7/7A/.DS_Store
- __MACOSX/Figure 7/7A/._.DS_Store
- Figure 7/7A/Western Bactin and UBXN1.tif
- __MACOSX/Figure 7/7A/._Western Bactin and UBXN1.tif
- Figure 7/7A/Western puromycin.tif
- __MACOSX/Figure 7/7A/._Western puromycin.tif
- Figure 7/7A/7A.xlsx
- __MACOSX/Figure 7/7A/._7A.xlsx
