# Supplementary material for: UBXN1 maintains ER proteostasis and represses UPR activation by modulating translation
Source: EMBO Rep. 2024 Jan 2;25(2):15. doi: 10.1038/s44319-023-00027-z (PMC10897191; doi:10.1038/s44319-023-00027-z)
Supplement: Supplementary file 9 — Source Data Fig. 7 [file 44319_2023_27_MOESM9_ESM.zip › Figure 7/7D/7D.xlsx]

## Sheet: Figure 7D
	Figure 7D Numerical Data: Blot quantification
	HFT WT	UBXN1 KO	Myc WT rescue	Myc-GFP	Myc-UBX* mut	Myc-UBA* mut
	1	2.1	0.77	1.37	1.05	1.45	n1
	1	2.18	1	1.71	1.16	2.04	n2
	1	1.64	0.65	1.2	1.05	1.19	n3
	Tukey's multiple comparisons test	Mean Diff.	95.00% CI of diff.	Below threshold?	Summary	Adjusted P Value
	HFT WT vs. UBXN1 KO	-0.9733	-1.661 to -0.2852	Yes	**	0.0048	A-B
	UBXN1 KO vs. Myc WT	1.167	0.4785 to 1.855	Yes	**	0.0011	B-C
	UBXN1 KO vs. GFP	0.5467	-0.1415 to 1.235	No	ns	0.1536	B-D
	UBXN1 KO vs. UBX*	0.8867	0.1985 to 1.575	Yes	**	0.0098	B-E
	UBXN1 KO vs. UBA*	0.4133	-0.2748 to 1.101	No	ns	0.3869	B-F
	Test details	Mean 1	Mean 2	Mean Diff.	SE of diff.	n1	n2	q	DF
	HFT WT vs. UBXN1 KO	1	1.973	-0.9733	0.2049	3	3	6.719	12
	UBXN1 KO vs. Myc WT	1.973	0.8067	1.167	0.2049	3	3	8.054	12
	UBXN1 KO vs. GFP	1.973	1.427	0.5467	0.2049	3	3	3.774	12
	UBXN1 KO vs. UBX*	1.973	1.087	0.8867	0.2049	3	3	6.121	12
	UBXN1 KO vs. UBA*	1.973	1.56	0.4133	0.2049	3	3	2.853	12
