# Supplementary material for: UBXN1 maintains ER proteostasis and represses UPR activation by modulating translation
Source: EMBO Rep. 2024 Jan 2;25(2):15. doi: 10.1038/s44319-023-00027-z (PMC10897191; doi:10.1038/s44319-023-00027-z)
Supplement: Supplementary file 9 — Source Data Fig. 7 [file 44319_2023_27_MOESM9_ESM.zip › Figure 7/EV5D/EV5D.xlsx]

## Sheet: Figure EV5D
	Figure EV5D Numerical Data: Blot quantification
	Fold Change
	siCTRL	siVCP	siUBXN1	siCTRL Tg	siVCP Tg	siUBXN1 Tg
	1	1.1396	1.40156	0.37681	0.09607	0.43251	n1
	1	0.81	1.1	0.2	0.02	0.5	n2
	1	0.81	1.38	0.26	0.08	0.43	n3
	1	0.9	1.3	0.2	0.2	0.2	n4
	Tukey's multiple comparisons test	Mean Diff.	95.00% CI of diff.	Below threshold?	Summary	Adjusted P Value
	siCTRL vs. siVCP	0.0851	-0.1626 to 0.3328	No	ns	0.8782	A-B
	siCTRL vs. siUBXN1	-0.2954	-0.5430 to -0.04774	Yes	*	0.0143	A-C
	siVCP vs. siUBXN1	-0.3805	-0.6281 to -0.1328	Yes	**	0.0014	B-C
	siCTRL Tg vs. siVCP Tg	0.1602	-0.08747 to 0.4078	No	ns	0.3517	D-E
	siCTRL Tg vs. siUBXN1 Tg	-0.1314	-0.3791 to 0.1162	No	ns	0.5568	D-F
	siVCP Tg vs. siUBXN1 Tg	-0.2916	-0.5393 to -0.04396	Yes	*	0.0158	E-F
	Test details	Mean 1	Mean 2	Mean Diff.	SE of diff.	n1	n2	q	DF
	siCTRL vs. siVCP	1	0.9149	0.0851	0.07793	4	4	1.544	18
	siCTRL vs. siUBXN1	1	1.295	-0.2954	0.07793	4	4	5.361	18
	siVCP vs. siUBXN1	0.9149	1.295	-0.3805	0.07793	4	4	6.905	18
	siCTRL Tg vs. siVCP Tg	0.2592	0.09902	0.1602	0.07793	4	4	2.907	18
	siCTRL Tg vs. siUBXN1 Tg	0.2592	0.3906	-0.1314	0.07793	4	4	2.385	18
	siVCP Tg vs. siUBXN1 Tg	0.09902	0.3906	-0.2916	0.07793	4	4	5.292	18
