# Supplementary material for: UBXN1 maintains ER proteostasis and represses UPR activation by modulating translation
Source: EMBO Rep. 2024 Jan 2;25(2):15. doi: 10.1038/s44319-023-00027-z (PMC10897191; doi:10.1038/s44319-023-00027-z)
Supplement: Supplementary file 9 — Source Data Fig. 7 [file 44319_2023_27_MOESM9_ESM.zip › Figure 7/7B/7B.xlsx]

## Sheet: Figure 7B
Figure 7B Numerical data: blot quantification
Fold Change	n1	n2	n3	n4
WT puro	1	1	1	1
KO puro	1.44307	1.47	1.4	1.5
WT DTT	0.302987	0.16	0.23
KO DTT	0.628148	0.81	0.64
WT CHX	0.411408	0.59		0.3
KO CHX	1.10479	1.1		0.9
ONE WAY ANOVA with Tukey's multiple comparisons test
Tukey's multiple comparisons test	Mean Diff.	95.00% CI of diff.	Below threshold?	Summary	Adjusted P Value
WT puro vs. KO puro	-0.4533	-0.6555 to -0.2510	Yes	****	<0.0001	A-B
WT DTT vs. KO DTT	-0.4617	-0.6952 to -0.2282	Yes	***	0.0002	C-D
WT CHX vs. KO CHX	-0.6011	-0.8347 to -0.3676	Yes	****	<0.0001	E-F
Test details	Mean 1	Mean 2	Mean Diff.	SE of diff.	n1	n2	q	DF
WT puro vs. KO puro	1	1.453	-0.4533	0.06166	4	4	10.4	14
WT DTT vs. KO DTT	0.231	0.6927	-0.4617	0.0712	3	3	9.171	14
WT CHX vs. KO CHX	0.4338	1.035	-0.6011	0.0712	3	3	11.94	14
Plot intensity from each lane Figure 6A
Distance (x-axis)	WT puro	KO puro	WT DTT	KO DTT	WT CHX	KO CHX
0	74	72	51	51	56	60
0.00333	73	71	50	51	56	59
0.00667	74	71	50	51	56	59
0.01	74	71	50	52	56	58
0.01333	73	70	50	52	56	58
0.01667	74	70	50	51	56	59
0.02	74	68	51	51	56	59
0.02333	73	70	51	51	57	59
0.02667	72	70	51	51	57	59
0.03	72	70	51	51	57	58
0.03333	71	70	51	52	57	58
0.03667	71	70	51	52	57	59
0.04	70	70	51	51	56	59
0.04333	70	68	51	52	57	58
0.04667	70	68	51	52	58	58
0.05	68	67	51	52	59	58
0.05333	68	67	51	52	59	59
0.05667	68	67	51	52	59	59
0.06	67	68	51	52	58	60
0.06333	67	70	51	52	58	60
0.06667	68	71	51	52	58	60
0.07	70	72	51	52	58	60
0.07333	71	72	52	53	58	60
0.07667	71	72	52	53	58	60
0.08	72	73	52	52	58	60
0.08333	72	74	51	52	58	60
0.08667	73	74	51	52	58	60
0.09	73	74	52	52	59	60
0.09333	74	74	52	52	59	60
0.09667	74	73	52	52	60	59
0.1	74	74	52	52	59	59
0.10333	75	74	52	52	59	59
0.10667	75	73	52	52	59	59
0.11	75	73	51	52	59	59
0.11333	75	73	51	53	59	59
0.11667	75	73	51	52	59	60
0.12	76	73	52	52	59	60
0.12333	76	73	52	51	59	60
0.12667	76	74	52	51	58	61
0.13	78	74	52	52	58	60
0.13333	76	73	52	52	59	59
0.13667	76	74	52	52	59	59
0.14	78	74	51	52	59	59
0.14333	76	75	51	51	59	59
0.14667	76	75	52	51	59	60
0.15	76	74	52	51	59	59
0.15333	75	74	51	51	60	58
0.15667	75	74	51	51	60	58
0.16	74	74	51	51	59	59
0.16333	74	74	51	52	59	58
0.16667	74	74	51	52	59	58
0.17	74	75	51	51	59	58
0.17333	74	75	51	51	59	58
0.17667	75	74	51	51	60	58
0.18	76	75	51	52	60	58
0.18333	76	75	51	52	60	58
0.18667	75	74	52	52	61	58
0.19	75	74	52	52	61	58
0.19333	75	74	52	52	63	58
0.19667	75	75	52	52	63	57
0.2	75	75	52	52	64	57
0.20333	75	75	52	52	64	58
0.20667	75	76	52	53	64	58
0.21	75	76	52	52	64	58
0.21333	75	79	51	52	64	58
0.21667	76	80	52	52	64	57
0.22	78	81	52	53	63	57
0.22333	79	82	52	52	63	57
0.22667	79	83	52	52	63	58
0.23	80	83	52	53	63	58
0.23333	81	84	53	53	64	58
0.23667	82	86	53	53	64	57
0.24	83	87	53	53	63	58
0.24333	84	86	53	53	63	58
0.24667	87	84	53	53	64	58
0.25	87	84	53	53	64	58
0.25333	86	84	53	55	64	58
0.25667	86	84	53	55	64	58
0.26	86	84	52	55	64	59
0.26333	86	86	53	55	65	59
0.26667	84	87	53	55	64	58
0.27	84	87	53	55	64	58
0.27333	84	87	55	55	65	58
0.27667	83	87	53	56	65	58
0.28	84	87	53	55	65	59
0.28333	86	88	53	55	66	59
0.28667	87	88	53	55	66	60
0.29	87	88	53	55	66	60
0.29333	87	89	53	56	66	60
0.29667	87	89	53	55	67	60
0.3	87	89	53	55	68	60
0.30333	86	90	55	56	71	59
0.30667	87	91	55	56	72	60
0.31	87	91	55	56	73	60
0.31333	88	94	53	56	75	61
0.31667	88	97	55	57	76	61
0.32	89	101	56	57	78	61
0.32333	89	104	56	58	79	61
0.32667	90	105	56	59	80	63
0.33	92	107	56	60	81	64
0.33333	94	109	56	60	82	65
0.33667	97	111	56	60	82	66
0.34	101	113	56	60	81	67
0.34333	104	114	57	59	81	70
0.34667	106	115	56	59	79	71
0.35	109	117	55	60	78	72
0.35333	109	114	55	59	78	72
0.35667	110	113	56	58	78	72
0.36	111	113	55	59	75	72
0.36333	111	112	55	60	74	72
0.36667	110	111	53	59	73	73
0.37	109	112	53	58	72	73
0.37333	107	113	55	59	73	72
0.37667	106	113	56	59	73	72
0.38	106	113	56	58	72	73
0.38333	106	113	55	58	72	73
0.38667	105	113	55	59	72	74
0.39	104	114	55	58	72	74
0.39333	103	115	55	59	71	74
0.39667	101	115	55	59	71	74
0.4	99	117	55	59	72	75
0.40333	99	118	55	60	72	75
0.40667	99	120	55	61	72	75
0.41	99	121	56	61	72	76
0.41333	99	122	55	61	72	76
0.41667	99	123	56	61	72	76
0.42	101	123	56	63	72	78
0.42333	102	125	56	63	72	78
0.42667	102	127	56	61	72	80
0.43	103	128	56	61	71	80
0.43333	104	130	56	61	71	81
0.43667	105	132	56	63	71	82
0.44	106	133	57	64	71	82
0.44333	105	133	57	64	71	83
0.44667	106	133	57	64	71	83
0.45	109	133	57	64	71	82
0.45333	110	132	58	64	71	81
0.45667	111	132	57	65	70	81
0.46	112	133	57	65	68	82
0.46333	113	133	58	65	67	82
0.46667	114	132	57	64	66	82
0.47	114	132	57	64	65	82
0.47333	117	134	58	64	65	81
0.47667	118	134	57	63	65	80
0.48	119	130	57	61	64	80
0.48333	120	127	57	63	64	79
0.48667	122	126	58	63	64	79
0.49	123	125	57	63	64	78
0.49333	122	123	57	61	64	78
0.49667	123	123	57	61	64	76
0.5	123	123	57	63	63	76
0.50333	122	125	57	63	63	76
0.50667	120	126	56	63	61	78
0.51	120	127	56	63	61	76
0.51333	119	128	56	63	63	76
0.51667	118	129	56	63	63	75
0.52	117	132	56	63	61	75
0.52333	117	134	56	64	61	75
0.52667	117	133	56	64	61	76
0.53	118	132	56	64	61	76
0.53333	117	132	56	64	61	76
0.53667	117	133	56	64	61	78
0.54	118	134	56	64	63	76
0.54333	118	136	57	64	61	76
0.54667	117	140	57	65	61	76
0.55	117	141	57	65	63	78
0.55333	114	142	57	66	63	79
0.55667	112	142	57	67	63	79
0.56	112	144	57	70	63	80
0.56333	113	146	58	71	64	81
0.56667	113	149	58	72	64	81
0.57	115	151	57	73	64	81
0.57333	115	153	58	75	64	82
0.57667	114	154	59	74	64	83
0.58	113	154	59	74	64	83
0.58333	115	156	59	74	64	83
0.58667	118	156	59	75	64	83
0.59	118	157	58	75	64	84
0.59333	119	159	58	75	64	83
0.59667	119	158	59	76	64	83
0.6	121	157	59	75	64	83
0.60333	122	154	60	74	65	83
0.60667	123	153	60	75	65	83
0.61	125	153	59	74	64	82
0.61333	126	151	59	73	63	81
0.61667	127	149	59	73	63	81
0.62	127	148	60	73	63	81
0.62333	128	146	60	73	64	81
0.62667	130	144	59	72	64	80
0.63	133	142	59	71	64	80
0.63333	132	141	59	70	64	80
0.63667	133	141	59	71	65	79
0.64	135	143	59	71	65	79
0.64333	136	144	59	70	65	78
0.64667	137	145	60	70	65	78
0.65	140	148	60	70	64	79
0.65333	141	150	60	70	64	79
0.65667	142	152	60	68	64	79
0.66	143	153	61	68	64	80
0.66333	145	154	61	70	65	81
0.66667	146	157	63	70	65	82
0.67	148	160	63	72	64	82
0.67333	149	163	63	72	64	82
0.67667	151	163	63	72	64	83
0.68	153	163	63	72	64	84
0.68333	153	163	63	73	64	83
0.68667	153	165	63	73	64	83
0.69	153	166	64	72	64	84
0.69333	153	167	65	72	64	84
0.69667	154	169	64	73	64	84
0.7	156	174	63	73	65	83
0.70333	157	177	64	73	65	84
0.70667	159	183	64	74	64	86
0.71	161	189	65	74	65	87
0.71333	164	195	65	75	65	88
0.71667	166	198	65	74	66	87
0.72	171	202	65	74	65	86
0.72333	176	206	65	76	64	87
0.72667	181	211	64	76	64	86
0.73	185	214	64	76	64	86
0.73333	190	216	65	76	65	87
0.73667	195	221	65	78	64	86
0.74	198	223	65	79	65	87
0.74333	198	223	65	80	65	87
0.74667	200	223	65	79	64	86
0.75	202	228	65	79	65	87
0.75333	199	231	64	78	65	86
0.75667	198	233	64	80	65	84
0.76	199	235	63	80	66	86
0.76333	199	238	63	80	65	87
0.76667	202	241	64	80	65	88
0.77	203	241	64	80	66	88
0.77333	200	243	63	81	67	87
0.77667	198	244	61	81	66	86
0.78	197	244	61	80	65	86
0.78333	196	244	63	79	64	86
0.78667	195	243	63	78	65	84
0.79	194	241	61	79	65	83
0.79333	191	236	61	80	65	82
0.79667	190	234	61	82	65	82
0.8	189	229	63	81	65	82
0.80333	187	225	63	81	65	82
0.80667	183	220	63	82	65	82
0.81	181	218	61	82	65	82
0.81333	179	214	63	82	65	82
0.81667	176	211	63	83	66	82
0.82	174	208	63	84	67	82
0.82333	173	206	63	84	67	81
0.82667	171	205	63	86	67	80
0.83	171	203	64	86	68	79
0.83333	171	202	63	83	68	80
0.83667	172	202	63	83	67	80
0.84	174	202	63	84	67	80
0.84333	176	202	63	84	68	80
0.84667	180	204	64	84	70	80
0.85	182	205	64	83	70	80
0.85333	184	205	64	83	68	80
0.85667	187	206	63	83	67	80
0.86	189	210	64	83	68	80
0.86333	190	213	65	83	68	81
0.86667	191	216	66	82	70	81
0.87	194	220	66	81	70	82
0.87333	197	225	67	80	71	83
0.87667	199	229	67	80	70	84
0.88	204	233	67	81	71	84
0.88333	207	236	67	82	71	87
0.88667	211	241	67	81	72	88
0.89	214	245	66	82	72	90
0.89333	219	249	66	83	73	91
0.89667	223	253	67	82	74	92
0.9	227	254	68	81	74	92
0.90333	230	255	68	80	73	91
0.90667	236	255	68	80	73	91
0.91	239	255	68	80	73	92
0.91333	239	255	68	79	74	94
0.91667	241	255	68	79	74	94
0.92	244	255	70	79	74	94
0.92333	246	255	68	79	73	94
0.92667	249	255	68	79	73	92
0.93	252	255	67	79	73	92
0.93333	253	255	67	80	72	92
0.93667	251	252	67	80	71	92
0.94	247	249	66	80	70	92
0.94333	246	244	66	79	70	92
0.94667	243	241	66	78	70	92
0.95	236	238	65	76	70	92
0.95333	229	237	65	76	70	92
0.95667	223	235	65	78	68	92
0.96	221	231	65	78	68	92
0.96333	218	228	65	78	68	92
0.96667	215	225	65	78	67	94
0.97	213	222	65	78	67	92
0.97333	208	221	64	76	67	92
0.97667	203	219	65	78	67	91
0.98	198	218	65	78	67	91
0.98333	196	216	65	78	67	90
0.98667	194	214	65	78	68	90
0.99	191	211	65	78	67	89
0.99333	190	208	66	79	67	88
0.99667	189	205	66	80	67	87
1	187	202	65	81	66	87
1.00333	183	199	65	80	65	87
1.00667	183	196	65	81	65	86
1.01	184	192	65	81	65	86
1.01333	184	190	65	81	65	84
1.01667	183	189	65	81	64	82
1.02	182	187	65	81	64	82
1.02333	180	184	65	80	63	82
1.02667	179	182	65	80	63	81
1.03	177	180	65	80	61	82
1.03333	177	179	65	80	61	82
1.03667	177	177	65	79	61	82
1.04	176	177	65	79	61	82
1.04333	174	176	65	79	61	82
1.04667	171	174	64	80	60	82
1.05	168	172	63	79	60	81
1.05333	167	171	63	78	60	80
1.05667	166	169	63	78	59	81
1.06	166	168	61	76	59	82
1.06333	164	166	61	76	59	81
1.06667	163	165	60	78	59	81
1.07	163	163	60	78	59	81
1.07333	160	164	59	76	58	81
1.07667	159	164	58	76	58	81
1.08	158	164	58	76	58	81
1.08333	157	165	58	78	58	81
1.08667	154	165	58	78	58	81
1.09	156	164	58	76	59	81
1.09333	154	165	58	75	59	81
1.09667	151	166	58	75	59	82
1.1	150	167	58	76	58	82
1.10333	150	168	58	75	59	82
1.10667	150	169	58	74	60	82
1.11	149	171	59	75	60	83
1.11333	149	171	58	76	59	83
1.11667	148	169	58	75	59	82
1.12	148	172	59	74	59	82
1.12333	145	174	58	75	58	82
1.12667	144	172	59	76	58	82
1.13	144	171	59	76	59	82
1.13333	145	169	58	76	59	82
1.13667	146	171	58	78	59	83
1.14	148	169	59	76	58	84
1.14333	148	168	59	76	58	83
1.14667	149	168	59	76	59	82
1.15	150	168	58	76	59	82
1.15333	149	169	58	76	59	82
1.15667	149	169	59	76	60	82
1.16	150	169	59	78	60	82
1.16333	151	171	59	78	59	81
1.16667	153	172	60	75	59	81
1.17	154	172	59	74	59	82
1.17333	154	173	59	75	58	83
1.17667	156	175	59	75	58	84
1.18	158	180	59	74	58	86
1.18333	160	183	59	74	59	86
1.18667	161	184	59	74	59	87
1.19	163	185	59	75	59	88
1.19333	163	187	59	75	58	89
1.19667	164	190	60	74	58	90
1.2	167	195	59	74	58	90
1.20333	168	198	59	74	58	91
1.20667	168	199	59	75	59	92
1.21	169	203	59	75	59	94
1.21333	172	208	58	76	59	95
1.21667	174	212	59	76	59	96
1.22	175	213	59	75	59	96
1.22333	176	215	59	76	59	96
1.22667	177	220	59	76	59	96
1.23	179	223	59	76	59	97
1.23333	181	225	60	78	59	97
1.23667	184	226	61	79	59	98
1.24	185	228	60	79	60	98
1.24333	187	231	60	79	60	97
1.24667	188	231	61	81	60	97
1.25	188	231	61	82	60	98
1.25333	190	231	63	82	60	97
1.25667	194	231	61	81	61	96
1.26	195	230	61	82	61	96
1.26333	194	230	63	84	61	96
1.26667	195	231	63	86	61	95
1.27	195	231	63	84	61	94
1.27333	195	233	64	83	61	91
1.27667	196	231	65	83	61	90
1.28	197	230	64	83	61	89
1.28333	197	227	64	84	61	89
1.28667	194	226	65	86	61	89
1.29	190	227	66	84	61	88
1.29333	188	225	65	84	61	87
1.29667	187	221	65	86	60	86
1.3	188	220	65	86	60	86
1.30333	187	221	64	83	61	86
1.30667	181	220	64	83	61	86
1.31	179	216	64	84	60	84
1.31333	176	213	64	83	60	83
1.31667	175	211	63	82	59	83
1.32	173	210	63	81	59	82
1.32333	172	207	63	81	59	82
1.32667	169	204	63	80	59	81
1.33	169	199	63	80	59	80
1.33333	168	195	61	81	59	80
1.33667	167	191	60	80	58	80
1.34	165	190	60	78	58	81
1.34333	164	192	60	78	58	80
1.34667	161	190	60	78	58	79
1.35	160	187	60	76	58	78
1.35333	159	183	60	76	58	78
1.35667	158	181	60	75	58	78
1.36	157	179	60	75	57	78
1.36333	154	176	59	74	57	76
1.36667	153	175	59	73	57	76
1.37	154	174	59	73	58	78
1.37333	157	172	59	73	57	79
1.37667	157	172	59	72	57	78
1.38	154	171	59	71	56	78
1.38333	153	169	58	70	56	78
1.38667	152	169	58	71	56	78
1.39	151	168	58	70	56	78
1.39333	150	167	58	70	56	79
1.39667	150	166	58	70	57	78
1.4	151	165	58	70	57	79
1.40333	150	165	58	67	57	80
1.40667	149	165	58	66	57	80
1.41	148	165	58	66	57	80
1.41333	148	166	59	67	57	80
1.41667	148	165	59	67	57	80
1.42	145	164	59	66	57	81
1.42333	145	161	59	65	57	82
1.42667	144	159	59	65	58	83
1.43	144	158	59	66	57	83
1.43333	145	160	60	66	57	84
1.43667	146	163	60	66	58	87
1.44	145	165	60	66	58	89
1.44333	145	165	60	65	58	90
1.44667	146	164	61	64	59	90
1.45	148	164	61	64	60	91
1.45333	148	163	61	65	60	92
1.45667	146	164	61	65	59	94
1.46	145	165	63	66	59	95
1.46333	146	166	63	66	60	96
1.46667	149	168	63	66	60	97
1.47	150	171	63	67	60	97
1.47333	151	171	64	68	60	97
1.47667	152	171	65	70	61	98
1.48	153	172	64	70	61	98
1.48333	153	173	64	68	61	98
1.48667	153	175	63	68	61	99
1.49	153	176	64	70	61	101
1.49333	153	177	65	70	61	102
1.49667	154	179	64	71	61	103
1.5	156	177	64	72	61	104
1.50333	156	176	64	72	61	103
1.50667	157	179	64	71	63	103
1.51	159	182	63	71	60	106
1.51333	160	184	63	72	59	107
1.51667	160	185	63	72	58	107
1.52	160	187	63	72	59	107
1.52333	161	187	61	72	59	109
1.52667	163	187	60	73	59	110
1.53	164	187	60	72	60	111
1.53333	164	187	60	71	59	112
1.53667	164	188	59	68	59	112
1.54	164	189	59	70	60	111
1.54333	164	190	59	70	59	111
1.54667	163	191	59	71	59	112
1.55	163	192	59	71	59	112
1.55333	161	194	58	71	60	112
