# Supplementary material for: UBXN1 maintains ER proteostasis and represses UPR activation by modulating translation
Source: EMBO Rep. 2024 Jan 2;25(2):15. doi: 10.1038/s44319-023-00027-z (PMC10897191; doi:10.1038/s44319-023-00027-z)
Supplement: Supplementary file 9 — Source Data Fig. 7 [file 44319_2023_27_MOESM9_ESM.zip › Figure 7/7E/7E.xlsx]

## Sheet: Figure 7E
Figure 7E Numerical Data
sedimentation	WT untreated	KO untreated	WT DTT	KO DTT
1	1.002	1.003	1.004	1
2	0.997	0.997	0.999	0.994
3	0.991	0.991	0.993	0.989
4	0.986	0.985	0.987	0.984
5	0.98	0.979	0.981	0.979
6	0.975	0.973	0.975	0.973
7	0.969	0.967	0.968	0.968
8	0.963	0.961	0.962	0.963
9	0.957	0.955	0.956	0.957
10	0.952	0.949	0.95	0.951
11	0.946	0.942	0.945	0.946
12	0.941	0.936	0.939	0.94
13	0.936	0.929	0.933	0.934
14	0.93	0.922	0.927	0.929
15	0.924	0.916	0.918	0.923
16	0.915	0.91	0.912	0.918
17	0.909	0.903	0.906	0.909
18	0.903	0.897	0.9	0.904
19	0.897	0.888	0.893	0.898
20	0.891	0.881	0.887	0.893
21	0.885	0.875	0.881	0.887
22	0.879	0.868	0.875	0.882
23	0.873	0.862	0.868	0.876
24	0.866	0.856	0.862	0.87
25	0.86	0.849	0.856	0.864
26	0.854	0.843	0.85	0.858
27	0.848	0.837	0.844	0.852
28	0.843	0.831	0.838	0.846
29	0.837	0.824	0.832	0.84
30	0.831	0.817	0.826	0.834
31	0.824	0.811	0.82	0.828
32	0.818	0.805	0.814	0.822
33	0.811	0.798	0.807	0.816
34	0.805	0.792	0.801	0.811
35	0.799	0.786	0.795	0.805
36	0.793	0.779	0.788	0.8
37	0.787	0.772	0.782	0.794
38	0.781	0.766	0.774	0.788
39	0.774	0.76	0.768	0.782
40	0.769	0.753	0.762	0.776
41	0.76	0.747	0.756	0.77
42	0.754	0.741	0.75	0.765
43	0.749	0.734	0.744	0.756
44	0.743	0.725	0.738	0.751
45	0.737	0.719	0.732	0.745
46	0.731	0.713	0.726	0.74
47	0.725	0.707	0.72	0.734
48	0.72	0.7	0.715	0.729
49	0.714	0.694	0.709	0.724
50	0.708	0.688	0.704	0.719
51	0.703	0.683	0.699	0.713
52	0.697	0.677	0.693	0.707
53	0.692	0.671	0.687	0.701
54	0.686	0.665	0.681	0.695
55	0.68	0.658	0.674	0.689
56	0.674	0.652	0.668	0.683
57	0.668	0.646	0.662	0.677
58	0.662	0.64	0.656	0.672
59	0.657	0.634	0.65	0.666
60	0.651	0.629	0.644	0.661
61	0.645	0.623	0.638	0.656
62	0.639	0.617	0.63	0.65
63	0.632	0.612	0.624	0.644
64	0.626	0.606	0.619	0.639
65	0.621	0.6	0.614	0.633
66	0.616	0.593	0.609	0.628
67	0.611	0.587	0.603	0.623
68	0.606	0.582	0.598	0.618
69	0.601	0.577	0.592	0.613
70	0.596	0.572	0.587	0.608
71	0.591	0.567	0.581	0.599
72	0.585	0.562	0.576	0.593
73	0.58	0.557	0.57	0.588
74	0.575	0.552	0.564	0.582
75	0.57	0.548	0.558	0.576
76	0.565	0.543	0.553	0.572
77	0.56	0.538	0.548	0.567
78	0.556	0.533	0.544	0.562
79	0.551	0.528	0.539	0.557
80	0.546	0.523	0.534	0.551
81	0.542	0.518	0.53	0.546
82	0.537	0.513	0.525	0.54
83	0.533	0.509	0.52	0.534
84	0.528	0.504	0.515	0.529
85	0.524	0.499	0.51	0.523
86	0.52	0.494	0.505	0.518
87	0.513	0.49	0.498	0.513
88	0.509	0.485	0.493	0.509
89	0.504	0.481	0.488	0.504
90	0.5	0.476	0.483	0.499
91	0.496	0.472	0.478	0.494
92	0.491	0.468	0.473	0.49
93	0.487	0.464	0.469	0.485
94	0.483	0.459	0.464	0.481
95	0.478	0.455	0.459	0.476
96	0.474	0.449	0.454	0.471
97	0.47	0.445	0.449	0.467
98	0.466	0.44	0.445	0.462
99	0.463	0.436	0.44	0.455
100	0.458	0.432	0.436	0.451
101	0.454	0.428	0.431	0.446
102	0.451	0.424	0.428	0.442
103	0.446	0.419	0.424	0.439
104	0.443	0.415	0.42	0.434
105	0.439	0.411	0.416	0.431
106	0.436	0.407	0.412	0.427
107	0.432	0.403	0.409	0.423
108	0.428	0.399	0.404	0.419
109	0.425	0.395	0.4	0.415
110	0.421	0.391	0.395	0.412
111	0.418	0.387	0.391	0.408
112	0.413	0.383	0.386	0.404
113	0.41	0.38	0.382	0.4
114	0.406	0.376	0.378	0.395
115	0.403	0.373	0.375	0.392
116	0.4	0.369	0.369	0.388
117	0.397	0.366	0.365	0.384
118	0.394	0.362	0.362	0.381
119	0.39	0.358	0.358	0.378
120	0.387	0.355	0.354	0.375
121	0.384	0.349	0.35	0.372
122	0.381	0.345	0.347	0.37
123	0.377	0.342	0.344	0.367
124	0.374	0.338	0.34	0.364
125	0.371	0.335	0.337	0.361
126	0.368	0.331	0.332	0.358
127	0.365	0.328	0.329	0.354
128	0.362	0.325	0.325	0.35
129	0.359	0.322	0.322	0.346
130	0.356	0.319	0.318	0.341
131	0.353	0.316	0.315	0.338
132	0.35	0.313	0.312	0.332
133	0.347	0.31	0.31	0.329
134	0.344	0.307	0.307	0.326
135	0.341	0.304	0.304	0.323
136	0.335	0.301	0.301	0.32
137	0.332	0.298	0.298	0.317
138	0.329	0.296	0.295	0.316
139	0.326	0.294	0.292	0.313
140	0.324	0.292	0.289	0.311
141	0.322	0.289	0.286	0.308
142	0.32	0.287	0.281	0.305
143	0.318	0.285	0.278	0.302
144	0.316	0.283	0.275	0.299
145	0.313	0.28	0.272	0.297
146	0.31	0.278	0.27	0.295
147	0.307	0.275	0.267	0.292
148	0.304	0.273	0.265	0.289
149	0.301	0.271	0.262	0.286
150	0.298	0.267	0.26	0.283
151	0.296	0.264	0.257	0.28
152	0.293	0.262	0.256	0.276
153	0.291	0.259	0.254	0.273
154	0.289	0.257	0.252	0.271
155	0.287	0.254	0.25	0.268
156	0.284	0.251	0.247	0.266
157	0.281	0.249	0.244	0.264
158	0.278	0.247	0.241	0.262
159	0.275	0.244	0.238	0.26
160	0.272	0.241	0.236	0.259
161	0.269	0.239	0.233	0.258
162	0.266	0.237	0.231	0.256
163	0.264	0.235	0.228	0.254
164	0.262	0.232	0.226	0.251
165	0.259	0.23	0.224	0.247
166	0.256	0.228	0.222	0.242
167	0.254	0.226	0.219	0.24
168	0.251	0.224	0.217	0.237
169	0.249	0.222	0.216	0.234
170	0.247	0.22	0.214	0.232
171	0.244	0.219	0.212	0.229
172	0.242	0.217	0.21	0.227
173	0.24	0.214	0.208	0.225
174	0.238	0.212	0.205	0.223
175	0.236	0.21	0.203	0.221
176	0.234	0.208	0.201	0.219
177	0.232	0.207	0.199	0.217
178	0.23	0.205	0.198	0.215
179	0.228	0.202	0.196	0.213
180	0.226	0.2	0.194	0.211
181	0.223	0.198	0.192	0.209
182	0.221	0.196	0.19	0.207
183	0.219	0.194	0.188	0.205
184	0.216	0.193	0.186	0.203
185	0.214	0.191	0.184	0.201
186	0.212	0.189	0.183	0.199
187	0.21	0.187	0.181	0.197
188	0.208	0.185	0.18	0.196
189	0.207	0.184	0.178	0.193
190	0.204	0.182	0.177	0.192
191	0.203	0.181	0.175	0.19
192	0.201	0.179	0.174	0.187
193	0.199	0.177	0.172	0.185
194	0.197	0.175	0.17	0.184
195	0.196	0.173	0.168	0.182
196	0.194	0.171	0.167	0.18
197	0.192	0.169	0.166	0.178
198	0.191	0.168	0.164	0.177
199	0.189	0.166	0.163	0.175
200	0.188	0.165	0.162	0.173
201	0.186	0.163	0.16	0.171
202	0.184	0.162	0.159	0.169
203	0.182	0.161	0.157	0.168
204	0.18	0.16	0.155	0.166
205	0.178	0.159	0.154	0.165
206	0.177	0.157	0.153	0.163
207	0.175	0.157	0.151	0.162
208	0.174	0.155	0.15	0.161
209	0.172	0.154	0.149	0.159
210	0.171	0.153	0.148	0.158
211	0.17	0.152	0.147	0.157
212	0.17	0.151	0.146	0.156
213	0.169	0.15	0.144	0.155
214	0.169	0.148	0.143	0.154
215	0.168	0.148	0.142	0.153
216	0.166	0.147	0.141	0.151
217	0.165	0.145	0.139	0.15
218	0.162	0.145	0.138	0.149
219	0.16	0.144	0.137	0.148
220	0.158	0.142	0.136	0.147
221	0.157	0.142	0.135	0.147
222	0.155	0.141	0.134	0.146
223	0.154	0.139	0.133	0.145
224	0.153	0.138	0.132	0.145
225	0.151	0.137	0.13	0.144
226	0.15	0.136	0.129	0.143
227	0.15	0.135	0.128	0.141
228	0.148	0.135	0.127	0.141
229	0.147	0.134	0.126	0.14
230	0.146	0.133	0.125	0.139
231	0.145	0.132	0.124	0.138
232	0.143	0.131	0.123	0.137
233	0.141	0.13	0.122	0.136
234	0.139	0.129	0.121	0.135
235	0.138	0.129	0.12	0.134
236	0.136	0.127	0.118	0.133
237	0.134	0.127	0.117	0.133
238	0.133	0.126	0.117	0.132
239	0.132	0.125	0.116	0.131
240	0.129	0.124	0.115	0.13
241	0.128	0.124	0.114	0.129
242	0.127	0.123	0.114	0.128
243	0.126	0.122	0.113	0.127
244	0.124	0.121	0.112	0.127
245	0.123	0.121	0.111	0.126
246	0.122	0.12	0.111	0.126
247	0.121	0.119	0.11	0.125
248	0.12	0.118	0.11	0.124
249	0.118	0.118	0.11	0.123
250	0.117	0.117	0.11	0.122
251	0.117	0.116	0.11	0.121
252	0.115	0.115	0.109	0.12
253	0.115	0.115	0.108	0.118
254	0.114	0.114	0.106	0.117
255	0.113	0.113	0.106	0.116
256	0.112	0.112	0.105	0.115
257	0.112	0.112	0.105	0.114
258	0.111	0.111	0.104	0.114
259	0.11	0.111	0.104	0.113
260	0.108	0.11	0.103	0.112
261	0.108	0.109	0.103	0.111
262	0.106	0.109	0.103	0.111
263	0.106	0.108	0.102	0.11
264	0.105	0.108	0.101	0.109
265	0.103	0.107	0.1	0.108
266	0.103	0.106	0.099	0.108
267	0.103	0.106	0.097	0.107
268	0.103	0.105	0.097	0.107
269	0.103	0.105	0.096	0.106
270	0.102	0.104	0.095	0.106
271	0.101	0.103	0.094	0.105
272	0.1	0.103	0.094	0.104
273	0.1	0.102	0.093	0.103
274	0.099	0.101	0.093	0.103
275	0.098	0.101	0.092	0.103
276	0.097	0.1	0.091	0.102
277	0.096	0.1	0.091	0.101
278	0.095	0.1	0.09	0.1
279	0.094	0.1	0.09	0.099
280	0.094	0.1	0.089	0.099
281	0.094	0.1	0.089	0.098
282	0.093	0.1	0.088	0.097
283	0.094	0.1	0.088	0.096
284	0.094	0.1	0.088	0.096
285	0.094	0.1	0.087	0.094
286	0.093	0.1	0.087	0.094
287	0.093	0.1	0.087	0.093
288	0.092	0.1	0.087	0.093
289	0.091	0.1	0.086	0.092
290	0.09	0.1	0.086	0.091
291	0.09	0.099	0.085	0.091
292	0.089	0.099	0.084	0.09
293	0.088	0.099	0.084	0.09
294	0.088	0.099	0.083	0.089
295	0.087	0.098	0.082	0.089
296	0.086	0.097	0.082	0.088
297	0.085	0.097	0.082	0.088
298	0.084	0.097	0.081	0.088
299	0.083	0.096	0.081	0.087
300	0.082	0.096	0.081	0.087
301	0.082	0.096	0.08	0.087
302	0.081	0.095	0.08	0.086
303	0.081	0.095	0.079	0.085
304	0.08	0.094	0.079	0.085
305	0.08	0.094	0.079	0.085
306	0.08	0.093	0.079	0.084
307	0.08	0.092	0.079	0.084
308	0.079	0.092	0.078	0.083
309	0.079	0.091	0.078	0.083
310	0.079	0.091	0.078	0.082
311	0.079	0.09	0.078	0.082
312	0.079	0.09	0.078	0.082
313	0.079	0.09	0.078	0.081
314	0.079	0.09	0.078	0.081
315	0.078	0.089	0.078	0.08
316	0.077	0.09	0.078	0.079
317	0.076	0.089	0.077	0.079
318	0.075	0.089	0.077	0.078
319	0.075	0.089	0.077	0.078
320	0.075	0.089	0.076	0.078
321	0.075	0.089	0.076	0.077
322	0.075	0.089	0.076	0.077
323	0.075	0.089	0.076	0.076
324	0.074	0.089	0.076	0.076
325	0.074	0.089	0.076	0.076
326	0.073	0.089	0.076	0.075
327	0.072	0.089	0.076	0.075
328	0.072	0.089	0.076	0.075
329	0.072	0.089	0.076	0.074
330	0.071	0.09	0.076	0.074
331	0.071	0.09	0.076	0.073
332	0.071	0.09	0.076	0.073
333	0.072	0.091	0.076	0.073
334	0.072	0.091	0.077	0.073
335	0.071	0.09	0.077	0.073
336	0.071	0.09	0.077	0.073
337	0.07	0.09	0.077	0.073
338	0.07	0.09	0.077	0.073
339	0.07	0.09	0.078	0.073
340	0.07	0.09	0.078	0.073
341	0.069	0.09	0.078	0.073
342	0.069	0.09	0.078	0.073
343	0.069	0.09	0.078	0.073
344	0.068	0.091	0.079	0.073
345	0.068	0.091	0.079	0.073
346	0.068	0.091	0.079	0.073
347	0.068	0.092	0.079	0.073
348	0.069	0.092	0.08	0.073
349	0.07	0.093	0.08	0.073
350	0.072	0.093	0.08	0.073
351	0.072	0.093	0.081	0.073
352	0.072	0.094	0.081	0.073
353	0.071	0.094	0.081	0.073
354	0.07	0.094	0.082	0.073
355	0.07	0.095	0.082	0.074
356	0.07	0.095	0.082	0.074
357	0.07	0.096	0.083	0.074
358	0.07	0.096	0.083	0.074
359	0.069	0.097	0.084	0.075
360	0.069	0.097	0.084	0.075
361	0.069	0.098	0.085	0.075
362	0.069	0.099	0.085	0.076
363	0.069	0.099	0.085	0.076
364	0.07	0.1	0.086	0.076
365	0.07	0.1	0.086	0.076
366	0.07	0.101	0.087	0.077
367	0.07	0.102	0.087	0.077
368	0.07	0.102	0.087	0.078
369	0.071	0.102	0.088	0.078
370	0.071	0.103	0.088	0.078
371	0.072	0.103	0.088	0.079
372	0.072	0.104	0.089	0.079
373	0.073	0.104	0.089	0.08
374	0.073	0.105	0.09	0.08
375	0.074	0.105	0.09	0.081
376	0.074	0.105	0.09	0.081
377	0.075	0.106	0.091	0.081
378	0.075	0.106	0.091	0.082
379	0.075	0.106	0.091	0.082
380	0.076	0.107	0.091	0.083
381	0.076	0.108	0.092	0.083
382	0.077	0.108	0.092	0.084
383	0.077	0.108	0.092	0.084
384	0.078	0.109	0.093	0.084
385	0.078	0.109	0.093	0.085
386	0.079	0.109	0.093	0.085
387	0.08	0.11	0.093	0.086
388	0.081	0.11	0.094	0.087
389	0.082	0.111	0.094	0.087
390	0.083	0.111	0.094	0.088
391	0.084	0.112	0.094	0.088
392	0.083	0.112	0.094	0.088
393	0.082	0.112	0.095	0.089
394	0.082	0.113	0.095	0.09
395	0.082	0.114	0.095	0.09
396	0.083	0.114	0.096	0.09
397	0.084	0.114	0.096	0.091
398	0.084	0.115	0.096	0.091
399	0.084	0.115	0.096	0.091
400	0.085	0.115	0.096	0.091
401	0.085	0.116	0.096	0.092
402	0.086	0.116	0.097	0.092
403	0.086	0.117	0.097	0.093
404	0.087	0.117	0.097	0.093
405	0.087	0.117	0.097	0.094
406	0.088	0.118	0.097	0.094
407	0.088	0.118	0.097	0.094
408	0.088	0.118	0.097	0.095
409	0.089	0.118	0.097	0.096
410	0.089	0.119	0.097	0.096
411	0.09	0.119	0.097	0.096
412	0.09	0.12	0.097	0.096
413	0.091	0.12	0.097	0.096
414	0.091	0.12	0.097	0.097
415	0.091	0.12	0.098	0.097
416	0.092	0.12	0.098	0.097
417	0.093	0.12	0.098	0.097
418	0.093	0.121	0.098	0.098
419	0.093	0.121	0.098	0.098
420	0.094	0.121	0.098	0.098
421	0.094	0.121	0.098	0.099
422	0.094	0.121	0.098	0.099
423	0.094	0.121	0.097	0.1
424	0.095	0.121	0.097	0.1
425	0.095	0.121	0.097	0.1
426	0.096	0.121	0.097	0.101
427	0.096	0.121	0.097	0.101
428	0.096	0.122	0.097	0.101
429	0.096	0.122	0.097	0.101
430	0.097	0.122	0.097	0.101
431	0.097	0.122	0.097	0.101
432	0.097	0.122	0.097	0.101
433	0.097	0.122	0.097	0.101
434	0.097	0.122	0.097	0.101
435	0.098	0.122	0.097	0.101
436	0.098	0.122	0.097	0.101
437	0.098	0.122	0.096	0.101
438	0.098	0.122	0.096	0.102
439	0.099	0.122	0.096	0.102
440	0.099	0.122	0.096	0.102
441	0.099	0.121	0.096	0.102
442	0.099	0.121	0.096	0.102
443	0.099	0.121	0.096	0.102
444	0.099	0.121	0.096	0.102
445	0.099	0.121	0.096	0.102
446	0.099	0.121	0.096	0.102
447	0.099	0.121	0.096	0.102
448	0.099	0.121	0.096	0.102
449	0.099	0.121	0.096	0.102
450	0.099	0.121	0.096	0.102
451	0.099	0.12	0.095	0.102
452	0.099	0.12	0.094	0.102
453	0.1	0.12	0.094	0.102
454	0.099	0.12	0.094	0.102
455	0.1	0.12	0.094	0.102
456	0.099	0.12	0.093	0.102
457	0.099	0.119	0.093	0.102
458	0.1	0.119	0.093	0.102
459	0.1	0.119	0.093	0.102
460	0.1	0.118	0.093	0.102
461	0.1	0.118	0.093	0.102
462	0.099	0.118	0.093	0.102
463	0.099	0.118	0.093	0.102
464	0.099	0.118	0.093	0.102
465	0.099	0.117	0.093	0.101
466	0.099	0.117	0.093	0.101
467	0.099	0.117	0.093	0.101
468	0.099	0.117	0.092	0.101
469	0.099	0.116	0.092	0.1
470	0.098	0.116	0.092	0.1
471	0.098	0.116	0.092	0.1
472	0.098	0.116	0.092	0.1
473	0.098	0.115	0.092	0.099
474	0.098	0.115	0.091	0.099
475	0.098	0.115	0.091	0.099
476	0.097	0.115	0.091	0.099
477	0.097	0.114	0.09	0.099
478	0.097	0.114	0.09	0.099
479	0.097	0.114	0.09	0.098
480	0.097	0.114	0.09	0.098
481	0.097	0.114	0.09	0.098
482	0.097	0.113	0.09	0.098
483	0.097	0.113	0.09	0.098
484	0.096	0.113	0.09	0.098
485	0.096	0.113	0.09	0.098
486	0.096	0.112	0.09	0.098
487	0.096	0.112	0.091	0.097
488	0.096	0.112	0.091	0.097
489	0.096	0.111	0.09	0.097
490	0.096	0.111	0.09	0.097
491	0.095	0.111	0.09	0.097
492	0.095	0.111	0.089	0.097
493	0.095	0.111	0.089	0.097
494	0.095	0.11	0.088	0.096
495	0.095	0.11	0.088	0.096
496	0.095	0.11	0.088	0.096
497	0.095	0.109	0.088	0.096
498	0.094	0.109	0.088	0.096
499	0.094	0.109	0.088	0.096
500	0.094	0.109	0.088	0.096
501	0.094	0.108	0.088	0.096
502	0.094	0.108	0.088	0.096
503	0.094	0.108	0.088	0.096
504	0.094	0.108	0.088	0.096
505	0.094	0.107	0.089	0.096
506	0.094	0.107	0.09	0.096
507	0.094	0.106	0.091	0.096
508	0.094	0.106	0.091	0.095
509	0.094	0.106	0.091	0.095
510	0.093	0.106	0.09	0.094
511	0.093	0.105	0.089	0.093
512	0.093	0.105	0.088	0.093
513	0.093	0.105	0.087	0.092
514	0.093	0.105	0.087	0.092
515	0.093	0.104	0.086	0.092
516	0.093	0.104	0.085	0.092
517	0.092	0.103	0.085	0.092
518	0.092	0.103	0.085	0.092
519	0.092	0.103	0.085	0.093
520	0.092	0.103	0.085	0.093
521	0.092	0.103	0.085	0.093
522	0.091	0.102	0.085	0.092
523	0.091	0.102	0.086	0.091
524	0.091	0.102	0.086	0.09
525	0.091	0.102	0.086	0.089
526	0.091	0.101	0.085	0.089
527	0.09	0.101	0.085	0.09
528	0.09	0.101	0.085	0.09
529	0.09	0.1	0.085	0.09
530	0.09	0.1	0.085	0.09
531	0.09	0.1	0.085	0.09
532	0.09	0.1	0.085	0.09
533	0.09	0.1	0.085	0.09
534	0.089	0.099	0.085	0.089
535	0.089	0.099	0.085	0.089
536	0.088	0.099	0.085	0.089
537	0.088	0.098	0.085	0.089
538	0.088	0.098	0.085	0.089
539	0.088	0.098	0.085	0.089
540	0.088	0.097	0.085	0.089
541	0.088	0.097	0.085	0.089
542	0.087	0.097	0.085	0.089
543	0.087	0.097	0.085	0.089
544	0.087	0.097	0.085	0.089
545	0.087	0.096	0.085	0.089
546	0.087	0.096	0.084	0.089
547	0.086	0.096	0.083	0.089
548	0.086	0.096	0.083	0.089
549	0.086	0.096	0.083	0.089
550	0.085	0.095	0.083	0.089
551	0.085	0.095	0.083	0.089
552	0.085	0.095	0.083	0.089
553	0.085	0.095	0.083	0.089
554	0.085	0.094	0.083	0.089
555	0.085	0.094	0.084	0.089
556	0.084	0.094	0.084	0.09
557	0.084	0.094	0.084	0.09
558	0.084	0.094	0.084	0.09
559	0.084	0.094	0.084	0.089
560	0.084	0.093	0.085	0.089
561	0.084	0.093	0.085	0.089
562	0.083	0.093	0.085	0.089
563	0.083	0.093	0.085	0.089
564	0.083	0.093	0.085	0.089
565	0.083	0.093	0.085	0.089
566	0.083	0.093	0.085	0.089
567	0.082	0.093	0.085	0.089
568	0.082	0.092	0.086	0.089
569	0.082	0.092	0.087	0.089
570	0.082	0.092	0.087	0.09
571	0.082	0.092	0.087	0.09
572	0.082	0.092	0.087	0.09
573	0.082	0.092	0.086	0.09
574	0.082	0.092	0.085	0.09
575	0.082	0.092	0.084	0.09
576	0.081	0.092	0.084	0.09
577	0.081	0.092	0.084	0.09
578	0.081	0.092	0.084	0.09
579	0.081	0.091	0.085	0.091
580	0.081	0.091	0.085	0.091
581	0.081	0.091	0.085	0.091
582	0.081	0.091	0.086	0.091
583	0.081	0.091	0.086	0.092
584	0.081	0.092	0.086	0.092
585	0.081	0.092	0.087	0.092
586	0.081	0.092	0.087	0.092
587	0.081	0.092	0.087	0.093
588	0.081	0.092	0.088	0.093
589	0.081	0.093	0.088	0.093
590	0.081	0.093	0.089	0.094
591	0.081	0.093	0.089	0.094
592	0.081	0.093	0.09	0.094
593	0.081	0.093	0.09	0.095
594	0.081	0.093	0.09	0.095
595	0.081	0.093	0.091	0.096
596	0.081	0.093	0.091	0.096
597	0.081	0.093	0.091	0.096
598	0.081	0.093	0.092	0.097
599	0.081	0.093	0.093	0.097
600	0.081	0.092	0.093	0.098
601	0.081	0.092	0.093	0.098
602	0.081	0.093	0.094	0.099
603	0.081	0.093	0.094	0.099
604	0.081	0.093	0.095	0.1
605	0.081	0.093	0.096	0.1
606	0.081	0.094	0.096	0.101
607	0.081	0.094	0.097	0.102
608	0.081	0.095	0.097	0.102
609	0.082	0.096	0.098	0.102
610	0.082	0.096	0.098	0.103
611	0.082	0.097	0.099	0.104
612	0.082	0.097	0.099	0.105
613	0.082	0.097	0.1	0.105
614	0.082	0.097	0.1	0.106
615	0.082	0.097	0.101	0.106
616	0.083	0.097	0.101	0.107
617	0.083	0.098	0.102	0.108
618	0.084	0.099	0.102	0.109
619	0.084	0.1	0.103	0.109
620	0.085	0.1	0.103	0.11
621	0.086	0.101	0.104	0.111
622	0.085	0.101	0.105	0.111
623	0.085	0.102	0.105	0.112
624	0.085	0.102	0.106	0.113
625	0.085	0.102	0.106	0.114
626	0.086	0.102	0.107	0.114
627	0.086	0.102	0.108	0.115
628	0.087	0.102	0.108	0.116
629	0.087	0.102	0.109	0.117
630	0.088	0.102	0.11	0.117
631	0.088	0.103	0.111	0.118
632	0.088	0.103	0.111	0.119
633	0.089	0.103	0.112	0.12
634	0.089	0.104	0.113	0.12
635	0.09	0.104	0.114	0.121
636	0.09	0.105	0.115	0.121
637	0.091	0.105	0.115	0.122
638	0.091	0.106	0.117	0.123
639	0.092	0.106	0.118	0.124
640	0.092	0.107	0.119	0.125
641	0.093	0.108	0.12	0.126
642	0.093	0.11	0.121	0.126
643	0.094	0.111	0.121	0.127
644	0.094	0.112	0.122	0.128
645	0.095	0.113	0.123	0.129
646	0.096	0.112	0.124	0.13
647	0.096	0.111	0.126	0.131
648	0.097	0.111	0.127	0.132
649	0.097	0.111	0.128	0.132
650	0.098	0.111	0.129	0.133
651	0.099	0.112	0.13	0.134
652	0.1	0.112	0.132	0.135
653	0.1	0.112	0.133	0.135
654	0.1	0.113	0.135	0.136
655	0.101	0.114	0.136	0.137
656	0.102	0.114	0.138	0.138
657	0.102	0.114	0.139	0.139
658	0.103	0.114	0.141	0.14
659	0.103	0.115	0.142	0.141
660	0.104	0.115	0.144	0.142
661	0.105	0.115	0.146	0.142
662	0.105	0.115	0.148	0.143
663	0.106	0.116	0.15	0.144
664	0.106	0.116	0.152	0.145
665	0.106	0.117	0.154	0.147
666	0.107	0.117	0.156	0.147
667	0.108	0.117	0.159	0.148
668	0.108	0.117	0.161	0.15
669	0.109	0.118	0.163	0.151
670	0.109	0.118	0.167	0.152
671	0.11	0.118	0.17	0.153
672	0.111	0.119	0.173	0.154
673	0.111	0.119	0.175	0.155
674	0.112	0.119	0.178	0.156
675	0.112	0.12	0.182	0.157
676	0.113	0.12	0.185	0.159
677	0.113	0.12	0.188	0.161
678	0.114	0.12	0.192	0.162
679	0.114	0.12	0.195	0.163
680	0.115	0.12	0.199	0.165
681	0.115	0.12	0.202	0.166
682	0.116	0.12	0.207	0.168
683	0.116	0.121	0.21	0.169
684	0.117	0.121	0.215	0.171
685	0.117	0.121	0.219	0.173
686	0.118	0.121	0.223	0.174
687	0.118	0.122	0.228	0.176
688	0.119	0.122	0.233	0.178
689	0.12	0.123	0.238	0.18
690	0.12	0.123	0.243	0.182
691	0.121	0.123	0.248	0.184
692	0.121	0.124	0.253	0.187
693	0.121	0.124	0.259	0.189
694	0.122	0.124	0.265	0.191
695	0.123	0.124	0.271	0.194
696	0.123	0.124	0.277	0.197
697	0.124	0.125	0.283	0.2
698	0.125	0.125	0.289	0.202
699	0.125	0.126	0.295	0.205
700	0.126	0.126	0.302	0.208
701	0.127	0.126	0.312	0.211
702	0.127	0.127	0.319	0.215
703	0.128	0.127	0.326	0.218
704	0.129	0.128	0.333	0.222
705	0.13	0.128	0.341	0.225
706	0.13	0.128	0.348	0.229
707	0.132	0.129	0.356	0.232
708	0.132	0.129	0.363	0.237
709	0.133	0.13	0.371	0.241
710	0.134	0.13	0.379	0.247
711	0.135	0.131	0.386	0.252
712	0.136	0.132	0.394	0.257
713	0.137	0.133	0.402	0.262
714	0.138	0.133	0.41	0.267
715	0.139	0.134	0.418	0.272
716	0.14	0.135	0.426	0.278
717	0.141	0.136	0.434	0.283
718	0.142	0.137	0.442	0.289
719	0.143	0.138	0.449	0.295
720	0.144	0.139	0.46	0.301
721	0.146	0.14	0.467	0.308
722	0.147	0.141	0.475	0.314
723	0.148	0.142	0.482	0.321
724	0.151	0.142	0.49	0.328
725	0.152	0.144	0.497	0.335
726	0.154	0.144	0.504	0.343
727	0.155	0.145	0.511	0.35
728	0.157	0.146	0.518	0.358
729	0.159	0.147	0.525	0.365
730	0.16	0.148	0.533	0.374
731	0.162	0.15	0.539	0.382
732	0.164	0.151	0.546	0.39
733	0.166	0.152	0.552	0.398
734	0.168	0.153	0.562	0.407
735	0.17	0.154	0.569	0.415
736	0.172	0.156	0.575	0.423
737	0.174	0.158	0.581	0.432
738	0.176	0.159	0.587	0.44
739	0.179	0.161	0.592	0.449
740	0.181	0.163	0.598	0.458
741	0.183	0.165	0.603	0.467
742	0.186	0.166	0.608	0.48
743	0.188	0.168	0.613	0.489
744	0.19	0.17	0.618	0.497
745	0.193	0.172	0.623	0.506
746	0.195	0.173	0.627	0.515
747	0.198	0.175	0.631	0.524
748	0.201	0.177	0.635	0.532
749	0.205	0.179	0.639	0.541
750	0.207	0.181	0.643	0.549
751	0.21	0.183	0.646	0.558
752	0.213	0.184	0.65	0.566
753	0.216	0.186	0.653	0.575
754	0.219	0.188	0.656	0.584
755	0.221	0.19	0.659	0.592
756	0.224	0.192	0.661	0.6
757	0.227	0.194	0.664	0.608
758	0.229	0.196	0.666	0.617
759	0.232	0.198	0.668	0.624
760	0.235	0.199	0.67	0.632
761	0.238	0.201	0.672	0.639
762	0.241	0.203	0.673	0.647
763	0.244	0.206	0.674	0.654
764	0.246	0.208	0.676	0.661
765	0.249	0.21	0.677	0.668
766	0.252	0.212	0.678	0.674
767	0.254	0.213	0.679	0.68
768	0.257	0.215	0.679	0.687
769	0.26	0.217	0.68	0.692
770	0.263	0.219	0.68	0.701
771	0.265	0.22	0.68	0.707
772	0.268	0.222	0.68	0.712
773	0.271	0.224	0.679	0.717
774	0.274	0.226	0.678	0.722
775	0.276	0.227	0.678	0.726
776	0.278	0.229	0.677	0.731
777	0.281	0.23	0.676	0.735
778	0.283	0.232	0.675	0.739
779	0.285	0.233	0.674	0.743
780	0.287	0.234	0.672	0.747
781	0.289	0.236	0.671	0.75
782	0.291	0.237	0.669	0.753
783	0.293	0.238	0.667	0.756
784	0.295	0.24	0.665	0.759
785	0.296	0.241	0.663	0.761
786	0.298	0.242	0.661	0.763
787	0.3	0.243	0.659	0.766
788	0.302	0.245	0.656	0.768
789	0.303	0.246	0.654	0.769
790	0.304	0.247	0.651	0.771
791	0.306	0.248	0.647	0.772
792	0.307	0.249	0.644	0.773
793	0.308	0.25	0.64	0.774
794	0.31	0.251	0.637	0.775
795	0.311	0.251	0.634	0.775
796	0.312	0.252	0.63	0.776
797	0.313	0.253	0.627	0.776
798	0.314	0.254	0.623	0.776
799	0.315	0.254	0.62	0.775
800	0.316	0.255	0.616	0.775
801	0.316	0.255	0.612	0.774
802	0.317	0.256	0.608	0.773
803	0.318	0.256	0.604	0.772
804	0.318	0.256	0.6	0.771
805	0.319	0.257	0.596	0.77
806	0.319	0.257	0.591	0.768
807	0.319	0.258	0.587	0.767
808	0.319	0.258	0.583	0.765
809	0.319	0.258	0.579	0.763
810	0.319	0.258	0.574	0.761
811	0.319	0.258	0.569	0.759
812	0.319	0.258	0.565	0.756
813	0.319	0.258	0.56	0.754
814	0.319	0.258	0.556	0.751
815	0.319	0.258	0.551	0.749
816	0.318	0.258	0.546	0.746
817	0.318	0.258	0.541	0.743
818	0.317	0.257	0.536	0.74
819	0.317	0.257	0.529	0.736
820	0.316	0.257	0.524	0.733
821	0.315	0.257	0.519	0.729
822	0.314	0.256	0.515	0.726
823	0.313	0.255	0.51	0.722
824	0.312	0.255	0.504	0.718
825	0.311	0.254	0.5	0.714
826	0.31	0.254	0.495	0.711
827	0.309	0.253	0.49	0.707
828	0.307	0.252	0.485	0.702
829	0.306	0.251	0.48	0.696
830	0.305	0.25	0.475	0.691
831	0.303	0.25	0.47	0.687
832	0.302	0.249	0.465	0.682
833	0.3	0.248	0.46	0.678
834	0.298	0.247	0.455	0.673
835	0.296	0.246	0.45	0.668
836	0.295	0.244	0.445	0.663
837	0.293	0.243	0.44	0.658
838	0.291	0.242	0.436	0.653
839	0.289	0.241	0.431	0.648
840	0.287	0.24	0.427	0.643
841	0.285	0.238	0.422	0.638
842	0.283	0.237	0.417	0.633
843	0.281	0.236	0.412	0.627
844	0.279	0.234	0.408	0.622
845	0.277	0.233	0.403	0.616
846	0.273	0.231	0.399	0.611
847	0.271	0.229	0.395	0.605
848	0.268	0.228	0.39	0.6
849	0.266	0.226	0.386	0.594
850	0.263	0.224	0.382	0.588
851	0.261	0.223	0.376	0.583
852	0.258	0.221	0.372	0.577
853	0.256	0.219	0.368	0.572
854	0.253	0.217	0.364	0.566
855	0.251	0.216	0.36	0.56
856	0.248	0.214	0.356	0.554
857	0.246	0.212	0.353	0.549
858	0.243	0.21	0.349	0.543
859	0.24	0.208	0.345	0.537
860	0.238	0.207	0.342	0.531
861	0.235	0.205	0.338	0.525
862	0.232	0.203	0.335	0.52
863	0.23	0.201	0.332	0.511
864	0.227	0.199	0.328	0.506
865	0.225	0.197	0.325	0.5
866	0.222	0.196	0.322	0.494
867	0.219	0.194	0.319	0.489
868	0.217	0.192	0.316	0.483
869	0.214	0.19	0.313	0.478
870	0.21	0.188	0.31	0.472
871	0.208	0.186	0.307	0.467
872	0.205	0.184	0.304	0.461
873	0.203	0.182	0.301	0.455
874	0.2	0.18	0.299	0.45
875	0.198	0.178	0.296	0.445
876	0.195	0.177	0.293	0.44
877	0.193	0.175	0.291	0.434
878	0.19	0.173	0.288	0.429
879	0.188	0.172	0.286	0.424
880	0.186	0.17	0.283	0.419
881	0.184	0.168	0.281	0.414
882	0.181	0.166	0.278	0.409
883	0.18	0.165	0.276	0.404
884	0.177	0.163	0.272	0.4
885	0.175	0.162	0.27	0.395
886	0.173	0.16	0.268	0.391
887	0.171	0.159	0.266	0.387
888	0.169	0.157	0.263	0.382
889	0.168	0.156	0.262	0.378
890	0.166	0.154	0.259	0.374
891	0.164	0.153	0.257	0.37
892	0.162	0.151	0.255	0.366
893	0.16	0.15	0.253	0.362
894	0.159	0.148	0.251	0.358
895	0.157	0.146	0.249	0.354
896	0.155	0.145	0.247	0.35
897	0.154	0.144	0.246	0.345
898	0.152	0.142	0.243	0.341
899	0.15	0.141	0.241	0.338
900	0.148	0.14	0.24	0.334
901	0.147	0.139	0.238	0.331
902	0.145	0.138	0.236	0.328
903	0.144	0.136	0.234	0.324
904	0.142	0.135	0.233	0.321
905	0.141	0.134	0.231	0.318
906	0.14	0.133	0.229	0.315
907	0.139	0.132	0.228	0.312
908	0.137	0.131	0.226	0.309
909	0.136	0.13	0.225	0.306
910	0.135	0.129	0.223	0.303
911	0.134	0.128	0.222	0.3
912	0.133	0.127	0.22	0.298
913	0.132	0.126	0.219	0.295
914	0.13	0.125	0.217	0.292
915	0.129	0.124	0.216	0.289
916	0.128	0.123	0.214	0.287
917	0.127	0.122	0.213	0.284
918	0.126	0.121	0.211	0.282
919	0.126	0.12	0.21	0.28
920	0.125	0.119	0.209	0.277
921	0.124	0.119	0.208	0.275
922	0.123	0.118	0.207	0.272
923	0.122	0.117	0.205	0.27
924	0.121	0.116	0.204	0.268
925	0.121	0.115	0.203	0.266
926	0.12	0.115	0.202	0.263
927	0.119	0.114	0.201	0.262
928	0.118	0.113	0.199	0.258
929	0.118	0.113	0.198	0.256
930	0.117	0.112	0.197	0.254
931	0.116	0.111	0.196	0.253
932	0.115	0.111	0.195	0.251
933	0.115	0.11	0.194	0.249
934	0.114	0.109	0.193	0.247
935	0.114	0.109	0.192	0.245
936	0.113	0.108	0.191	0.243
937	0.112	0.108	0.19	0.241
938	0.112	0.107	0.189	0.24
939	0.111	0.107	0.188	0.238
940	0.111	0.106	0.187	0.237
941	0.11	0.106	0.186	0.235
942	0.109	0.105	0.185	0.233
943	0.109	0.105	0.184	0.232
944	0.108	0.104	0.183	0.23
945	0.108	0.104	0.182	0.229
946	0.107	0.103	0.181	0.227
947	0.107	0.103	0.18	0.225
948	0.106	0.102	0.179	0.224
949	0.106	0.102	0.178	0.222
950	0.105	0.101	0.177	0.221
951	0.105	0.101	0.176	0.22
952	0.104	0.1	0.175	0.218
953	0.103	0.1	0.174	0.217
954	0.103	0.1	0.174	0.216
955	0.103	0.099	0.173	0.214
956	0.102	0.099	0.172	0.213
957	0.102	0.099	0.171	0.211
958	0.102	0.098	0.17	0.21
959	0.101	0.097	0.169	0.208
960	0.101	0.097	0.168	0.207
961	0.1	0.097	0.167	0.206
962	0.1	0.097	0.166	0.205
963	0.1	0.096	0.166	0.204
964	0.099	0.096	0.165	0.203
965	0.099	0.096	0.164	0.202
966	0.099	0.095	0.163	0.201
967	0.098	0.095	0.162	0.199
968	0.098	0.094	0.162	0.198
969	0.097	0.094	0.161	0.197
970	0.097	0.094	0.16	0.196
971	0.097	0.093	0.159	0.195
972	0.097	0.093	0.159	0.193
973	0.096	0.093	0.157	0.192
974	0.096	0.093	0.157	0.191
975	0.096	0.092	0.156	0.19
976	0.096	0.092	0.156	0.189
977	0.095	0.092	0.155	0.188
978	0.094	0.091	0.154	0.187
979	0.094	0.091	0.154	0.186
980	0.094	0.091	0.153	0.185
981	0.094	0.091	0.152	0.184
982	0.094	0.09	0.151	0.183
983	0.093	0.09	0.151	0.182
984	0.093	0.09	0.15	0.181
985	0.093	0.09	0.15	0.18
986	0.093	0.089	0.149	0.179
987	0.092	0.089	0.149	0.178
988	0.092	0.089	0.148	0.177
989	0.092	0.088	0.148	0.176
990	0.092	0.088	0.147	0.175
991	0.092	0.088	0.146	0.174
992	0.092	0.088	0.146	0.174
993	0.092	0.087	0.145	0.173
994	0.091	0.087	0.145	0.172
995	0.09	0.087	0.144	0.171
996	0.09	0.087	0.144	0.17
997	0.09	0.087	0.143	0.169
998	0.09	0.086	0.142	0.168
999	0.09	0.086	0.142	0.168
1000	0.089	0.086	0.142	0.167
1001	0.089	0.085	0.141	0.166
1002	0.089	0.085	0.141	0.165
1003	0.088	0.085	0.14	0.165
1004	0.088	0.085	0.139	0.163
1005	0.088	0.085	0.139	0.163
1006	0.088	0.084	0.138	0.162
1007	0.088	0.084	0.138	0.161
1008	0.087	0.084	0.137	0.161
1009	0.087	0.084	0.137	0.16
1010	0.087	0.084	0.136	0.159
1011	0.087	0.084	0.136	0.159
1012	0.087	0.083	0.135	0.158
1013	0.087	0.083	0.135	0.157
1014	0.086	0.083	0.134	0.156
1015	0.086	0.083	0.134	0.156
1016	0.086	0.082	0.133	0.155
1017	0.086	0.082	0.133	0.154
1018	0.085	0.082	0.133	0.154
1019	0.085	0.082	0.132	0.153
1020	0.085	0.082	0.132	0.153
1021	0.085	0.081	0.132	0.152
1022	0.085	0.081	0.132	0.151
1023	0.084	0.081	0.131	0.151
1024	0.084	0.081	0.131	0.15
1025	0.084	0.081	0.13	0.15
1026	0.084	0.081	0.13	0.149
1027	0.084	0.08	0.129	0.149
1028	0.084	0.08	0.129	0.148
1029	0.083	0.08	0.129	0.148
1030	0.083	0.08	0.129	0.147
1031	0.083	0.079	0.128	0.147
1032	0.083	0.079	0.128	0.146
1033	0.082	0.079	0.127	0.146
1034	0.082	0.079	0.127	0.145
1035	0.082	0.079	0.127	0.145
1036	0.082	0.079	0.127	0.144
1037	0.082	0.078	0.126	0.144
1038	0.082	0.078	0.126	0.144
1039	0.082	0.078	0.126	0.143
1040	0.081	0.078	0.126	0.143
1041	0.081	0.078	0.125	0.142
1042	0.081	0.078	0.125	0.142
1043	0.081	0.078	0.125	0.141
1044	0.081	0.077	0.125	0.141
1045	0.081	0.077	0.124	0.141
1046	0.081	0.077	0.124	0.14
1047	0.08	0.077	0.124	0.14
1048	0.08	0.076	0.124	0.139
1049	0.08	0.076	0.124	0.139
1050	0.08	0.076	0.124	0.139
1051	0.079	0.076	0.123	0.138
1052	0.079	0.076	0.123	0.138
1053	0.079	0.076	0.123	0.138
1054	0.079	0.075	0.123	0.138
1055	0.079	0.075	0.123	0.137
1056	0.079	0.075	0.123	0.137
1057	0.079	0.075	0.123	0.137
1058	0.078	0.075	0.122	0.136
1059	0.078	0.075	0.122	0.136
1060	0.078	0.075	0.122	0.136
1061	0.078	0.075	0.122	0.136
1062	0.078	0.074	0.122	0.136
1063	0.078	0.074	0.121	0.136
1064	0.078	0.074	0.121	0.135
1065	0.078	0.074	0.121	0.135
1066	0.078	0.074	0.121	0.135
1067	0.077	0.073	0.121	0.135
1068	0.077	0.073	0.121	0.135
1069	0.077	0.073	0.121	0.135
1070	0.077	0.073	0.121	0.135
1071	0.077	0.073	0.121	0.134
1072	0.077	0.073	0.121	0.134
1073	0.077	0.073	0.121	0.134
1074	0.076	0.073	0.121	0.134
1075	0.076	0.072	0.121	0.134
1076	0.076	0.072	0.121	0.134
1077	0.076	0.072	0.12	0.134
1078	0.076	0.072	0.12	0.134
1079	0.076	0.072	0.12	0.134
1080	0.076	0.072	0.12	0.133
1081	0.076	0.072	0.12	0.133
1082	0.076	0.072	0.12	0.133
1083	0.075	0.072	0.12	0.133
1084	0.075	0.071	0.12	0.133
1085	0.075	0.071	0.12	0.133
1086	0.075	0.071	0.12	0.133
1087	0.075	0.071	0.12	0.133
1088	0.075	0.071	0.12	0.133
1089	0.075	0.071	0.12	0.133
1090	0.075	0.07	0.12	0.134
1091	0.075	0.07	0.12	0.134
1092	0.075	0.07	0.12	0.134
1093	0.075	0.07	0.12	0.134
1094	0.075	0.07	0.12	0.134
1095	0.075	0.07	0.12	0.134
1096	0.075	0.07	0.12	0.134
1097	0.075	0.07	0.12	0.134
1098	0.074	0.07	0.12	0.134
1099	0.074	0.07	0.12	0.134
1100	0.074	0.069	0.12	0.134
1101	0.074	0.069	0.12	0.134
1102	0.074	0.069	0.12	0.135
1103	0.074	0.069	0.12	0.135
1104	0.073	0.069	0.12	0.135
1105	0.073	0.069	0.12	0.135
1106	0.073	0.069	0.12	0.135
1107	0.073	0.069	0.12	0.135
1108	0.073	0.069	0.12	0.135
1109	0.073	0.069	0.119	0.135
1110	0.073	0.069	0.119	0.135
1111	0.073	0.069	0.119	0.135
1112	0.073	0.068	0.119	0.135
1113	0.073	0.068	0.119	0.135
1114	0.073	0.068	0.119	0.135
1115	0.073	0.068	0.119	0.136
1116	0.073	0.068	0.119	0.136
1117	0.073	0.068	0.119	0.136
1118	0.073	0.068	0.119	0.136
1119	0.073	0.068	0.119	0.136
1120	0.073	0.067	0.119	0.136
1121	0.073	0.067	0.119	0.136
1122	0.073	0.067	0.119	0.136
1123	0.073	0.067	0.119	0.136
1124	0.072	0.067	0.119	0.136
1125	0.072	0.067	0.119	0.136
1126	0.072	0.067	0.118	0.136
1127	0.072	0.067	0.118	0.136
1128	0.072	0.067	0.118	0.136
1129	0.072	0.067	0.118	0.136
1130	0.072	0.067	0.118	0.137
1131	0.072	0.067	0.118	0.137
1132	0.072	0.067	0.118	0.137
1133	0.072	0.067	0.118	0.137
1134	0.072	0.067	0.118	0.137
1135	0.072	0.067	0.118	0.137
1136	0.072	0.067	0.118	0.137
1137	0.072	0.067	0.118	0.137
1138	0.072	0.067	0.118	0.137
1139	0.072	0.067	0.118	0.137
1140	0.072	0.067	0.118	0.137
1141	0.072	0.067	0.118	0.137
1142	0.072	0.067	0.118	0.136
1143	0.072	0.067	0.118	0.137
1144	0.072	0.067	0.117	0.136
1145	0.072	0.067	0.117	0.137
1146	0.072	0.067	0.117	0.136
1147	0.072	0.067	0.117	0.136
1148	0.072	0.067	0.117	0.136
1149	0.072	0.067	0.117	0.137
1150	0.072	0.067	0.117	0.136
1151	0.072	0.067	0.117	0.136
1152	0.073	0.067	0.117	0.136
1153	0.073	0.067	0.117	0.136
1154	0.073	0.067	0.117	0.136
1155	0.073	0.067	0.117	0.136
1156	0.073	0.067	0.117	0.136
1157	0.073	0.067	0.116	0.136
1158	0.073	0.067	0.116	0.136
1159	0.073	0.067	0.116	0.136
1160	0.073	0.068	0.116	0.136
1161	0.073	0.068	0.116	0.136
1162	0.073	0.068	0.116	0.136
1163	0.073	0.068	0.115	0.136
1164	0.073	0.068	0.115	0.135
1165	0.073	0.068	0.115	0.135
1166	0.074	0.069	0.115	0.135
1167	0.074	0.069	0.115	0.135
1168	0.074	0.069	0.115	0.135
1169	0.074	0.069	0.115	0.135
1170	0.074	0.069	0.115	0.135
1171	0.074	0.069	0.114	0.135
1172	0.074	0.069	0.114	0.134
1173	0.075	0.069	0.114	0.134
1174	0.075	0.07	0.114	0.134
1175	0.075	0.07	0.114	0.134
1176	0.075	0.07	0.114	0.133
1177	0.075	0.07	0.114	0.133
1178	0.075	0.07	0.114	0.133
1179	0.075	0.07	0.114	0.133
1180	0.075	0.07	0.113	0.133
1181	0.076	0.071	0.113	0.132
1182	0.076	0.071	0.113	0.132
1183	0.076	0.071	0.113	0.132
1184	0.076	0.072	0.113	0.132
1185	0.076	0.072	0.112	0.132
1186	0.076	0.072	0.112	0.132
1187	0.076	0.072	0.112	0.131
1188	0.077	0.072	0.112	0.131
1189	0.077	0.073	0.112	0.131
1190	0.077	0.073	0.112	0.131
1191	0.077	0.073	0.112	0.13
1192	0.077	0.073	0.112	0.13
1193	0.078	0.073	0.111	0.13
1194	0.078	0.073	0.111	0.13
1195	0.078	0.074	0.111	0.13
1196	0.078	0.074	0.111	0.13
1197	0.078	0.074	0.111	0.13
1198	0.078	0.075	0.111	0.129
1199	0.078	0.075	0.111	0.129
1200	0.078	0.075	0.11	0.129
1201	0.079	0.075	0.11	0.129
1202	0.079	0.075	0.11	0.129
1203	0.079	0.075	0.11	0.129
1204	0.079	0.076	0.11	0.128
1205	0.079	0.076	0.109	0.128
1206	0.079	0.076	0.109	0.128
1207	0.079	0.076	0.109	0.128
1208	0.079	0.076	0.109	0.128
1209	0.079	0.077	0.109	0.127
1210	0.079	0.077	0.109	0.127
1211	0.08	0.077	0.109	0.127
1212	0.08	0.077	0.108	0.127
1213	0.08	0.077	0.108	0.127
1214	0.08	0.077	0.108	0.127
1215	0.08	0.078	0.108	0.126
1216	0.08	0.078	0.108	0.126
1217	0.08	0.078	0.108	0.126
1218	0.08	0.078	0.108	0.126
1219	0.08	0.078	0.107	0.126
1220	0.08	0.078	0.107	0.126
1221	0.08	0.078	0.107	0.126
1222	0.08	0.078	0.106	0.126
1223	0.08	0.078	0.106	0.125
1224	0.08	0.079	0.106	0.125
1225	0.08	0.079	0.106	0.125
1226	0.08	0.079	0.106	0.125
1227	0.08	0.079	0.106	0.125
1228	0.08	0.079	0.105	0.124
1229	0.08	0.079	0.105	0.124
1230	0.08	0.079	0.105	0.124
1231	0.08	0.079	0.105	0.124
1232	0.08	0.079	0.105	0.124
1233	0.08	0.079	0.105	0.124
1234	0.08	0.079	0.104	0.124
1235	0.079	0.079	0.104	0.124
1236	0.079	0.079	0.104	0.123
1237	0.079	0.079	0.104	0.123
1238	0.079	0.079	0.103	0.123
1239	0.079	0.079	0.103	0.123
1240	0.079	0.079	0.103	0.123
1241	0.079	0.079	0.103	0.122
1242	0.079	0.079	0.103	0.122
1243	0.079	0.079	0.103	0.122
1244	0.079	0.079	0.102	0.122
1245	0.079	0.079	0.102	0.121
1246	0.078	0.079	0.102	0.121
1247	0.078	0.079	0.102	0.121
1248	0.078	0.078	0.102	0.121
1249	0.078	0.078	0.102	0.121
1250	0.078	0.078	0.101	0.12
1251	0.078	0.078	0.101	0.12
1252	0.078	0.078	0.101	0.12
1253	0.077	0.078	0.1	0.12
1254	0.077	0.078	0.1	0.12
1255	0.077	0.078	0.1	0.119
1256	0.077	0.077	0.1	0.119
1257	0.077	0.077	0.1	0.119
1258	0.076	0.077	0.099	0.118
1259	0.076	0.077	0.099	0.118
1260	0.076	0.077	0.099	0.118
1261	0.076	0.077	0.099	0.118
1262	0.076	0.076	0.099	0.118
1263	0.076	0.076	0.099	0.117
1264	0.076	0.076	0.099	0.117
1265	0.075	0.076	0.098	0.117
1266	0.075	0.076	0.098	0.117
1267	0.075	0.076	0.098	0.116
1268	0.075	0.075	0.098	0.116
1269	0.075	0.075	0.097	0.116
1270	0.075	0.075	0.097	0.115
1271	0.074	0.075	0.097	0.115
1272	0.074	0.075	0.097	0.115
1273	0.074	0.075	0.097	0.115
1274	0.074	0.075	0.097	0.115
1275	0.073	0.074	0.097	0.114
1276	0.073	0.074	0.096	0.114
1277	0.073	0.074	0.096	0.114
1278	0.073	0.074	0.096	0.113
1279	0.073	0.073	0.096	0.113
1280	0.073	0.073	0.096	0.113
1281	0.072	0.073	0.096	0.113
1282	0.072	0.073	0.095	0.112
1283	0.072	0.073	0.095	0.112
1284	0.072	0.073	0.095	0.112
1285	0.072	0.073	0.095	0.112
1286	0.072	0.072	0.095	0.111
1287	0.072	0.072	0.094	0.111
1288	0.072	0.072	0.094	0.111
1289	0.071	0.072	0.094	0.111
1290	0.071	0.071	0.094	0.111
1291	0.071	0.071	0.094	0.111
1292	0.071	0.071	0.094	0.11
1293	0.071	0.071	0.093	0.11
1294	0.07	0.07	0.093	0.109
1295	0.07	0.07	0.093	0.109
1296	0.07	0.07	0.093	0.109
1297	0.07	0.07	0.093	0.109
1298	0.07	0.07	0.093	0.109
1299	0.07	0.07	0.093	0.108
1300	0.07	0.07	0.093	0.108
1301	0.069	0.07	0.092	0.108
1302	0.069	0.07	0.092	0.108
1303	0.069	0.07	0.092	0.108
1304	0.069	0.069	0.092	0.108
1305	0.069	0.069	0.092	0.107
1306	0.069	0.069	0.092	0.107
1307	0.069	0.069	0.091	0.107
1308	0.069	0.068	0.091	0.106
1309	0.069	0.068	0.091	0.106
1310	0.069	0.068	0.091	0.106
1311	0.068	0.068	0.091	0.106
1312	0.068	0.067	0.091	0.106
1313	0.068	0.067	0.091	0.106
1314	0.068	0.067	0.091	0.105
1315	0.068	0.067	0.091	0.105
1316	0.067	0.067	0.09	0.105
1317	0.067	0.067	0.09	0.105
1318	0.067	0.067	0.09	0.105
1319	0.067	0.067	0.09	0.105
1320	0.067	0.066	0.09	0.105
1321	0.067	0.066	0.09	0.104
1322	0.067	0.066	0.09	0.104
1323	0.067	0.066	0.09	0.104
1324	0.067	0.066	0.09	0.104
1325	0.067	0.066	0.089	0.103
1326	0.067	0.066	0.089	0.103
1327	0.066	0.065	0.089	0.103
1328	0.066	0.065	0.089	0.103
1329	0.066	0.065	0.089	0.103
1330	0.066	0.065	0.089	0.103
1331	0.066	0.065	0.088	0.103
1332	0.066	0.065	0.088	0.102
1333	0.066	0.065	0.088	0.102
1334	0.066	0.064	0.088	0.102
1335	0.065	0.064	0.088	0.102
1336	0.065	0.064	0.088	0.102
1337	0.065	0.064	0.088	0.102
1338	0.065	0.064	0.088	0.101
1339	0.065	0.064	0.088	0.101
1340	0.065	0.064	0.088	0.101
1341	0.065	0.064	0.088	0.101
1342	0.065	0.064	0.087	0.101
1343	0.065	0.063	0.087	0.1
1344	0.065	0.063	0.087	0.1
1345	0.064	0.063	0.087	0.1
1346	0.064	0.063	0.087	0.1
1347	0.064	0.063	0.087	0.1
1348	0.064	0.063	0.087	0.1
1349	0.064	0.063	0.087	0.1
1350	0.064	0.063	0.087	0.1
1351	0.064	0.063	0.086	0.099
1352	0.064	0.063	0.086	0.099
1353	0.064	0.062	0.086	0.099
1354	0.064	0.062	0.086	0.099
1355	0.064	0.062	0.086	0.099
1356	0.063	0.062	0.086	0.099
1357	0.063	0.062	0.086	0.099
1358	0.063	0.062	0.086	0.099
1359	0.063	0.061	0.085	0.098
1360	0.063	0.061	0.085	0.098
1361	0.063	0.061	0.085	0.098
1362	0.063	0.061	0.085	0.098
1363	0.063	0.061	0.085	0.098
1364	0.063	0.061	0.085	0.098
1365	0.063	0.061	0.085	0.097
1366	0.063	0.061	0.085	0.097
1367	0.063	0.061	0.085	0.097
1368	0.063	0.061	0.085	0.097
1369	0.063	0.061	0.085	0.097
1370	0.062	0.061	0.085	0.097
1371	0.062	0.061	0.085	0.097
1372	0.062	0.06	0.084	0.097
1373	0.062	0.06	0.084	0.097
1374	0.062	0.06	0.084	0.097
1375	0.062	0.06	0.084	0.096
1376	0.062	0.06	0.084	0.096
1377	0.062	0.06	0.084	0.096
1378	0.062	0.06	0.084	0.096
1379	0.062	0.06	0.084	0.096
1380	0.062	0.06	0.084	0.096
1381	0.062	0.06	0.084	0.096
1382	0.061	0.06	0.084	0.096
1383	0.062	0.06	0.084	0.096
1384	0.062	0.06	0.084	0.096
1385	0.062	0.06	0.084	0.096
1386	0.061	0.06	0.084	0.096
1387	0.062	0.06	0.083	0.096
1388	0.062	0.059	0.083	0.096
1389	0.062	0.059	0.083	0.096
1390	0.062	0.059	0.083	0.096
1391	0.062	0.059	0.083	0.096
1392	0.061	0.059	0.083	0.096
1393	0.061	0.059	0.083	0.096
1394	0.061	0.059	0.083	0.095
1395	0.062	0.059	0.083	0.095
1396	0.062	0.059	0.083	0.095
1397	0.062	0.059	0.083	0.095
1398	0.062	0.059	0.083	0.095
1399	0.062	0.059	0.083	0.095
1400	0.062	0.059	0.083	0.095
1401	0.062	0.059	0.083	0.095
1402	0.062	0.059	0.083	0.095
1403	0.062	0.06	0.083	0.095
1404	0.062	0.06	0.083	0.095
1405	0.062	0.06	0.083	0.096
1406	0.062	0.06	0.083	0.096
1407	0.062	0.06	0.083	0.096
1408	0.063	0.06	0.083	0.096
1409	0.063	0.06	0.083	0.096
1410	0.063	0.06	0.083	0.096
1411	0.063	0.06	0.083	0.096
1412	0.063	0.06	0.083	0.096
1413	0.063	0.06	0.083	0.096
1414	0.063	0.06	0.083	0.096
1415	0.063	0.06	0.084	0.096
1416	0.063	0.061	0.084	0.096
1417	0.064	0.061	0.084	0.096
1418	0.064	0.061	0.084	0.096
1419	0.064	0.061	0.084	0.097
1420	0.064	0.061	0.084	0.097
1421	0.064	0.061	0.084	0.097
1422	0.064	0.062	0.084	0.097
1423	0.065	0.062	0.084	0.097
1424	0.065	0.062	0.084	0.097
1425	0.065	0.063	0.084	0.097
1426	0.066	0.063	0.084	0.098
1427	0.066	0.063	0.084	0.098
1428	0.066	0.063	0.084	0.098
1429	0.066	0.063	0.084	0.098
1430	0.067	0.064	0.084	0.099
1431	0.067	0.064	0.085	0.099
1432	0.067	0.064	0.085	0.099
1433	0.067	0.065	0.085	0.099
1434	0.068	0.065	0.085	0.1
1435	0.068	0.066	0.085	0.1
1436	0.069	0.066	0.085	0.1
1437	0.069	0.066	0.085	0.1
1438	0.069	0.067	0.085	0.101
1439	0.07	0.067	0.085	0.101
1440	0.07	0.067	0.086	0.102
1441	0.07	0.068	0.086	0.102
1442	0.07	0.068	0.086	0.102
1443	0.071	0.069	0.086	0.102
1444	0.071	0.069	0.087	0.103
1445	0.072	0.069	0.087	0.103
1446	0.072	0.07	0.087	0.104
1447	0.072	0.07	0.087	0.104
1448	0.073	0.071	0.087	0.105
1449	0.073	0.071	0.087	0.105
1450	0.073	0.072	0.088	0.105
1451	0.074	0.072	0.088	0.106
1452	0.074	0.073	0.088	0.106
1453	0.075	0.073	0.088	0.106
1454	0.075	0.073	0.088	0.107
1455	0.075	0.074	0.088	0.108
1456	0.076	0.075	0.088	0.108
1457	0.076	0.075	0.089	0.109
1458	0.076	0.076	0.089	0.109
1459	0.077	0.076	0.089	0.109
1460	0.077	0.076	0.089	0.11
1461	0.078	0.077	0.09	0.111
1462	0.078	0.078	0.09	0.111
1463	0.078	0.078	0.09	0.111
1464	0.079	0.079	0.09	0.112
1465	0.079	0.079	0.09	0.112
1466	0.079	0.079	0.09	0.113
1467	0.08	0.08	0.091	0.113
1468	0.08	0.081	0.091	0.114
1469	0.08	0.081	0.091	0.114
1470	0.081	0.081	0.091	0.115
1471	0.081	0.082	0.091	0.115
1472	0.081	0.082	0.091	0.115
1473	0.081	0.083	0.091	0.116
1474	0.082	0.083	0.092	0.116
1475	0.082	0.084	0.092	0.117
1476	0.082	0.084	0.092	0.117
1477	0.082	0.084	0.092	0.118
1478	0.083	0.085	0.093	0.118
1479	0.083	0.085	0.093	0.118
1480	0.083	0.085	0.093	0.119
1481	0.084	0.086	0.093	0.119
1482	0.084	0.087	0.093	0.12
1483	0.084	0.087	0.093	0.12
1484	0.084	0.087	0.093	0.12
1485	0.084	0.088	0.093	0.121
1486	0.084	0.088	0.094	0.121
1487	0.084	0.088	0.094	0.121
1488	0.085	0.088	0.094	0.122
1489	0.085	0.089	0.094	0.122
1490	0.085	0.089	0.094	0.123
1491	0.085	0.089	0.094	0.123
1492	0.085	0.09	0.094	0.123
1493	0.085	0.09	0.094	0.123
1494	0.085	0.09	0.094	0.124
1495	0.085	0.09	0.094	0.124
1496	0.085	0.09	0.094	0.124
1497	0.085	0.091	0.095	0.124
1498	0.085	0.091	0.095	0.125
1499	0.085	0.091	0.095	0.125
1500	0.085	0.091	0.095	0.125
1501	0.085	0.091	0.095	0.125
1502	0.085	0.091	0.095	0.126
1503	0.085	0.091	0.095	0.126
1504	0.085	0.091	0.095	0.126
1505	0.085	0.091	0.095	0.126
1506	0.085	0.092	0.095	0.126
1507	0.085	0.092	0.095	0.126
1508	0.085	0.092	0.095	0.126
1509	0.084	0.092	0.095	0.127
1510	0.084	0.092	0.095	0.127
1511	0.084	0.092	0.095	0.127
1512	0.084	0.092	0.096	0.127
1513	0.084	0.092	0.096	0.127
1514	0.084	0.091	0.095	0.127
1515	0.084	0.091	0.096	0.127
1516	0.084	0.091	0.096	0.127
1517	0.083	0.091	0.096	0.127
1518	0.083	0.091	0.096	0.127
1519	0.083	0.091	0.095	0.127
1520	0.083	0.091	0.096	0.127
1521	0.083	0.091	0.095	0.127
1522	0.082	0.091	0.095	0.127
1523	0.082	0.091	0.096	0.127
1524	0.082	0.091	0.095	0.127
1525	0.082	0.09	0.095	0.127
1526	0.082	0.09	0.095	0.127
1527	0.082	0.09	0.095	0.127
1528	0.081	0.09	0.095	0.126
1529	0.081	0.09	0.095	0.126
1530	0.081	0.089	0.095	0.126
1531	0.081	0.089	0.095	0.126
1532	0.081	0.089	0.095	0.126
1533	0.08	0.089	0.095	0.126
1534	0.08	0.088	0.095	0.126
1535	0.08	0.088	0.095	0.126
1536	0.08	0.088	0.095	0.126
1537	0.079	0.088	0.094	0.125
1538	0.079	0.088	0.094	0.125
1539	0.079	0.087	0.094	0.125
1540	0.079	0.087	0.094	0.125
1541	0.079	0.087	0.094	0.124
1542	0.079	0.087	0.094	0.124
1543	0.078	0.086	0.094	0.124
1544	0.078	0.086	0.094	0.124
1545	0.078	0.086	0.094	0.124
1546	0.078	0.085	0.094	0.124
1547	0.078	0.085	0.094	0.124
1548	0.077	0.085	0.094	0.124
1549	0.077	0.085	0.094	0.123
1550	0.077	0.084	0.094	0.123
1551	0.077	0.084	0.094	0.123
1552	0.076	0.084	0.093	0.123
1553	0.076	0.084	0.093	0.122
1554	0.076	0.083	0.093	0.122
1555	0.076	0.083	0.093	0.122
1556	0.076	0.083	0.093	0.122
1557	0.075	0.082	0.093	0.121
1558	0.075	0.082	0.093	0.121
1559	0.075	0.082	0.093	0.121
1560	0.075	0.081	0.093	0.121
1561	0.075	0.081	0.093	0.121
1562	0.075	0.081	0.092	0.121
1563	0.074	0.081	0.092	0.12
1564	0.074	0.08	0.092	0.12
1565	0.074	0.08	0.092	0.12
1566	0.074	0.08	0.092	0.12
1567	0.074	0.08	0.092	0.12
1568	0.073	0.079	0.092	0.119
1569	0.073	0.079	0.092	0.119
1570	0.073	0.079	0.091	0.119
1571	0.073	0.079	0.091	0.119
1572	0.073	0.078	0.091	0.118
1573	0.073	0.078	0.091	0.118
1574	0.073	0.078	0.091	0.118
1575	0.072	0.078	0.091	0.118
1576	0.072	0.077	0.091	0.118
1577	0.072	0.077	0.091	0.117
1578	0.072	0.077	0.091	0.117
1579	0.072	0.077	0.091	0.117
1580	0.072	0.076	0.09	0.117
1581	0.072	0.076	0.09	0.117
1582	0.071	0.076	0.09	0.117
1583	0.071	0.076	0.09	0.116
1584	0.071	0.075	0.09	0.116
1585	0.071	0.075	0.09	0.116
1586	0.071	0.075	0.09	0.115
1587	0.071	0.075	0.09	0.115
1588	0.07	0.075	0.09	0.115
1589	0.07	0.075	0.09	0.115
1590	0.07	0.074	0.089	0.115
1591	0.07	0.074	0.089	0.115
1592	0.07	0.074	0.089	0.114
1593	0.07	0.074	0.089	0.114
1594	0.07	0.073	0.089	0.114
1595	0.07	0.073	0.089	0.114
1596	0.07	0.073	0.089	0.114
1597	0.069	0.073	0.088	0.114
1598	0.069	0.073	0.088	0.113
1599	0.069	0.073	0.088	0.113
1600	0.069	0.073	0.088	0.113
1601	0.069	0.072	0.088	0.113
1602	0.069	0.072	0.088	0.113
1603	0.069	0.072	0.088	0.112
1604	0.069	0.072	0.088	0.112
1605	0.069	0.072	0.088	0.112
1606	0.069	0.072	0.088	0.112
1607	0.069	0.072	0.088	0.112
1608	0.069	0.072	0.087	0.112
1609	0.069	0.072	0.087	0.112
1610	0.068	0.071	0.087	0.112
1611	0.068	0.071	0.087	0.112
1612	0.068	0.071	0.087	0.111
1613	0.068	0.071	0.087	0.111
1614	0.068	0.071	0.087	0.111
1615	0.068	0.071	0.087	0.111
1616	0.068	0.071	0.087	0.111
1617	0.068	0.071	0.087	0.111
1618	0.068	0.07	0.087	0.111
1619	0.068	0.07	0.087	0.111
1620	0.068	0.07	0.087	0.111
1621	0.068	0.07	0.086	0.111
1622	0.068	0.07	0.086	0.111
1623	0.068	0.07	0.086	0.111
1624	0.068	0.07	0.086	0.111
1625	0.068	0.07	0.086	0.111
1626	0.068	0.07	0.086	0.111
1627	0.069	0.07	0.086	0.111
1628	0.069	0.07	0.086	0.111
1629	0.069	0.07	0.086	0.111
1630	0.069	0.071	0.086	0.111
1631	0.069	0.071	0.086	0.111
1632	0.069	0.071	0.085	0.111
1633	0.069	0.071	0.086	0.111
1634	0.069	0.071	0.085	0.111
1635	0.069	0.071	0.085	0.111
1636	0.069	0.071	0.086	0.111
1637	0.07	0.072	0.086	0.111
1638	0.07	0.072	0.086	0.111
1639	0.07	0.072	0.086	0.111
1640	0.07	0.072	0.086	0.111
1641	0.07	0.072	0.085	0.111
1642	0.07	0.072	0.085	0.111
1643	0.071	0.072	0.085	0.111
1644	0.071	0.073	0.085	0.111
1645	0.072	0.073	0.086	0.111
1646	0.072	0.073	0.085	0.112
1647	0.072	0.073	0.085	0.112
1648	0.072	0.074	0.085	0.112
1649	0.073	0.074	0.086	0.112
1650	0.073	0.074	0.086	0.112
1651	0.073	0.075	0.086	0.113
1652	0.073	0.075	0.086	0.113
1653	0.074	0.075	0.086	0.113
1654	0.074	0.076	0.086	0.113
1655	0.075	0.076	0.086	0.114
1656	0.075	0.076	0.086	0.114
1657	0.075	0.077	0.086	0.114
1658	0.076	0.078	0.086	0.114
1659	0.076	0.078	0.086	0.115
1660	0.076	0.078	0.086	0.115
1661	0.077	0.079	0.086	0.115
1662	0.077	0.079	0.087	0.115
1663	0.078	0.08	0.087	0.116
1664	0.078	0.08	0.087	0.116
1665	0.078	0.081	0.087	0.117
1666	0.079	0.081	0.087	0.117
1667	0.079	0.082	0.087	0.117
1668	0.08	0.082	0.087	0.118
1669	0.08	0.083	0.087	0.118
1670	0.081	0.083	0.087	0.119
1671	0.081	0.084	0.087	0.119
1672	0.081	0.084	0.087	0.12
1673	0.082	0.085	0.088	0.12
1674	0.082	0.085	0.088	0.12
1675	0.082	0.086	0.088	0.121
1676	0.083	0.087	0.088	0.121
1677	0.083	0.087	0.088	0.121
1678	0.084	0.088	0.088	0.122
1679	0.084	0.088	0.088	0.122
1680	0.084	0.089	0.088	0.123
1681	0.085	0.09	0.088	0.123
1682	0.085	0.09	0.089	0.124
1683	0.086	0.091	0.089	0.124
1684	0.086	0.092	0.089	0.124
1685	0.087	0.093	0.09	0.125
1686	0.087	0.093	0.09	0.126
1687	0.087	0.094	0.09	0.126
1688	0.088	0.094	0.09	0.126
1689	0.088	0.095	0.09	0.127
1690	0.088	0.096	0.09	0.127
1691	0.089	0.096	0.091	0.128
1692	0.089	0.097	0.091	0.128
1693	0.09	0.097	0.091	0.129
1694	0.09	0.098	0.091	0.129
1695	0.09	0.099	0.091	0.13
1696	0.091	0.099	0.091	0.13
1697	0.091	0.1	0.091	0.131
1698	0.091	0.1	0.092	0.131
1699	0.091	0.101	0.092	0.132
1700	0.091	0.101	0.092	0.132
1701	0.092	0.102	0.092	0.132
1702	0.092	0.102	0.093	0.133
1703	0.092	0.103	0.093	0.133
1704	0.093	0.103	0.093	0.133
1705	0.093	0.104	0.093	0.134
1706	0.093	0.104	0.093	0.134
1707	0.093	0.105	0.093	0.134
1708	0.093	0.105	0.093	0.135
1709	0.093	0.106	0.094	0.135
1710	0.093	0.106	0.094	0.135
1711	0.094	0.106	0.094	0.136
1712	0.094	0.107	0.094	0.136
1713	0.094	0.107	0.094	0.136
1714	0.094	0.108	0.094	0.136
1715	0.094	0.108	0.094	0.137
1716	0.094	0.108	0.095	0.137
1717	0.094	0.108	0.095	0.137
1718	0.094	0.109	0.095	0.138
1719	0.094	0.109	0.095	0.138
1720	0.094	0.109	0.095	0.138
1721	0.094	0.109	0.095	0.138
1722	0.094	0.109	0.096	0.138
1723	0.094	0.109	0.096	0.138
1724	0.094	0.11	0.096	0.138
1725	0.094	0.11	0.096	0.139
1726	0.094	0.11	0.096	0.139
1727	0.094	0.11	0.096	0.139
1728	0.094	0.11	0.096	0.139
1729	0.094	0.11	0.096	0.139
1730	0.094	0.11	0.096	0.139
1731	0.094	0.11	0.096	0.139
1732	0.093	0.11	0.096	0.139
1733	0.093	0.11	0.096	0.139
1734	0.093	0.11	0.096	0.139
1735	0.093	0.11	0.096	0.139
1736	0.093	0.11	0.096	0.139
1737	0.093	0.11	0.096	0.139
1738	0.093	0.11	0.097	0.139
1739	0.092	0.109	0.097	0.139
1740	0.092	0.109	0.097	0.139
1741	0.092	0.109	0.097	0.139
1742	0.092	0.109	0.097	0.139
1743	0.092	0.109	0.097	0.139
1744	0.091	0.109	0.097	0.138
1745	0.091	0.109	0.097	0.138
1746	0.091	0.108	0.097	0.138
1747	0.091	0.108	0.097	0.138
1748	0.091	0.108	0.097	0.138
1749	0.09	0.108	0.097	0.138
1750	0.09	0.108	0.097	0.138
1751	0.09	0.107	0.097	0.138
1752	0.09	0.107	0.097	0.138
1753	0.089	0.107	0.097	0.137
1754	0.089	0.106	0.097	0.137
1755	0.089	0.106	0.097	0.137
1756	0.089	0.106	0.097	0.137
1757	0.088	0.106	0.097	0.137
1758	0.088	0.105	0.096	0.136
1759	0.088	0.105	0.096	0.136
1760	0.088	0.105	0.096	0.136
1761	0.087	0.104	0.096	0.136
1762	0.087	0.104	0.096	0.135
1763	0.087	0.103	0.096	0.135
1764	0.087	0.103	0.096	0.135
1765	0.086	0.102	0.096	0.135
1766	0.086	0.102	0.096	0.134
1767	0.086	0.102	0.096	0.134
1768	0.085	0.101	0.096	0.134
1769	0.085	0.101	0.096	0.133
1770	0.085	0.1	0.096	0.133
1771	0.085	0.1	0.096	0.133
1772	0.084	0.1	0.096	0.133
1773	0.084	0.099	0.096	0.132
1774	0.084	0.099	0.096	0.132
1775	0.084	0.099	0.095	0.132
1776	0.083	0.098	0.095	0.132
1777	0.083	0.098	0.095	0.132
1778	0.083	0.097	0.095	0.131
1779	0.083	0.097	0.095	0.131
1780	0.082	0.096	0.095	0.131
1781	0.082	0.096	0.094	0.13
1782	0.082	0.096	0.094	0.13
1783	0.082	0.095	0.094	0.13
1784	0.081	0.095	0.094	0.13
1785	0.081	0.094	0.094	0.129
1786	0.081	0.094	0.094	0.129
1787	0.081	0.094	0.094	0.129
1788	0.08	0.093	0.094	0.129
1789	0.08	0.093	0.094	0.128
1790	0.08	0.093	0.094	0.128
1791	0.08	0.093	0.093	0.128
1792	0.079	0.093	0.093	0.127
1793	0.079	0.092	0.093	0.127
1794	0.079	0.092	0.093	0.127
1795	0.079	0.091	0.093	0.127
1796	0.079	0.091	0.093	0.126
1797	0.078	0.09	0.093	0.126
1798	0.078	0.09	0.092	0.126
1799	0.078	0.09	0.092	0.126
1800	0.078	0.09	0.092	0.126
1801	0.078	0.09	0.092	0.125
1802	0.078	0.089	0.092	0.125
1803	0.078	0.089	0.091	0.125
1804	0.078	0.089	0.091	0.125
1805	0.078	0.088	0.091	0.124
1806	0.077	0.088	0.091	0.124
1807	0.077	0.088	0.091	0.124
1808	0.077	0.088	0.091	0.124
1809	0.077	0.088	0.091	0.124
1810	0.077	0.087	0.091	0.124
1811	0.077	0.087	0.09	0.124
1812	0.077	0.087	0.09	0.123
1813	0.077	0.087	0.09	0.123
1814	0.077	0.087	0.09	0.123
1815	0.077	0.087	0.09	0.123
1816	0.077	0.087	0.09	0.123
1817	0.077	0.087	0.09	0.123
1818	0.077	0.087	0.09	0.123
1819	0.077	0.086	0.089	0.123
1820	0.077	0.086	0.089	0.123
1821	0.077	0.086	0.089	0.123
1822	0.077	0.086	0.089	0.122
1823	0.077	0.087	0.089	0.122
1824	0.077	0.087	0.089	0.122
1825	0.077	0.087	0.089	0.122
1826	0.077	0.087	0.088	0.122
1827	0.078	0.087	0.088	0.122
1828	0.078	0.087	0.088	0.122
1829	0.078	0.087	0.088	0.122
1830	0.078	0.087	0.088	0.122
1831	0.078	0.087	0.088	0.122
1832	0.078	0.087	0.088	0.122
1833	0.079	0.088	0.088	0.122
1834	0.079	0.088	0.088	0.122
1835	0.079	0.088	0.088	0.122
1836	0.079	0.088	0.088	0.122
1837	0.079	0.089	0.088	0.123
1838	0.08	0.089	0.088	0.123
1839	0.08	0.089	0.087	0.123
1840	0.08	0.09	0.087	0.123
1841	0.08	0.09	0.087	0.123
1842	0.081	0.09	0.087	0.123
1843	0.081	0.091	0.087	0.123
1844	0.081	0.091	0.087	0.123
1845	0.081	0.092	0.087	0.123
1846	0.082	0.092	0.087	0.124
1847	0.082	0.093	0.087	0.124
1848	0.082	0.093	0.087	0.124
1849	0.083	0.094	0.087	0.124
1850	0.083	0.094	0.087	0.124
1851	0.084	0.094	0.087	0.124
1852	0.084	0.095	0.087	0.125
1853	0.084	0.096	0.087	0.125
1854	0.085	0.096	0.087	0.125
1855	0.085	0.097	0.087	0.126
1856	0.085	0.097	0.087	0.126
1857	0.086	0.098	0.087	0.126
1858	0.086	0.098	0.087	0.126
1859	0.087	0.099	0.087	0.126
1860	0.087	0.1	0.087	0.127
1861	0.087	0.1	0.087	0.127
1862	0.088	0.101	0.087	0.127
1863	0.088	0.102	0.087	0.127
1864	0.088	0.102	0.087	0.127
1865	0.089	0.103	0.087	0.128
1866	0.089	0.103	0.087	0.128
1867	0.09	0.104	0.087	0.128
1868	0.09	0.105	0.087	0.129
1869	0.09	0.105	0.087	0.129
1870	0.09	0.106	0.087	0.129
1871	0.091	0.106	0.087	0.129
1872	0.091	0.107	0.087	0.13
1873	0.091	0.108	0.088	0.13
1874	0.092	0.108	0.088	0.13
1875	0.092	0.109	0.088	0.13
1876	0.092	0.109	0.088	0.131
1877	0.093	0.11	0.088	0.131
1878	0.093	0.111	0.088	0.131
1879	0.093	0.111	0.088	0.132
1880	0.094	0.112	0.088	0.132
1881	0.094	0.112	0.088	0.132
1882	0.094	0.113	0.088	0.132
1883	0.094	0.113	0.088	0.132
1884	0.094	0.114	0.088	0.133
1885	0.095	0.114	0.088	0.133
1886	0.095	0.115	0.088	0.133
1887	0.095	0.115	0.088	0.133
1888	0.095	0.115	0.089	0.133
1889	0.096	0.116	0.089	0.133
1890	0.096	0.117	0.089	0.134
1891	0.096	0.117	0.089	0.134
1892	0.096	0.117	0.089	0.134
1893	0.096	0.118	0.089	0.134
1894	0.096	0.118	0.089	0.135
1895	0.097	0.118	0.089	0.135
1896	0.097	0.118	0.089	0.135
1897	0.097	0.119	0.089	0.135
1898	0.097	0.119	0.089	0.135
1899	0.097	0.119	0.09	0.135
1900	0.097	0.12	0.09	0.135
1901	0.097	0.12	0.09	0.135
1902	0.097	0.12	0.09	0.135
1903	0.097	0.12	0.09	0.135
1904	0.097	0.12	0.09	0.136
1905	0.097	0.12	0.09	0.135
1906	0.097	0.12	0.09	0.136
1907	0.097	0.12	0.09	0.136
1908	0.097	0.12	0.09	0.135
1909	0.096	0.12	0.09	0.135
1910	0.096	0.12	0.09	0.135
1911	0.096	0.12	0.09	0.135
1912	0.096	0.12	0.09	0.135
1913	0.096	0.12	0.09	0.135
1914	0.096	0.12	0.091	0.135
1915	0.096	0.12	0.091	0.135
1916	0.096	0.12	0.091	0.135
1917	0.095	0.12	0.091	0.135
1918	0.095	0.12	0.091	0.135
1919	0.095	0.119	0.091	0.135
1920	0.095	0.119	0.091	0.135
1921	0.095	0.119	0.091	0.135
1922	0.094	0.119	0.091	0.135
1923	0.094	0.118	0.091	0.135
1924	0.094	0.118	0.091	0.134
1925	0.094	0.118	0.091	0.134
1926	0.094	0.118	0.091	0.134
1927	0.093	0.117	0.091	0.134
1928	0.093	0.117	0.091	0.134
1929	0.093	0.117	0.091	0.133
1930	0.093	0.116	0.091	0.133
1931	0.093	0.116	0.091	0.134
1932	0.092	0.116	0.091	0.133
1933	0.092	0.115	0.091	0.133
1934	0.092	0.115	0.091	0.133
1935	0.091	0.115	0.091	0.133
1936	0.091	0.114	0.091	0.132
1937	0.091	0.114	0.091	0.132
1938	0.091	0.114	0.091	0.132
1939	0.09	0.113	0.091	0.132
1940	0.09	0.112	0.091	0.132
1941	0.09	0.112	0.091	0.132
1942	0.09	0.112	0.091	0.131
1943	0.089	0.111	0.091	0.131
1944	0.089	0.111	0.091	0.13
1945	0.089	0.111	0.091	0.13
1946	0.088	0.11	0.091	0.13
1947	0.088	0.109	0.091	0.13
1948	0.088	0.109	0.091	0.129
1949	0.088	0.109	0.091	0.129
1950	0.087	0.108	0.091	0.129
1951	0.087	0.108	0.09	0.128
1952	0.087	0.107	0.09	0.128
1953	0.087	0.107	0.09	0.128
1954	0.086	0.106	0.09	0.127
1955	0.086	0.106	0.09	0.127
1956	0.086	0.105	0.09	0.127
1957	0.085	0.105	0.09	0.127
1958	0.085	0.105	0.09	0.126
1959	0.085	0.104	0.09	0.126
1960	0.085	0.104	0.09	0.126
1961	0.084	0.103	0.09	0.126
1962	0.084	0.103	0.09	0.125
1963	0.084	0.103	0.09	0.125
1964	0.084	0.102	0.09	0.125
1965	0.084	0.102	0.09	0.124
1966	0.084	0.102	0.089	0.124
1967	0.083	0.101	0.089	0.124
1968	0.083	0.101	0.089	0.124
1969	0.083	0.1	0.089	0.124
1970	0.082	0.1	0.089	0.123
1971	0.082	0.1	0.089	0.123
1972	0.082	0.1	0.089	0.123
1973	0.082	0.099	0.089	0.123
1974	0.082	0.099	0.089	0.123
1975	0.082	0.099	0.088	0.122
1976	0.082	0.099	0.088	0.122
1977	0.082	0.099	0.088	0.122
1978	0.082	0.098	0.088	0.121
1979	0.081	0.098	0.088	0.121
1980	0.081	0.098	0.088	0.121
1981	0.081	0.097	0.088	0.121
1982	0.081	0.097	0.088	0.121
1983	0.081	0.097	0.088	0.121
1984	0.081	0.097	0.088	0.12
1985	0.081	0.097	0.088	0.12
1986	0.081	0.097	0.088	0.12
1987	0.081	0.097	0.087	0.12
1988	0.081	0.097	0.087	0.12
1989	0.081	0.097	0.087	0.12
1990	0.081	0.097	0.087	0.12
1991	0.081	0.097	0.087	0.119
1992	0.081	0.097	0.087	0.119
1993	0.081	0.097	0.087	0.119
1994	0.081	0.097	0.087	0.119
1995	0.081	0.097	0.087	0.119
1996	0.081	0.097	0.087	0.119
1997	0.081	0.098	0.087	0.119
1998	0.081	0.098	0.086	0.119
[truncated: 914 more rows]
