# Supplementary material for: UBXN1 maintains ER proteostasis and represses UPR activation by modulating translation
Source: EMBO Rep. 2024 Jan 2;25(2):15. doi: 10.1038/s44319-023-00027-z (PMC10897191; doi:10.1038/s44319-023-00027-z)
Supplement: Supplementary file 9 — Source Data Fig. 7 [file 44319_2023_27_MOESM9_ESM.zip › Figure 7/7F/7F.xlsx]

## Sheet: Figure 7F
Figure 7F Numerical Data
sedimentation	siCtrl untreated	sip97 untreated	siCtrl DTT	sip97DTT
1	1	0.958	0.808	0.903
2	0.988	0.949	0.801	0.897
3	0.979	0.939	0.795	0.892
4	0.971	0.931	0.789	0.886
5	0.963	0.922	0.783	0.881
6	0.955	0.914	0.777	0.876
7	0.948	0.906	0.771	0.87
8	0.94	0.898	0.765	0.865
9	0.933	0.889	0.759	0.859
10	0.925	0.876	0.753	0.853
11	0.918	0.867	0.747	0.844
12	0.91	0.858	0.741	0.838
13	0.903	0.848	0.734	0.832
14	0.895	0.839	0.728	0.826
15	0.886	0.829	0.722	0.82
16	0.879	0.82	0.716	0.815
17	0.871	0.811	0.71	0.81
18	0.863	0.803	0.704	0.804
19	0.855	0.794	0.698	0.799
20	0.846	0.786	0.69	0.794
21	0.838	0.777	0.684	0.789
22	0.83	0.769	0.679	0.784
23	0.822	0.762	0.674	0.778
24	0.814	0.754	0.668	0.773
25	0.806	0.747	0.662	0.768
26	0.798	0.739	0.655	0.762
27	0.786	0.732	0.649	0.756
28	0.779	0.723	0.643	0.75
29	0.771	0.716	0.637	0.744
30	0.763	0.707	0.632	0.738
31	0.756	0.699	0.626	0.732
32	0.749	0.691	0.621	0.725
33	0.741	0.683	0.615	0.719
34	0.734	0.675	0.61	0.709
35	0.726	0.668	0.604	0.703
36	0.719	0.66	0.599	0.696
37	0.711	0.653	0.593	0.69
38	0.703	0.645	0.588	0.683
39	0.695	0.634	0.582	0.677
40	0.687	0.627	0.576	0.671
41	0.68	0.62	0.57	0.665
42	0.672	0.613	0.565	0.659
43	0.665	0.607	0.559	0.653
44	0.658	0.6	0.551	0.647
45	0.651	0.594	0.546	0.641
46	0.644	0.587	0.541	0.635
47	0.638	0.58	0.536	0.63
48	0.631	0.573	0.53	0.624
49	0.624	0.565	0.525	0.618
50	0.614	0.557	0.519	0.612
51	0.607	0.55	0.514	0.607
52	0.6	0.543	0.509	0.601
53	0.593	0.537	0.503	0.595
54	0.586	0.531	0.498	0.59
55	0.579	0.524	0.493	0.584
56	0.572	0.518	0.487	0.579
57	0.565	0.511	0.482	0.574
58	0.558	0.505	0.477	0.57
59	0.552	0.5	0.472	0.564
60	0.546	0.494	0.467	0.559
61	0.539	0.488	0.463	0.553
62	0.533	0.482	0.458	0.544
63	0.527	0.477	0.453	0.538
64	0.52	0.471	0.448	0.533
65	0.514	0.463	0.443	0.527
66	0.508	0.457	0.438	0.522
67	0.501	0.452	0.434	0.517
68	0.496	0.446	0.429	0.512
69	0.489	0.441	0.422	0.507
70	0.484	0.436	0.418	0.502
71	0.478	0.431	0.414	0.497
72	0.472	0.427	0.41	0.492
73	0.467	0.422	0.406	0.487
74	0.459	0.418	0.401	0.482
75	0.454	0.413	0.397	0.477
76	0.449	0.409	0.393	0.472
77	0.444	0.404	0.388	0.467
78	0.439	0.4	0.385	0.462
79	0.433	0.395	0.38	0.458
80	0.427	0.391	0.377	0.453
81	0.421	0.387	0.373	0.449
82	0.415	0.383	0.37	0.444
83	0.41	0.379	0.366	0.44
84	0.404	0.375	0.362	0.435
85	0.399	0.371	0.358	0.427
86	0.394	0.367	0.354	0.421
87	0.389	0.363	0.35	0.416
88	0.384	0.359	0.347	0.412
89	0.38	0.355	0.343	0.408
90	0.375	0.351	0.34	0.404
91	0.37	0.345	0.336	0.4
92	0.365	0.341	0.331	0.397
93	0.361	0.338	0.328	0.394
94	0.356	0.335	0.325	0.39
95	0.352	0.332	0.321	0.386
96	0.347	0.33	0.317	0.382
97	0.344	0.327	0.314	0.379
98	0.34	0.323	0.311	0.375
99	0.336	0.319	0.307	0.371
100	0.331	0.314	0.304	0.367
101	0.326	0.311	0.301	0.363
102	0.322	0.307	0.298	0.359
103	0.317	0.304	0.295	0.355
104	0.313	0.3	0.291	0.35
105	0.308	0.297	0.288	0.347
106	0.303	0.293	0.285	0.343
107	0.299	0.29	0.282	0.339
108	0.295	0.287	0.278	0.335
109	0.292	0.284	0.275	0.332
110	0.288	0.281	0.272	0.329
111	0.284	0.278	0.269	0.325
112	0.281	0.275	0.267	0.321
113	0.277	0.272	0.264	0.318
114	0.273	0.269	0.261	0.314
115	0.269	0.266	0.259	0.31
116	0.265	0.263	0.256	0.307
117	0.261	0.259	0.252	0.304
118	0.257	0.257	0.249	0.301
119	0.254	0.254	0.247	0.298
120	0.25	0.251	0.244	0.295
121	0.247	0.249	0.241	0.293
122	0.244	0.246	0.239	0.29
123	0.24	0.243	0.236	0.287
124	0.237	0.241	0.234	0.284
125	0.234	0.238	0.231	0.28
126	0.23	0.235	0.229	0.277
127	0.226	0.233	0.226	0.273
128	0.223	0.231	0.224	0.269
129	0.221	0.228	0.221	0.266
130	0.218	0.226	0.219	0.262
131	0.215	0.223	0.216	0.259
132	0.212	0.221	0.214	0.256
133	0.209	0.219	0.212	0.253
134	0.206	0.217	0.21	0.25
135	0.203	0.215	0.207	0.248
136	0.201	0.214	0.205	0.245
137	0.198	0.211	0.203	0.243
138	0.195	0.209	0.2	0.24
139	0.193	0.206	0.198	0.238
140	0.191	0.203	0.195	0.235
141	0.188	0.2	0.192	0.232
142	0.186	0.198	0.19	0.23
143	0.184	0.195	0.188	0.228
144	0.181	0.192	0.184	0.225
145	0.179	0.19	0.183	0.222
146	0.177	0.188	0.181	0.22
147	0.174	0.187	0.18	0.217
148	0.172	0.185	0.179	0.214
149	0.168	0.184	0.178	0.211
150	0.166	0.183	0.177	0.209
151	0.164	0.182	0.176	0.207
152	0.162	0.181	0.174	0.204
153	0.159	0.181	0.173	0.202
154	0.157	0.18	0.171	0.2
155	0.155	0.178	0.168	0.198
156	0.153	0.177	0.166	0.195
157	0.15	0.176	0.165	0.193
158	0.148	0.174	0.163	0.191
159	0.146	0.173	0.161	0.189
160	0.144	0.172	0.159	0.186
161	0.142	0.171	0.157	0.184
162	0.14	0.169	0.156	0.182
163	0.138	0.168	0.154	0.18
164	0.136	0.167	0.153	0.178
165	0.135	0.166	0.151	0.176
166	0.133	0.164	0.149	0.174
167	0.132	0.162	0.147	0.172
168	0.13	0.16	0.145	0.171
169	0.129	0.158	0.144	0.169
170	0.127	0.156	0.142	0.168
171	0.126	0.155	0.141	0.166
172	0.124	0.152	0.139	0.164
173	0.122	0.151	0.138	0.162
174	0.12	0.149	0.137	0.16
175	0.118	0.148	0.135	0.157
176	0.117	0.146	0.134	0.156
177	0.114	0.145	0.132	0.153
178	0.113	0.143	0.13	0.152
179	0.111	0.142	0.129	0.15
180	0.11	0.141	0.127	0.148
181	0.108	0.139	0.126	0.147
182	0.107	0.138	0.124	0.146
183	0.106	0.136	0.123	0.145
184	0.105	0.135	0.121	0.144
185	0.103	0.134	0.12	0.143
186	0.102	0.133	0.118	0.141
187	0.1	0.132	0.117	0.14
188	0.099	0.13	0.116	0.138
189	0.097	0.129	0.115	0.135
190	0.096	0.128	0.114	0.133
191	0.094	0.127	0.112	0.131
192	0.093	0.126	0.111	0.13
193	0.091	0.125	0.109	0.128
194	0.09	0.124	0.108	0.126
195	0.089	0.123	0.108	0.124
196	0.088	0.122	0.106	0.122
197	0.087	0.12	0.105	0.12
198	0.087	0.119	0.104	0.118
199	0.086	0.118	0.103	0.117
200	0.084	0.117	0.102	0.115
201	0.083	0.117	0.101	0.114
202	0.082	0.115	0.1	0.112
203	0.081	0.115	0.099	0.111
204	0.079	0.114	0.098	0.109
205	0.078	0.113	0.097	0.108
206	0.077	0.112	0.096	0.107
207	0.076	0.111	0.095	0.106
208	0.075	0.11	0.094	0.105
209	0.075	0.109	0.094	0.103
210	0.074	0.108	0.093	0.103
211	0.073	0.108	0.091	0.101
212	0.073	0.106	0.091	0.099
213	0.072	0.106	0.09	0.097
214	0.072	0.105	0.089	0.096
215	0.072	0.104	0.088	0.095
216	0.072	0.104	0.087	0.094
217	0.071	0.103	0.087	0.093
218	0.07	0.103	0.086	0.091
219	0.069	0.103	0.085	0.09
220	0.069	0.102	0.085	0.089
221	0.068	0.101	0.085	0.088
222	0.067	0.101	0.084	0.088
223	0.066	0.1	0.084	0.087
224	0.065	0.1	0.083	0.087
225	0.064	0.1	0.082	0.086
226	0.064	0.1	0.082	0.086
227	0.063	0.1	0.081	0.085
228	0.062	0.099	0.081	0.084
229	0.062	0.098	0.08	0.084
230	0.062	0.097	0.079	0.083
231	0.061	0.097	0.078	0.082
232	0.061	0.096	0.077	0.081
233	0.061	0.096	0.076	0.079
234	0.06	0.096	0.076	0.078
235	0.06	0.095	0.075	0.077
236	0.059	0.094	0.074	0.076
237	0.059	0.093	0.074	0.075
238	0.059	0.092	0.073	0.075
239	0.059	0.091	0.073	0.074
240	0.059	0.091	0.072	0.073
241	0.058	0.091	0.072	0.072
242	0.058	0.092	0.072	0.072
243	0.057	0.092	0.072	0.071
244	0.057	0.092	0.072	0.071
245	0.055	0.089	0.071	0.071
246	0.055	0.086	0.07	0.071
247	0.054	0.083	0.07	0.07
248	0.054	0.081	0.069	0.069
249	0.053	0.08	0.068	0.068
250	0.053	0.079	0.067	0.067
251	0.053	0.078	0.066	0.066
252	0.053	0.077	0.066	0.065
253	0.053	0.076	0.065	0.064
254	0.052	0.076	0.064	0.064
255	0.052	0.075	0.063	0.063
256	0.052	0.075	0.063	0.062
257	0.051	0.074	0.063	0.061
258	0.051	0.074	0.063	0.06
259	0.05	0.073	0.064	0.06
260	0.05	0.073	0.064	0.059
261	0.049	0.072	0.063	0.058
262	0.049	0.071	0.063	0.057
263	0.049	0.07	0.062	0.057
264	0.049	0.07	0.061	0.056
265	0.049	0.069	0.061	0.055
266	0.049	0.069	0.06	0.054
267	0.049	0.067	0.06	0.054
268	0.049	0.066	0.059	0.053
269	0.049	0.066	0.058	0.052
270	0.049	0.065	0.057	0.052
271	0.049	0.065	0.055	0.053
272	0.048	0.064	0.055	0.053
273	0.048	0.064	0.054	0.053
274	0.047	0.064	0.052	0.052
275	0.047	0.063	0.052	0.05
276	0.046	0.063	0.051	0.048
277	0.046	0.062	0.051	0.046
278	0.046	0.062	0.05	0.046
279	0.046	0.062	0.049	0.045
280	0.046	0.062	0.048	0.045
281	0.045	0.062	0.048	0.044
282	0.045	0.063	0.047	0.043
283	0.045	0.064	0.046	0.043
284	0.046	0.064	0.045	0.042
285	0.045	0.065	0.045	0.042
286	0.045	0.064	0.045	0.042
287	0.045	0.064	0.044	0.041
288	0.044	0.063	0.044	0.04
289	0.043	0.063	0.044	0.04
290	0.042	0.063	0.043	0.04
291	0.042	0.063	0.043	0.04
292	0.042	0.063	0.043	0.04
293	0.041	0.062	0.042	0.039
294	0.04	0.062	0.042	0.039
295	0.04	0.062	0.042	0.039
296	0.04	0.062	0.041	0.039
297	0.039	0.062	0.041	0.039
298	0.039	0.062	0.04	0.038
299	0.039	0.063	0.04	0.038
300	0.038	0.063	0.04	0.037
301	0.038	0.064	0.04	0.036
302	0.037	0.065	0.039	0.036
303	0.037	0.067	0.039	0.035
304	0.037	0.067	0.039	0.034
305	0.037	0.067	0.039	0.034
306	0.036	0.066	0.039	0.033
307	0.036	0.065	0.039	0.032
308	0.036	0.065	0.039	0.032
309	0.036	0.066	0.04	0.031
310	0.036	0.066	0.04	0.031
311	0.037	0.067	0.042	0.031
312	0.037	0.068	0.042	0.031
313	0.037	0.069	0.041	0.031
314	0.037	0.069	0.04	0.031
315	0.037	0.07	0.039	0.031
316	0.037	0.07	0.039	0.031
317	0.036	0.07	0.039	0.031
318	0.036	0.07	0.039	0.031
319	0.036	0.071	0.039	0.031
320	0.037	0.072	0.04	0.031
321	0.037	0.072	0.04	0.031
322	0.037	0.073	0.04	0.031
323	0.038	0.074	0.041	0.031
324	0.039	0.075	0.042	0.031
325	0.039	0.075	0.042	0.031
326	0.04	0.076	0.042	0.031
327	0.041	0.076	0.043	0.031
328	0.042	0.077	0.044	0.031
329	0.045	0.078	0.045	0.031
330	0.047	0.078	0.045	0.031
331	0.048	0.079	0.045	0.031
332	0.05	0.08	0.045	0.031
333	0.051	0.081	0.046	0.031
334	0.052	0.082	0.046	0.031
335	0.053	0.084	0.046	0.031
336	0.054	0.087	0.047	0.031
337	0.054	0.089	0.048	0.031
338	0.055	0.089	0.048	0.031
339	0.055	0.088	0.048	0.032
340	0.056	0.087	0.049	0.032
341	0.057	0.086	0.049	0.032
342	0.057	0.086	0.049	0.032
343	0.058	0.087	0.05	0.033
344	0.059	0.089	0.05	0.033
345	0.059	0.09	0.051	0.033
346	0.06	0.091	0.051	0.033
347	0.061	0.091	0.051	0.033
348	0.062	0.092	0.052	0.033
349	0.063	0.093	0.053	0.033
350	0.064	0.094	0.054	0.033
351	0.065	0.094	0.055	0.033
352	0.066	0.095	0.055	0.033
353	0.067	0.096	0.056	0.033
354	0.068	0.097	0.056	0.033
355	0.069	0.098	0.057	0.033
356	0.07	0.099	0.057	0.033
357	0.072	0.1	0.058	0.034
358	0.073	0.101	0.06	0.034
359	0.074	0.102	0.06	0.034
360	0.075	0.103	0.06	0.035
361	0.076	0.103	0.058	0.035
362	0.076	0.104	0.058	0.036
363	0.077	0.105	0.058	0.036
364	0.078	0.106	0.058	0.036
365	0.079	0.108	0.059	0.037
366	0.08	0.108	0.06	0.037
367	0.081	0.109	0.061	0.038
368	0.082	0.11	0.061	0.039
369	0.083	0.11	0.062	0.04
370	0.084	0.111	0.063	0.04
371	0.085	0.111	0.063	0.041
372	0.085	0.112	0.064	0.042
373	0.087	0.112	0.064	0.043
374	0.088	0.113	0.065	0.043
375	0.088	0.114	0.066	0.043
376	0.09	0.114	0.066	0.044
377	0.091	0.115	0.067	0.044
378	0.092	0.116	0.069	0.044
379	0.093	0.116	0.069	0.045
380	0.094	0.117	0.07	0.045
381	0.095	0.117	0.071	0.045
382	0.096	0.118	0.071	0.046
383	0.097	0.118	0.072	0.046
384	0.097	0.119	0.072	0.047
385	0.098	0.119	0.072	0.047
386	0.099	0.119	0.073	0.048
387	0.099	0.12	0.073	0.048
388	0.099	0.12	0.073	0.048
389	0.1	0.12	0.074	0.049
390	0.1	0.12	0.074	0.049
391	0.1	0.121	0.075	0.049
392	0.1	0.121	0.075	0.05
393	0.1	0.121	0.076	0.05
394	0.1	0.121	0.076	0.05
395	0.1	0.121	0.077	0.051
396	0.1	0.122	0.078	0.051
397	0.1	0.122	0.078	0.051
398	0.1	0.122	0.079	0.052
399	0.1	0.122	0.079	0.052
400	0.1	0.123	0.08	0.053
401	0.1	0.123	0.08	0.053
402	0.101	0.122	0.081	0.054
403	0.101	0.122	0.081	0.054
404	0.1	0.122	0.081	0.055
405	0.1	0.121	0.081	0.055
406	0.1	0.121	0.082	0.056
407	0.1	0.121	0.082	0.057
408	0.099	0.121	0.082	0.057
409	0.099	0.121	0.083	0.057
410	0.099	0.121	0.083	0.058
411	0.099	0.121	0.084	0.058
412	0.099	0.121	0.084	0.058
413	0.099	0.121	0.085	0.058
414	0.099	0.121	0.085	0.058
415	0.099	0.121	0.085	0.058
416	0.099	0.12	0.086	0.059
417	0.098	0.12	0.086	0.059
418	0.098	0.12	0.087	0.059
419	0.098	0.12	0.087	0.06
420	0.098	0.12	0.088	0.06
421	0.098	0.12	0.088	0.06
422	0.098	0.119	0.089	0.061
423	0.098	0.119	0.09	0.061
424	0.098	0.118	0.09	0.061
425	0.097	0.118	0.09	0.061
426	0.097	0.118	0.091	0.062
427	0.096	0.118	0.091	0.062
428	0.096	0.118	0.092	0.063
429	0.096	0.118	0.093	0.065
430	0.095	0.117	0.093	0.066
431	0.095	0.117	0.093	0.066
432	0.095	0.117	0.094	0.066
433	0.094	0.117	0.094	0.066
434	0.094	0.117	0.094	0.066
435	0.094	0.117	0.094	0.066
436	0.093	0.117	0.094	0.066
437	0.093	0.116	0.093	0.066
438	0.092	0.116	0.093	0.067
439	0.092	0.116	0.093	0.066
440	0.091	0.116	0.093	0.066
441	0.091	0.116	0.093	0.066
442	0.09	0.116	0.094	0.065
443	0.09	0.116	0.093	0.065
444	0.09	0.116	0.093	0.065
445	0.089	0.116	0.093	0.065
446	0.089	0.116	0.093	0.065
447	0.089	0.116	0.093	0.065
448	0.09	0.116	0.093	0.065
449	0.09	0.116	0.093	0.065
450	0.09	0.117	0.093	0.066
451	0.09	0.117	0.093	0.066
452	0.088	0.117	0.092	0.066
453	0.087	0.116	0.092	0.066
454	0.085	0.116	0.092	0.066
455	0.085	0.116	0.093	0.066
456	0.085	0.116	0.093	0.066
457	0.085	0.115	0.094	0.066
458	0.084	0.115	0.093	0.066
459	0.084	0.115	0.092	0.066
460	0.084	0.115	0.091	0.066
461	0.084	0.114	0.091	0.066
462	0.084	0.114	0.091	0.066
463	0.083	0.114	0.091	0.066
464	0.083	0.113	0.09	0.066
465	0.082	0.113	0.09	0.066
466	0.082	0.113	0.09	0.066
467	0.081	0.112	0.09	0.065
468	0.081	0.112	0.09	0.065
469	0.081	0.112	0.09	0.065
470	0.081	0.112	0.09	0.065
471	0.08	0.111	0.089	0.065
472	0.08	0.111	0.089	0.065
473	0.08	0.111	0.089	0.065
474	0.079	0.11	0.09	0.064
475	0.079	0.11	0.09	0.064
476	0.078	0.109	0.09	0.064
477	0.078	0.109	0.09	0.064
478	0.078	0.109	0.09	0.064
479	0.077	0.108	0.09	0.064
480	0.077	0.108	0.09	0.064
481	0.076	0.108	0.09	0.064
482	0.076	0.108	0.09	0.064
483	0.076	0.107	0.09	0.063
484	0.076	0.107	0.089	0.063
485	0.076	0.106	0.089	0.063
486	0.076	0.106	0.089	0.063
487	0.076	0.106	0.089	0.063
488	0.076	0.106	0.089	0.063
489	0.077	0.105	0.089	0.062
490	0.077	0.105	0.089	0.062
491	0.077	0.105	0.089	0.062
492	0.076	0.105	0.089	0.062
493	0.074	0.104	0.089	0.062
494	0.072	0.104	0.089	0.061
495	0.071	0.104	0.089	0.061
496	0.071	0.103	0.089	0.061
497	0.071	0.103	0.089	0.061
498	0.071	0.103	0.089	0.061
499	0.072	0.103	0.089	0.061
500	0.072	0.103	0.088	0.061
501	0.072	0.103	0.088	0.061
502	0.072	0.103	0.088	0.06
503	0.072	0.102	0.088	0.061
504	0.071	0.102	0.088	0.061
505	0.07	0.102	0.087	0.061
506	0.07	0.102	0.087	0.06
507	0.069	0.102	0.087	0.06
508	0.069	0.102	0.086	0.06
509	0.069	0.102	0.086	0.06
510	0.07	0.101	0.085	0.06
511	0.07	0.101	0.085	0.06
512	0.07	0.101	0.085	0.06
513	0.07	0.101	0.084	0.06
514	0.07	0.1	0.084	0.06
515	0.07	0.1	0.084	0.06
516	0.07	0.1	0.083	0.06
517	0.069	0.1	0.083	0.059
518	0.069	0.1	0.082	0.059
519	0.069	0.1	0.082	0.059
520	0.069	0.099	0.082	0.059
521	0.07	0.099	0.082	0.059
522	0.07	0.099	0.082	0.059
523	0.07	0.099	0.081	0.058
524	0.07	0.099	0.081	0.058
525	0.07	0.099	0.081	0.058
526	0.069	0.099	0.081	0.058
527	0.068	0.099	0.081	0.058
528	0.067	0.098	0.081	0.058
529	0.066	0.098	0.08	0.058
530	0.066	0.098	0.08	0.057
531	0.066	0.098	0.08	0.057
532	0.066	0.098	0.079	0.057
533	0.066	0.097	0.079	0.057
534	0.066	0.097	0.079	0.057
535	0.066	0.097	0.079	0.056
536	0.066	0.097	0.079	0.056
537	0.066	0.097	0.078	0.056
538	0.066	0.097	0.078	0.055
539	0.066	0.097	0.078	0.055
540	0.066	0.097	0.078	0.055
541	0.066	0.097	0.078	0.055
542	0.065	0.097	0.078	0.055
543	0.066	0.096	0.077	0.055
544	0.066	0.096	0.077	0.054
545	0.066	0.096	0.077	0.054
546	0.066	0.096	0.077	0.054
547	0.066	0.096	0.076	0.054
548	0.066	0.096	0.076	0.054
549	0.066	0.096	0.076	0.053
550	0.066	0.096	0.076	0.053
551	0.066	0.096	0.076	0.053
552	0.066	0.096	0.076	0.053
553	0.067	0.096	0.076	0.052
554	0.067	0.095	0.076	0.052
555	0.067	0.095	0.076	0.052
556	0.067	0.095	0.075	0.052
557	0.067	0.095	0.075	0.052
558	0.068	0.095	0.075	0.052
559	0.069	0.094	0.075	0.052
560	0.069	0.094	0.074	0.052
561	0.069	0.094	0.074	0.051
562	0.07	0.094	0.074	0.051
563	0.07	0.094	0.074	0.051
564	0.07	0.094	0.074	0.051
565	0.071	0.094	0.073	0.051
566	0.072	0.094	0.073	0.051
567	0.072	0.094	0.073	0.05
568	0.072	0.094	0.073	0.05
569	0.073	0.094	0.073	0.05
570	0.073	0.093	0.073	0.05
571	0.074	0.093	0.073	0.05
572	0.075	0.093	0.073	0.049
573	0.076	0.093	0.073	0.049
574	0.076	0.093	0.073	0.049
575	0.077	0.093	0.073	0.049
576	0.078	0.093	0.073	0.049
577	0.078	0.093	0.073	0.049
578	0.079	0.093	0.073	0.049
579	0.08	0.093	0.073	0.049
580	0.081	0.093	0.073	0.049
581	0.082	0.093	0.073	0.049
582	0.083	0.093	0.073	0.049
583	0.084	0.094	0.073	0.049
584	0.085	0.094	0.073	0.049
585	0.085	0.094	0.073	0.049
586	0.086	0.094	0.073	0.049
587	0.087	0.094	0.074	0.049
588	0.088	0.094	0.074	0.049
589	0.089	0.094	0.074	0.049
590	0.09	0.094	0.074	0.049
591	0.091	0.094	0.075	0.049
592	0.092	0.095	0.075	0.049
593	0.093	0.095	0.075	0.049
594	0.094	0.096	0.075	0.049
595	0.095	0.096	0.075	0.049
596	0.096	0.097	0.076	0.049
597	0.097	0.098	0.076	0.049
598	0.098	0.098	0.076	0.049
599	0.099	0.1	0.076	0.049
600	0.1	0.1	0.077	0.05
601	0.101	0.101	0.078	0.05
602	0.102	0.102	0.078	0.05
603	0.102	0.102	0.078	0.05
604	0.103	0.103	0.079	0.051
605	0.104	0.103	0.079	0.051
606	0.106	0.103	0.08	0.051
607	0.106	0.103	0.08	0.051
608	0.107	0.103	0.081	0.051
609	0.108	0.103	0.081	0.051
610	0.109	0.104	0.081	0.051
611	0.11	0.105	0.082	0.052
612	0.111	0.106	0.082	0.052
613	0.112	0.108	0.082	0.052
614	0.112	0.108	0.083	0.052
615	0.113	0.108	0.083	0.052
616	0.114	0.108	0.084	0.053
617	0.115	0.108	0.084	0.053
618	0.115	0.108	0.085	0.053
619	0.116	0.108	0.085	0.054
620	0.117	0.109	0.086	0.054
621	0.117	0.109	0.086	0.054
622	0.118	0.11	0.087	0.055
623	0.119	0.111	0.088	0.055
624	0.12	0.111	0.088	0.055
625	0.12	0.112	0.089	0.055
626	0.121	0.112	0.09	0.056
627	0.121	0.113	0.091	0.056
628	0.122	0.113	0.091	0.057
629	0.123	0.114	0.092	0.057
630	0.123	0.115	0.092	0.057
631	0.124	0.115	0.093	0.058
632	0.125	0.115	0.094	0.058
633	0.126	0.114	0.094	0.058
634	0.126	0.114	0.095	0.059
635	0.127	0.114	0.096	0.059
636	0.127	0.114	0.096	0.06
637	0.128	0.115	0.097	0.06
638	0.129	0.115	0.098	0.061
639	0.129	0.115	0.099	0.061
640	0.13	0.116	0.099	0.061
641	0.131	0.117	0.1	0.062
642	0.132	0.117	0.1	0.063
643	0.132	0.117	0.101	0.063
644	0.133	0.117	0.102	0.063
645	0.134	0.118	0.103	0.064
646	0.135	0.118	0.103	0.064
647	0.136	0.118	0.104	0.065
648	0.136	0.118	0.105	0.065
649	0.138	0.119	0.106	0.066
650	0.138	0.12	0.107	0.066
651	0.139	0.12	0.108	0.067
652	0.141	0.121	0.109	0.067
653	0.142	0.122	0.11	0.067
654	0.143	0.123	0.111	0.068
655	0.144	0.125	0.112	0.069
656	0.145	0.127	0.113	0.069
657	0.148	0.128	0.114	0.07
658	0.149	0.129	0.115	0.07
659	0.151	0.13	0.116	0.07
660	0.152	0.129	0.118	0.071
661	0.154	0.128	0.12	0.072
662	0.156	0.127	0.12	0.072
663	0.158	0.127	0.121	0.073
664	0.16	0.126	0.122	0.073
665	0.162	0.126	0.123	0.074
666	0.164	0.126	0.124	0.075
667	0.166	0.127	0.126	0.075
668	0.169	0.127	0.127	0.076
669	0.171	0.127	0.129	0.077
670	0.174	0.127	0.13	0.078
671	0.177	0.127	0.132	0.078
672	0.18	0.127	0.133	0.079
673	0.183	0.127	0.135	0.079
674	0.186	0.127	0.137	0.08
675	0.189	0.127	0.14	0.081
676	0.192	0.127	0.142	0.081
677	0.196	0.128	0.144	0.082
678	0.199	0.129	0.147	0.083
679	0.205	0.129	0.149	0.084
680	0.209	0.129	0.151	0.084
681	0.213	0.129	0.154	0.085
682	0.217	0.128	0.156	0.086
683	0.222	0.128	0.16	0.087
684	0.226	0.128	0.163	0.088
685	0.231	0.129	0.166	0.09
686	0.235	0.13	0.169	0.091
687	0.24	0.13	0.172	0.092
688	0.245	0.131	0.175	0.094
689	0.25	0.132	0.178	0.095
690	0.255	0.132	0.182	0.097
691	0.26	0.133	0.185	0.098
692	0.265	0.133	0.189	0.1
693	0.271	0.134	0.193	0.101
694	0.276	0.135	0.197	0.103
695	0.282	0.136	0.201	0.104
696	0.287	0.136	0.205	0.106
697	0.293	0.138	0.21	0.108
698	0.299	0.139	0.217	0.109
699	0.305	0.14	0.222	0.111
700	0.31	0.141	0.226	0.114
701	0.316	0.142	0.232	0.115
702	0.322	0.144	0.237	0.117
703	0.328	0.145	0.243	0.12
704	0.334	0.147	0.249	0.122
705	0.34	0.148	0.254	0.124
706	0.346	0.15	0.261	0.127
707	0.352	0.151	0.268	0.13
708	0.357	0.153	0.274	0.132
709	0.363	0.154	0.281	0.135
710	0.372	0.156	0.289	0.136
711	0.377	0.157	0.296	0.14
712	0.383	0.159	0.304	0.143
713	0.389	0.161	0.311	0.145
714	0.394	0.163	0.319	0.148
715	0.399	0.165	0.326	0.151
716	0.404	0.166	0.334	0.154
717	0.41	0.168	0.342	0.158
718	0.415	0.171	0.351	0.161
719	0.419	0.173	0.36	0.165
720	0.424	0.175	0.369	0.169
721	0.429	0.178	0.378	0.172
722	0.433	0.18	0.387	0.176
723	0.438	0.182	0.396	0.18
724	0.442	0.184	0.406	0.183
725	0.446	0.185	0.42	0.187
726	0.45	0.187	0.43	0.19
727	0.454	0.189	0.439	0.194
728	0.457	0.192	0.449	0.198
729	0.461	0.194	0.459	0.201
730	0.464	0.196	0.468	0.205
731	0.467	0.198	0.478	0.209
732	0.469	0.2	0.487	0.213
733	0.472	0.202	0.496	0.216
734	0.475	0.204	0.505	0.22
735	0.477	0.207	0.515	0.224
736	0.48	0.208	0.525	0.228
737	0.482	0.211	0.535	0.232
738	0.483	0.213	0.546	0.236
739	0.485	0.215	0.556	0.241
740	0.486	0.217	0.567	0.245
741	0.487	0.219	0.577	0.249
742	0.488	0.221	0.588	0.253
743	0.488	0.223	0.598	0.257
744	0.489	0.225	0.608	0.261
745	0.489	0.227	0.618	0.265
746	0.489	0.229	0.627	0.269
747	0.489	0.231	0.637	0.273
748	0.489	0.233	0.65	0.277
749	0.488	0.235	0.659	0.28
750	0.488	0.237	0.668	0.283
751	0.487	0.238	0.675	0.287
752	0.486	0.24	0.683	0.29
753	0.485	0.243	0.69	0.294
754	0.484	0.244	0.697	0.298
755	0.482	0.246	0.704	0.302
756	0.481	0.247	0.71	0.305
757	0.479	0.249	0.716	0.308
758	0.477	0.25	0.722	0.312
759	0.475	0.251	0.728	0.315
760	0.473	0.253	0.735	0.318
761	0.471	0.254	0.741	0.321
762	0.468	0.255	0.747	0.324
763	0.466	0.256	0.752	0.326
764	0.463	0.257	0.757	0.329
765	0.459	0.258	0.762	0.332
766	0.456	0.259	0.767	0.335
767	0.453	0.26	0.77	0.338
768	0.449	0.261	0.773	0.34
769	0.446	0.262	0.776	0.343
770	0.443	0.262	0.78	0.344
771	0.439	0.263	0.784	0.346
772	0.436	0.263	0.789	0.349
773	0.432	0.264	0.794	0.35
774	0.428	0.264	0.798	0.352
775	0.424	0.265	0.801	0.353
776	0.42	0.265	0.805	0.355
777	0.416	0.265	0.808	0.356
778	0.412	0.265	0.81	0.358
779	0.408	0.265	0.811	0.359
780	0.404	0.265	0.811	0.361
781	0.4	0.265	0.811	0.361
782	0.395	0.265	0.811	0.362
783	0.391	0.264	0.81	0.363
784	0.386	0.264	0.811	0.363
785	0.382	0.264	0.811	0.363
786	0.377	0.263	0.813	0.363
787	0.373	0.263	0.814	0.363
788	0.368	0.262	0.814	0.363
789	0.364	0.262	0.814	0.364
790	0.359	0.261	0.813	0.363
791	0.355	0.26	0.812	0.363
792	0.35	0.259	0.811	0.362
793	0.343	0.258	0.811	0.362
794	0.338	0.257	0.811	0.361
795	0.334	0.256	0.81	0.359
796	0.329	0.255	0.808	0.358
797	0.325	0.254	0.806	0.357
798	0.32	0.253	0.804	0.356
799	0.315	0.252	0.801	0.355
800	0.311	0.25	0.798	0.353
801	0.306	0.249	0.795	0.352
802	0.302	0.248	0.792	0.35
803	0.297	0.246	0.79	0.348
804	0.293	0.244	0.787	0.346
805	0.288	0.243	0.784	0.344
806	0.284	0.241	0.78	0.342
807	0.28	0.24	0.777	0.34
808	0.275	0.238	0.773	0.338
809	0.271	0.236	0.769	0.336
810	0.267	0.235	0.765	0.334
811	0.263	0.233	0.76	0.331
812	0.259	0.231	0.756	0.329
813	0.255	0.229	0.753	0.326
814	0.251	0.228	0.749	0.324
815	0.247	0.226	0.745	0.321
816	0.242	0.224	0.74	0.319
817	0.238	0.222	0.736	0.316
818	0.235	0.22	0.731	0.313
819	0.231	0.218	0.726	0.308
820	0.228	0.216	0.721	0.306
821	0.225	0.214	0.716	0.303
822	0.221	0.212	0.711	0.3
823	0.218	0.21	0.707	0.297
824	0.215	0.208	0.702	0.294
825	0.212	0.207	0.694	0.291
826	0.209	0.204	0.69	0.288
827	0.206	0.202	0.684	0.285
828	0.203	0.199	0.68	0.282
829	0.2	0.198	0.674	0.279
830	0.198	0.196	0.669	0.277
831	0.195	0.193	0.663	0.274
832	0.193	0.192	0.657	0.271
833	0.19	0.19	0.651	0.268
834	0.188	0.188	0.645	0.265
835	0.186	0.186	0.638	0.262
836	0.183	0.184	0.632	0.258
837	0.181	0.182	0.626	0.255
838	0.179	0.18	0.619	0.252
839	0.177	0.178	0.613	0.249
840	0.174	0.176	0.606	0.246
841	0.172	0.175	0.6	0.243
842	0.17	0.173	0.593	0.238
843	0.168	0.171	0.587	0.235
844	0.166	0.169	0.581	0.232
845	0.165	0.168	0.574	0.229
846	0.163	0.166	0.568	0.226
847	0.162	0.164	0.558	0.224
848	0.16	0.162	0.552	0.221
849	0.158	0.161	0.546	0.218
850	0.157	0.159	0.539	0.216
851	0.155	0.157	0.533	0.213
852	0.154	0.156	0.526	0.21
853	0.153	0.154	0.519	0.208
854	0.151	0.153	0.512	0.205
855	0.15	0.151	0.506	0.203
856	0.149	0.15	0.5	0.201
857	0.148	0.148	0.495	0.198
858	0.147	0.147	0.49	0.196
859	0.145	0.145	0.484	0.193
860	0.144	0.144	0.478	0.191
861	0.143	0.143	0.472	0.189
862	0.142	0.142	0.466	0.187
863	0.141	0.141	0.46	0.185
864	0.14	0.139	0.454	0.183
865	0.139	0.138	0.449	0.18
866	0.137	0.137	0.443	0.178
867	0.136	0.136	0.438	0.176
868	0.135	0.135	0.432	0.174
869	0.134	0.134	0.427	0.172
870	0.133	0.133	0.422	0.171
871	0.132	0.132	0.416	0.168
872	0.131	0.131	0.41	0.166
873	0.13	0.13	0.404	0.164
874	0.13	0.129	0.399	0.162
875	0.129	0.128	0.392	0.161
876	0.128	0.127	0.387	0.159
877	0.127	0.127	0.382	0.158
878	0.126	0.126	0.377	0.156
879	0.126	0.125	0.373	0.154
880	0.125	0.124	0.368	0.153
881	0.124	0.123	0.364	0.151
882	0.124	0.122	0.36	0.15
883	0.123	0.122	0.356	0.148
884	0.122	0.121	0.352	0.147
885	0.121	0.12	0.348	0.145
886	0.121	0.12	0.344	0.144
887	0.12	0.119	0.341	0.143
888	0.12	0.118	0.337	0.142
889	0.119	0.118	0.333	0.14
890	0.118	0.117	0.329	0.139
891	0.118	0.117	0.325	0.138
892	0.117	0.116	0.321	0.136
893	0.116	0.115	0.317	0.135
894	0.116	0.115	0.314	0.134
895	0.115	0.114	0.31	0.133
896	0.115	0.114	0.307	0.132
897	0.114	0.113	0.304	0.13
898	0.114	0.113	0.3	0.129
899	0.113	0.112	0.297	0.128
900	0.112	0.112	0.294	0.127
901	0.112	0.111	0.291	0.126
902	0.112	0.111	0.287	0.124
903	0.111	0.111	0.284	0.124
904	0.111	0.11	0.281	0.123
905	0.11	0.109	0.278	0.121
906	0.109	0.109	0.276	0.121
907	0.109	0.108	0.273	0.12
908	0.109	0.108	0.271	0.119
909	0.108	0.108	0.268	0.118
910	0.108	0.107	0.266	0.117
911	0.108	0.107	0.263	0.116
912	0.107	0.106	0.261	0.115
913	0.106	0.106	0.259	0.114
914	0.106	0.106	0.256	0.114
915	0.105	0.105	0.254	0.113
916	0.105	0.105	0.252	0.112
917	0.105	0.105	0.25	0.111
918	0.104	0.104	0.248	0.11
919	0.104	0.104	0.246	0.109
920	0.103	0.103	0.243	0.109
921	0.103	0.103	0.241	0.108
922	0.102	0.103	0.239	0.108
923	0.102	0.103	0.237	0.107
924	0.102	0.102	0.235	0.106
925	0.101	0.102	0.232	0.105
926	0.101	0.102	0.23	0.105
927	0.1	0.102	0.228	0.104
928	0.1	0.101	0.226	0.103
929	0.1	0.101	0.224	0.103
930	0.099	0.1	0.222	0.102
931	0.099	0.1	0.22	0.101
932	0.099	0.1	0.219	0.101
933	0.098	0.1	0.217	0.1
934	0.098	0.099	0.215	0.1
935	0.097	0.099	0.213	0.099
936	0.097	0.099	0.211	0.098
937	0.096	0.099	0.21	0.098
938	0.096	0.098	0.208	0.097
939	0.096	0.098	0.206	0.097
940	0.095	0.098	0.204	0.096
941	0.095	0.097	0.202	0.096
942	0.094	0.097	0.201	0.095
943	0.094	0.097	0.199	0.095
944	0.093	0.097	0.198	0.094
945	0.093	0.096	0.196	0.094
946	0.093	0.096	0.195	0.093
947	0.093	0.096	0.193	0.093
948	0.092	0.096	0.192	0.092
949	0.091	0.096	0.19	0.092
950	0.091	0.095	0.188	0.091
951	0.091	0.095	0.186	0.091
952	0.091	0.095	0.185	0.09
953	0.09	0.094	0.183	0.09
954	0.09	0.094	0.182	0.089
955	0.09	0.094	0.181	0.089
956	0.089	0.093	0.179	0.088
957	0.089	0.093	0.178	0.088
958	0.088	0.093	0.177	0.087
959	0.088	0.093	0.175	0.087
960	0.088	0.092	0.174	0.086
961	0.087	0.092	0.173	0.086
962	0.087	0.092	0.172	0.085
963	0.087	0.091	0.171	0.085
964	0.087	0.091	0.169	0.084
965	0.086	0.091	0.168	0.084
966	0.086	0.091	0.167	0.084
967	0.085	0.09	0.166	0.083
968	0.085	0.09	0.165	0.083
969	0.085	0.09	0.164	0.082
970	0.084	0.09	0.163	0.082
971	0.084	0.089	0.162	0.081
972	0.084	0.089	0.161	0.081
973	0.084	0.089	0.159	0.081
974	0.084	0.088	0.158	0.08
975	0.083	0.088	0.157	0.08
976	0.083	0.088	0.156	0.079
977	0.082	0.088	0.155	0.079
978	0.082	0.087	0.154	0.079
979	0.082	0.087	0.153	0.079
980	0.082	0.087	0.152	0.078
981	0.081	0.087	0.151	0.078
982	0.081	0.086	0.15	0.077
983	0.081	0.086	0.149	0.077
984	0.081	0.085	0.148	0.076
985	0.08	0.085	0.148	0.076
986	0.08	0.085	0.147	0.076
987	0.079	0.085	0.146	0.075
988	0.079	0.084	0.145	0.075
989	0.079	0.084	0.144	0.075
990	0.079	0.084	0.143	0.075
991	0.079	0.084	0.142	0.074
992	0.078	0.083	0.141	0.074
993	0.078	0.083	0.141	0.073
994	0.078	0.083	0.14	0.073
995	0.078	0.082	0.139	0.073
996	0.078	0.082	0.138	0.073
997	0.077	0.082	0.137	0.072
998	0.077	0.082	0.136	0.072
999	0.077	0.081	0.135	0.072
1000	0.077	0.081	0.135	0.072
1001	0.077	0.081	0.134	0.071
1002	0.076	0.081	0.133	0.071
1003	0.076	0.081	0.133	0.071
1004	0.076	0.08	0.132	0.07
1005	0.076	0.08	0.131	0.07
1006	0.076	0.08	0.13	0.07
1007	0.075	0.079	0.129	0.07
1008	0.075	0.079	0.129	0.069
1009	0.075	0.079	0.128	0.069
1010	0.075	0.079	0.127	0.069
1011	0.075	0.078	0.127	0.069
1012	0.075	0.078	0.126	0.068
1013	0.075	0.078	0.126	0.068
1014	0.075	0.078	0.125	0.068
1015	0.074	0.077	0.124	0.068
1016	0.074	0.077	0.124	0.067
1017	0.074	0.077	0.124	0.067
1018	0.074	0.076	0.123	0.067
1019	0.073	0.076	0.122	0.067
1020	0.073	0.076	0.122	0.067
1021	0.073	0.076	0.121	0.066
1022	0.073	0.076	0.121	0.066
1023	0.073	0.075	0.12	0.066
1024	0.073	0.075	0.12	0.066
1025	0.073	0.075	0.119	0.066
1026	0.073	0.075	0.118	0.065
1027	0.073	0.075	0.118	0.065
1028	0.072	0.075	0.118	0.065
1029	0.072	0.074	0.117	0.064
1030	0.072	0.074	0.117	0.064
1031	0.072	0.074	0.117	0.064
1032	0.072	0.073	0.116	0.064
1033	0.072	0.073	0.115	0.064
1034	0.072	0.073	0.115	0.064
1035	0.072	0.073	0.114	0.063
1036	0.072	0.073	0.114	0.063
1037	0.071	0.073	0.114	0.063
1038	0.071	0.072	0.113	0.063
1039	0.071	0.072	0.112	0.063
1040	0.071	0.072	0.112	0.062
1041	0.071	0.072	0.112	0.062
1042	0.071	0.072	0.112	0.062
1043	0.071	0.072	0.111	0.062
1044	0.071	0.072	0.111	0.061
1045	0.07	0.071	0.111	0.061
1046	0.07	0.071	0.111	0.061
1047	0.07	0.071	0.111	0.061
1048	0.07	0.071	0.11	0.061
1049	0.07	0.07	0.11	0.061
1050	0.07	0.07	0.109	0.061
1051	0.07	0.07	0.109	0.061
1052	0.07	0.07	0.109	0.06
1053	0.07	0.07	0.109	0.06
1054	0.07	0.07	0.108	0.06
1055	0.07	0.069	0.108	0.06
1056	0.07	0.069	0.108	0.06
1057	0.07	0.069	0.108	0.06
1058	0.07	0.069	0.108	0.059
1059	0.07	0.069	0.107	0.059
1060	0.07	0.069	0.107	0.059
1061	0.07	0.069	0.107	0.059
1062	0.07	0.069	0.106	0.059
1063	0.07	0.068	0.106	0.058
1064	0.07	0.068	0.106	0.058
1065	0.07	0.068	0.106	0.058
1066	0.07	0.068	0.106	0.058
1067	0.07	0.068	0.106	0.058
1068	0.07	0.068	0.106	0.058
1069	0.07	0.067	0.106	0.058
1070	0.07	0.067	0.106	0.058
1071	0.07	0.067	0.106	0.058
1072	0.07	0.067	0.106	0.058
1073	0.07	0.067	0.106	0.057
1074	0.07	0.067	0.106	0.057
1075	0.07	0.067	0.106	0.057
1076	0.07	0.066	0.106	0.057
1077	0.07	0.066	0.106	0.057
1078	0.07	0.066	0.106	0.057
1079	0.071	0.066	0.106	0.057
1080	0.071	0.066	0.106	0.057
1081	0.071	0.066	0.106	0.057
1082	0.071	0.066	0.106	0.057
1083	0.072	0.066	0.106	0.057
1084	0.072	0.066	0.106	0.057
1085	0.072	0.066	0.106	0.056
1086	0.072	0.065	0.106	0.056
1087	0.072	0.065	0.106	0.056
1088	0.072	0.065	0.106	0.056
1089	0.073	0.065	0.106	0.056
1090	0.073	0.065	0.106	0.056
1091	0.073	0.065	0.106	0.056
1092	0.073	0.065	0.106	0.055
1093	0.073	0.065	0.106	0.055
1094	0.074	0.065	0.106	0.055
1095	0.074	0.064	0.106	0.055
1096	0.075	0.064	0.106	0.055
1097	0.075	0.064	0.106	0.055
1098	0.075	0.064	0.106	0.055
1099	0.076	0.064	0.106	0.055
1100	0.076	0.064	0.106	0.055
1101	0.076	0.064	0.106	0.055
1102	0.076	0.064	0.106	0.055
1103	0.077	0.064	0.106	0.055
1104	0.077	0.064	0.106	0.055
1105	0.078	0.064	0.106	0.054
1106	0.078	0.064	0.106	0.054
1107	0.078	0.064	0.107	0.054
1108	0.079	0.064	0.107	0.054
1109	0.079	0.064	0.107	0.054
1110	0.079	0.064	0.107	0.054
1111	0.079	0.064	0.107	0.054
1112	0.08	0.064	0.107	0.054
1113	0.081	0.064	0.107	0.054
1114	0.081	0.064	0.107	0.054
1115	0.081	0.064	0.107	0.054
1116	0.081	0.064	0.107	0.054
1117	0.082	0.064	0.107	0.054
1118	0.082	0.064	0.107	0.054
1119	0.082	0.064	0.107	0.054
1120	0.083	0.064	0.107	0.054
1121	0.083	0.064	0.107	0.053
1122	0.084	0.064	0.107	0.053
1123	0.084	0.064	0.107	0.053
1124	0.084	0.064	0.107	0.053
1125	0.084	0.064	0.108	0.053
1126	0.085	0.064	0.108	0.053
1127	0.085	0.064	0.108	0.053
1128	0.085	0.064	0.107	0.053
1129	0.085	0.065	0.107	0.053
1130	0.086	0.065	0.107	0.052
1131	0.086	0.065	0.107	0.052
1132	0.086	0.065	0.107	0.052
1133	0.087	0.065	0.107	0.052
1134	0.087	0.065	0.107	0.052
1135	0.087	0.065	0.107	0.052
1136	0.087	0.065	0.107	0.052
1137	0.087	0.066	0.107	0.052
1138	0.087	0.066	0.107	0.052
1139	0.087	0.066	0.107	0.052
1140	0.088	0.066	0.107	0.052
1141	0.088	0.066	0.107	0.052
1142	0.088	0.066	0.107	0.052
1143	0.088	0.066	0.107	0.052
1144	0.088	0.066	0.107	0.052
1145	0.088	0.066	0.107	0.052
1146	0.088	0.067	0.107	0.051
1147	0.088	0.067	0.106	0.051
1148	0.088	0.067	0.106	0.051
1149	0.088	0.067	0.106	0.051
1150	0.087	0.067	0.106	0.051
1151	0.087	0.067	0.106	0.051
1152	0.087	0.067	0.106	0.051
1153	0.087	0.067	0.106	0.051
1154	0.087	0.067	0.106	0.051
1155	0.087	0.067	0.106	0.051
1156	0.087	0.068	0.106	0.051
1157	0.087	0.068	0.106	0.051
1158	0.087	0.068	0.106	0.051
1159	0.086	0.068	0.105	0.051
1160	0.086	0.068	0.105	0.051
1161	0.086	0.068	0.105	0.051
1162	0.086	0.069	0.105	0.05
1163	0.085	0.069	0.105	0.05
1164	0.085	0.069	0.105	0.05
1165	0.085	0.069	0.105	0.05
1166	0.085	0.069	0.105	0.05
1167	0.084	0.069	0.105	0.05
1168	0.084	0.069	0.105	0.049
1169	0.084	0.069	0.105	0.049
1170	0.083	0.069	0.105	0.049
1171	0.083	0.069	0.105	0.049
1172	0.083	0.069	0.105	0.049
1173	0.082	0.069	0.104	0.049
1174	0.082	0.069	0.104	0.049
1175	0.082	0.069	0.104	0.049
1176	0.082	0.069	0.104	0.049
1177	0.081	0.069	0.104	0.049
1178	0.081	0.069	0.104	0.049
1179	0.081	0.069	0.104	0.048
1180	0.08	0.069	0.104	0.048
1181	0.08	0.069	0.104	0.048
1182	0.079	0.069	0.104	0.048
1183	0.079	0.069	0.104	0.048
1184	0.079	0.069	0.104	0.048
1185	0.078	0.069	0.104	0.048
1186	0.078	0.069	0.104	0.048
1187	0.078	0.069	0.104	0.048
1188	0.077	0.069	0.104	0.048
1189	0.077	0.069	0.104	0.047
1190	0.076	0.069	0.104	0.047
1191	0.076	0.069	0.104	0.047
1192	0.075	0.069	0.104	0.047
1193	0.075	0.069	0.104	0.047
1194	0.075	0.069	0.104	0.047
1195	0.074	0.069	0.104	0.047
1196	0.074	0.069	0.104	0.046
1197	0.073	0.069	0.104	0.046
1198	0.073	0.069	0.104	0.046
1199	0.073	0.069	0.104	0.046
1200	0.072	0.069	0.104	0.046
1201	0.072	0.068	0.103	0.046
1202	0.072	0.068	0.103	0.046
1203	0.072	0.068	0.103	0.046
1204	0.071	0.068	0.103	0.045
1205	0.071	0.068	0.103	0.045
1206	0.07	0.068	0.103	0.045
1207	0.07	0.068	0.103	0.045
1208	0.07	0.067	0.103	0.045
1209	0.07	0.067	0.103	0.045
1210	0.069	0.067	0.103	0.045
1211	0.069	0.067	0.103	0.045
1212	0.069	0.067	0.102	0.044
1213	0.068	0.067	0.102	0.044
1214	0.068	0.067	0.102	0.044
1215	0.067	0.066	0.102	0.044
1216	0.067	0.066	0.102	0.044
1217	0.067	0.066	0.102	0.043
1218	0.067	0.066	0.102	0.043
1219	0.066	0.066	0.101	0.043
1220	0.066	0.066	0.101	0.043
1221	0.066	0.066	0.101	0.043
1222	0.066	0.065	0.1	0.043
1223	0.065	0.065	0.1	0.043
1224	0.065	0.065	0.1	0.042
1225	0.065	0.065	0.1	0.042
1226	0.064	0.065	0.1	0.042
1227	0.064	0.064	0.1	0.042
1228	0.064	0.064	0.099	0.042
1229	0.064	0.064	0.099	0.042
1230	0.064	0.064	0.099	0.042
1231	0.063	0.064	0.099	0.041
1232	0.063	0.064	0.098	0.041
1233	0.063	0.063	0.098	0.041
1234	0.063	0.063	0.098	0.041
1235	0.062	0.063	0.097	0.041
1236	0.062	0.063	0.097	0.04
1237	0.062	0.063	0.097	0.04
1238	0.061	0.063	0.097	0.04
1239	0.061	0.062	0.096	0.04
1240	0.061	0.062	0.096	0.04
1241	0.061	0.062	0.096	0.04
1242	0.061	0.062	0.096	0.039
1243	0.06	0.061	0.095	0.039
1244	0.06	0.061	0.095	0.039
1245	0.06	0.061	0.095	0.039
1246	0.06	0.061	0.094	0.039
1247	0.06	0.061	0.094	0.039
1248	0.059	0.061	0.094	0.039
1249	0.059	0.061	0.094	0.039
1250	0.059	0.06	0.093	0.038
1251	0.059	0.06	0.093	0.038
1252	0.058	0.06	0.093	0.038
1253	0.058	0.06	0.093	0.038
1254	0.058	0.06	0.092	0.038
1255	0.058	0.06	0.092	0.038
1256	0.057	0.06	0.091	0.037
1257	0.057	0.059	0.091	0.037
1258	0.057	0.059	0.091	0.037
1259	0.057	0.059	0.09	0.037
1260	0.057	0.058	0.09	0.037
1261	0.057	0.058	0.09	0.037
1262	0.057	0.058	0.09	0.037
1263	0.056	0.058	0.089	0.036
1264	0.056	0.058	0.089	0.036
1265	0.056	0.058	0.089	0.036
1266	0.056	0.058	0.089	0.036
1267	0.055	0.058	0.088	0.036
1268	0.055	0.057	0.088	0.036
1269	0.055	0.057	0.088	0.036
1270	0.055	0.057	0.088	0.036
1271	0.055	0.057	0.087	0.035
1272	0.055	0.057	0.087	0.035
1273	0.054	0.057	0.087	0.035
1274	0.054	0.057	0.087	0.035
1275	0.054	0.056	0.087	0.035
1276	0.054	0.056	0.086	0.035
1277	0.054	0.056	0.086	0.034
1278	0.054	0.056	0.085	0.034
1279	0.053	0.056	0.085	0.034
1280	0.053	0.055	0.085	0.034
1281	0.053	0.055	0.085	0.034
1282	0.053	0.055	0.084	0.034
1283	0.052	0.055	0.084	0.034
1284	0.052	0.055	0.084	0.034
1285	0.052	0.055	0.084	0.033
1286	0.052	0.055	0.083	0.033
1287	0.052	0.054	0.083	0.033
1288	0.052	0.054	0.083	0.033
1289	0.051	0.054	0.083	0.033
1290	0.051	0.054	0.082	0.033
1291	0.051	0.054	0.082	0.033
1292	0.051	0.054	0.082	0.033
1293	0.051	0.054	0.082	0.033
1294	0.051	0.054	0.082	0.032
1295	0.051	0.053	0.081	0.032
1296	0.051	0.053	0.081	0.032
1297	0.05	0.053	0.081	0.032
1298	0.05	0.053	0.081	0.032
1299	0.05	0.053	0.081	0.031
1300	0.05	0.052	0.081	0.031
1301	0.05	0.052	0.08	0.031
1302	0.05	0.052	0.08	0.031
1303	0.049	0.052	0.08	0.031
1304	0.049	0.052	0.08	0.031
1305	0.049	0.052	0.079	0.031
1306	0.049	0.052	0.079	0.031
1307	0.049	0.052	0.079	0.031
1308	0.049	0.051	0.079	0.031
1309	0.049	0.051	0.079	0.031
1310	0.049	0.051	0.079	0.03
1311	0.049	0.051	0.078	0.03
1312	0.049	0.051	0.078	0.03
1313	0.049	0.051	0.078	0.03
1314	0.049	0.05	0.078	0.03
1315	0.049	0.05	0.078	0.03
1316	0.049	0.05	0.078	0.03
1317	0.049	0.05	0.077	0.03
1318	0.049	0.05	0.077	0.03
1319	0.049	0.05	0.077	0.029
1320	0.049	0.049	0.077	0.029
1321	0.049	0.049	0.076	0.029
1322	0.049	0.049	0.076	0.029
1323	0.049	0.049	0.076	0.029
1324	0.049	0.049	0.076	0.029
1325	0.049	0.049	0.076	0.029
1326	0.049	0.049	0.076	0.028
1327	0.049	0.049	0.076	0.028
1328	0.049	0.048	0.075	0.028
1329	0.049	0.048	0.075	0.028
1330	0.049	0.048	0.075	0.028
1331	0.049	0.048	0.075	0.028
1332	0.049	0.048	0.075	0.028
1333	0.049	0.048	0.075	0.028
1334	0.05	0.048	0.075	0.028
1335	0.05	0.047	0.075	0.028
1336	0.05	0.047	0.074	0.027
1337	0.05	0.047	0.074	0.027
1338	0.051	0.047	0.074	0.027
1339	0.051	0.047	0.074	0.027
1340	0.051	0.047	0.073	0.027
1341	0.051	0.046	0.073	0.027
1342	0.051	0.046	0.073	0.027
1343	0.052	0.046	0.073	0.027
1344	0.052	0.046	0.073	0.027
1345	0.052	0.046	0.073	0.026
1346	0.052	0.046	0.073	0.027
1347	0.053	0.046	0.073	0.027
1348	0.053	0.046	0.073	0.027
1349	0.054	0.045	0.073	0.027
1350	0.054	0.045	0.073	0.026
1351	0.054	0.045	0.072	0.026
1352	0.055	0.045	0.072	0.026
1353	0.055	0.045	0.072	0.026
1354	0.055	0.045	0.072	0.025
1355	0.056	0.045	0.072	0.025
1356	0.056	0.045	0.072	0.025
1357	0.057	0.045	0.072	0.025
1358	0.057	0.045	0.072	0.025
1359	0.058	0.045	0.072	0.025
1360	0.058	0.045	0.072	0.025
1361	0.059	0.044	0.072	0.025
1362	0.059	0.044	0.072	0.025
1363	0.06	0.044	0.072	0.025
1364	0.06	0.044	0.072	0.025
1365	0.061	0.044	0.072	0.025
1366	0.061	0.044	0.072	0.025
1367	0.062	0.044	0.072	0.024
1368	0.063	0.044	0.071	0.024
1369	0.063	0.044	0.071	0.024
1370	0.064	0.044	0.072	0.024
1371	0.064	0.044	0.072	0.024
1372	0.065	0.044	0.072	0.024
1373	0.066	0.044	0.071	0.024
1374	0.066	0.044	0.071	0.024
1375	0.067	0.044	0.071	0.024
1376	0.067	0.044	0.071	0.024
1377	0.068	0.044	0.071	0.024
1378	0.069	0.044	0.071	0.023
1379	0.069	0.044	0.071	0.023
1380	0.07	0.043	0.071	0.023
1381	0.07	0.044	0.071	0.023
1382	0.071	0.044	0.071	0.023
1383	0.072	0.044	0.071	0.023
1384	0.072	0.044	0.072	0.023
1385	0.073	0.044	0.072	0.023
1386	0.074	0.044	0.072	0.023
1387	0.075	0.044	0.072	0.023
1388	0.075	0.044	0.072	0.023
1389	0.076	0.044	0.072	0.022
1390	0.076	0.044	0.072	0.022
1391	0.077	0.044	0.072	0.022
1392	0.078	0.044	0.072	0.022
1393	0.078	0.045	0.072	0.022
1394	0.079	0.045	0.072	0.022
1395	0.079	0.045	0.073	0.022
1396	0.08	0.045	0.073	0.022
1397	0.08	0.045	0.073	0.022
1398	0.081	0.045	0.073	0.022
1399	0.081	0.045	0.073	0.022
1400	0.082	0.045	0.073	0.022
1401	0.082	0.045	0.074	0.022
1402	0.082	0.046	0.074	0.022
1403	0.083	0.046	0.074	0.022
1404	0.083	0.046	0.075	0.022
1405	0.084	0.046	0.075	0.022
1406	0.084	0.046	0.075	0.022
1407	0.084	0.046	0.075	0.022
1408	0.085	0.046	0.076	0.022
1409	0.085	0.047	0.076	0.022
1410	0.085	0.047	0.076	0.021
1411	0.085	0.047	0.077	0.021
1412	0.086	0.048	0.077	0.021
1413	0.086	0.048	0.078	0.021
1414	0.086	0.048	0.078	0.021
1415	0.086	0.048	0.078	0.021
1416	0.087	0.048	0.079	0.021
1417	0.087	0.048	0.079	0.022
1418	0.087	0.049	0.08	0.022
1419	0.087	0.049	0.08	0.022
1420	0.087	0.049	0.081	0.022
1421	0.087	0.049	0.081	0.021
1422	0.087	0.049	0.082	0.021
1423	0.087	0.05	0.082	0.021
1424	0.087	0.05	0.082	0.021
1425	0.087	0.05	0.083	0.021
1426	0.087	0.05	0.084	0.021
1427	0.087	0.051	0.084	0.021
1428	0.087	0.051	0.085	0.021
1429	0.087	0.051	0.085	0.021
1430	0.087	0.051	0.086	0.021
1431	0.086	0.051	0.086	0.021
1432	0.086	0.052	0.087	0.021
1433	0.086	0.052	0.087	0.021
1434	0.086	0.052	0.088	0.021
1435	0.085	0.052	0.088	0.021
1436	0.085	0.052	0.089	0.021
1437	0.085	0.053	0.09	0.021
1438	0.085	0.053	0.09	0.021
1439	0.085	0.053	0.091	0.021
1440	0.084	0.053	0.091	0.021
1441	0.084	0.054	0.092	0.021
1442	0.084	0.054	0.093	0.021
1443	0.084	0.054	0.093	0.021
1444	0.083	0.054	0.094	0.021
1445	0.083	0.054	0.094	0.021
1446	0.082	0.054	0.095	0.021
1447	0.082	0.055	0.096	0.021
1448	0.082	0.055	0.096	0.021
1449	0.082	0.055	0.097	0.021
1450	0.081	0.055	0.097	0.021
1451	0.081	0.055	0.098	0.021
1452	0.081	0.055	0.099	0.021
1453	0.08	0.056	0.099	0.021
1454	0.08	0.056	0.1	0.021
1455	0.079	0.056	0.1	0.021
1456	0.079	0.056	0.1	0.021
1457	0.079	0.056	0.101	0.021
1458	0.078	0.056	0.102	0.021
1459	0.078	0.056	0.102	0.021
1460	0.078	0.056	0.102	0.021
1461	0.077	0.057	0.103	0.021
1462	0.077	0.057	0.103	0.021
1463	0.076	0.057	0.104	0.022
1464	0.076	0.057	0.104	0.021
1465	0.076	0.057	0.105	0.021
1466	0.075	0.057	0.105	0.021
1467	0.075	0.057	0.105	0.021
1468	0.075	0.057	0.106	0.021
1469	0.074	0.057	0.106	0.021
1470	0.074	0.057	0.106	0.021
1471	0.073	0.057	0.107	0.021
1472	0.073	0.057	0.107	0.021
1473	0.073	0.057	0.108	0.021
1474	0.072	0.057	0.108	0.021
1475	0.072	0.057	0.108	0.021
1476	0.072	0.057	0.108	0.021
1477	0.071	0.057	0.108	0.021
1478	0.071	0.057	0.109	0.021
1479	0.07	0.057	0.109	0.021
1480	0.07	0.057	0.109	0.021
1481	0.07	0.057	0.109	0.021
1482	0.069	0.057	0.109	0.021
1483	0.069	0.057	0.109	0.021
1484	0.069	0.057	0.11	0.021
1485	0.068	0.057	0.11	0.021
1486	0.068	0.057	0.11	0.021
1487	0.067	0.057	0.11	0.021
1488	0.067	0.057	0.11	0.021
1489	0.067	0.057	0.11	0.021
1490	0.066	0.057	0.11	0.021
1491	0.066	0.056	0.11	0.021
1492	0.066	0.056	0.11	0.021
1493	0.066	0.056	0.11	0.021
1494	0.065	0.056	0.11	0.021
1495	0.065	0.056	0.11	0.021
1496	0.064	0.056	0.11	0.021
1497	0.064	0.056	0.11	0.021
1498	0.064	0.056	0.11	0.021
1499	0.064	0.055	0.11	0.021
1500	0.063	0.055	0.11	0.021
1501	0.063	0.055	0.11	0.021
1502	0.063	0.055	0.11	0.021
1503	0.063	0.055	0.11	0.021
1504	0.062	0.055	0.109	0.021
1505	0.062	0.055	0.109	0.021
1506	0.062	0.055	0.109	0.02
1507	0.061	0.055	0.109	0.02
1508	0.061	0.054	0.109	0.02
1509	0.061	0.054	0.109	0.02
1510	0.061	0.054	0.109	0.02
1511	0.06	0.054	0.109	0.02
1512	0.06	0.054	0.109	0.02
1513	0.06	0.054	0.108	0.02
1514	0.06	0.054	0.108	0.02
1515	0.06	0.054	0.108	0.02
1516	0.059	0.053	0.108	0.02
1517	0.059	0.053	0.108	0.02
1518	0.058	0.053	0.108	0.02
1519	0.058	0.053	0.107	0.019
1520	0.058	0.053	0.107	0.019
1521	0.058	0.053	0.107	0.019
1522	0.058	0.052	0.106	0.019
1523	0.057	0.052	0.106	0.019
1524	0.057	0.052	0.106	0.019
1525	0.057	0.052	0.106	0.019
1526	0.057	0.052	0.106	0.019
1527	0.057	0.052	0.105	0.019
1528	0.057	0.052	0.105	0.019
1529	0.057	0.051	0.105	0.019
1530	0.056	0.051	0.105	0.019
1531	0.056	0.051	0.105	0.019
1532	0.056	0.051	0.104	0.019
1533	0.056	0.051	0.104	0.019
1534	0.055	0.051	0.104	0.019
1535	0.055	0.051	0.103	0.019
1536	0.055	0.051	0.103	0.018
1537	0.055	0.051	0.103	0.018
1538	0.055	0.051	0.103	0.018
1539	0.055	0.05	0.102	0.018
1540	0.055	0.05	0.102	0.018
1541	0.054	0.05	0.102	0.018
1542	0.054	0.05	0.102	0.018
1543	0.054	0.05	0.101	0.018
1544	0.054	0.05	0.101	0.018
1545	0.054	0.049	0.101	0.018
1546	0.054	0.049	0.1	0.018
1547	0.054	0.049	0.1	0.018
1548	0.054	0.049	0.1	0.018
1549	0.054	0.049	0.1	0.018
1550	0.054	0.049	0.099	0.018
1551	0.053	0.049	0.099	0.017
1552	0.054	0.049	0.099	0.017
1553	0.054	0.048	0.099	0.017
1554	0.053	0.048	0.098	0.017
1555	0.053	0.048	0.098	0.017
1556	0.054	0.048	0.098	0.017
1557	0.054	0.048	0.098	0.017
1558	0.054	0.048	0.098	0.017
1559	0.053	0.048	0.097	0.017
1560	0.054	0.048	0.097	0.016
1561	0.054	0.047	0.097	0.016
1562	0.054	0.047	0.096	0.016
1563	0.054	0.047	0.096	0.016
1564	0.054	0.047	0.096	0.016
1565	0.054	0.047	0.096	0.016
1566	0.054	0.047	0.096	0.016
1567	0.054	0.047	0.095	0.016
1568	0.054	0.046	0.095	0.016
1569	0.054	0.046	0.095	0.016
1570	0.055	0.046	0.094	0.016
1571	0.055	0.046	0.094	0.016
1572	0.055	0.046	0.094	0.016
1573	0.055	0.046	0.094	0.016
1574	0.055	0.046	0.094	0.016
1575	0.056	0.046	0.094	0.016
1576	0.056	0.045	0.093	0.015
1577	0.057	0.045	0.093	0.015
1578	0.057	0.045	0.093	0.015
1579	0.057	0.045	0.093	0.015
1580	0.057	0.045	0.093	0.015
1581	0.058	0.045	0.093	0.015
1582	0.058	0.045	0.093	0.015
1583	0.058	0.045	0.093	0.015
1584	0.059	0.045	0.092	0.015
1585	0.059	0.045	0.092	0.015
1586	0.06	0.044	0.092	0.015
1587	0.06	0.044	0.092	0.015
1588	0.061	0.044	0.092	0.015
1589	0.061	0.044	0.092	0.015
1590	0.061	0.044	0.092	0.015
1591	0.062	0.044	0.092	0.015
1592	0.063	0.044	0.092	0.014
1593	0.063	0.043	0.091	0.014
1594	0.063	0.043	0.091	0.014
1595	0.064	0.043	0.091	0.014
1596	0.064	0.043	0.091	0.014
1597	0.065	0.043	0.091	0.014
1598	0.066	0.043	0.091	0.014
1599	0.066	0.043	0.091	0.014
1600	0.067	0.043	0.091	0.014
1601	0.067	0.043	0.091	0.014
1602	0.068	0.043	0.091	0.014
1603	0.069	0.043	0.091	0.014
1604	0.069	0.043	0.091	0.014
1605	0.07	0.043	0.091	0.014
1606	0.07	0.043	0.091	0.014
1607	0.071	0.043	0.091	0.014
1608	0.072	0.043	0.091	0.014
1609	0.072	0.043	0.092	0.013
1610	0.073	0.043	0.092	0.013
1611	0.073	0.043	0.092	0.013
1612	0.074	0.043	0.092	0.013
1613	0.075	0.043	0.092	0.013
1614	0.075	0.043	0.092	0.013
1615	0.076	0.043	0.092	0.013
1616	0.077	0.043	0.093	0.013
1617	0.077	0.043	0.093	0.013
1618	0.078	0.043	0.093	0.013
1619	0.078	0.043	0.093	0.013
1620	0.079	0.043	0.093	0.013
1621	0.079	0.043	0.094	0.013
1622	0.08	0.043	0.094	0.013
1623	0.081	0.043	0.094	0.013
1624	0.081	0.043	0.094	0.013
1625	0.082	0.043	0.095	0.013
1626	0.082	0.044	0.095	0.013
1627	0.083	0.044	0.095	0.013
1628	0.083	0.044	0.096	0.013
1629	0.084	0.044	0.096	0.013
1630	0.084	0.044	0.096	0.012
1631	0.084	0.044	0.097	0.012
1632	0.085	0.045	0.097	0.012
1633	0.085	0.045	0.097	0.012
1634	0.086	0.045	0.098	0.012
1635	0.086	0.045	0.099	0.012
1636	0.087	0.045	0.099	0.012
1637	0.087	0.045	0.099	0.012
1638	0.087	0.045	0.1	0.012
1639	0.088	0.046	0.1	0.012
1640	0.088	0.046	0.101	0.012
1641	0.088	0.046	0.101	0.012
1642	0.089	0.046	0.102	0.012
1643	0.089	0.047	0.102	0.012
1644	0.089	0.047	0.103	0.012
1645	0.089	0.047	0.103	0.012
1646	0.09	0.047	0.103	0.012
1647	0.09	0.047	0.104	0.012
1648	0.09	0.048	0.105	0.012
1649	0.09	0.048	0.106	0.012
1650	0.09	0.048	0.106	0.012
1651	0.09	0.048	0.107	0.012
1652	0.09	0.048	0.107	0.012
1653	0.09	0.049	0.108	0.012
1654	0.09	0.049	0.109	0.012
1655	0.091	0.049	0.109	0.012
1656	0.091	0.049	0.109	0.012
1657	0.091	0.049	0.11	0.012
1658	0.091	0.05	0.111	0.012
1659	0.091	0.05	0.111	0.012
1660	0.09	0.05	0.112	0.012
1661	0.091	0.05	0.112	0.012
1662	0.09	0.051	0.113	0.012
1663	0.09	0.051	0.114	0.012
1664	0.09	0.051	0.114	0.012
1665	0.09	0.051	0.115	0.012
1666	0.09	0.052	0.115	0.012
1667	0.09	0.052	0.116	0.012
1668	0.09	0.052	0.117	0.012
1669	0.089	0.052	0.117	0.012
1670	0.089	0.052	0.118	0.012
1671	0.089	0.053	0.118	0.012
1672	0.089	0.053	0.119	0.012
1673	0.088	0.053	0.119	0.012
1674	0.088	0.054	0.12	0.012
1675	0.088	0.054	0.12	0.012
1676	0.088	0.054	0.121	0.012
1677	0.088	0.054	0.121	0.012
1678	0.087	0.054	0.122	0.012
1679	0.087	0.054	0.122	0.012
1680	0.087	0.054	0.123	0.012
1681	0.086	0.055	0.123	0.012
1682	0.086	0.055	0.124	0.012
1683	0.086	0.055	0.124	0.012
1684	0.085	0.055	0.124	0.012
1685	0.085	0.055	0.125	0.012
1686	0.085	0.055	0.125	0.012
1687	0.084	0.055	0.126	0.012
1688	0.084	0.056	0.126	0.012
1689	0.084	0.056	0.126	0.012
1690	0.083	0.056	0.127	0.012
1691	0.083	0.056	0.127	0.012
1692	0.082	0.056	0.127	0.012
1693	0.082	0.057	0.127	0.012
1694	0.082	0.057	0.128	0.012
1695	0.081	0.057	0.128	0.012
1696	0.081	0.057	0.129	0.012
1697	0.081	0.057	0.129	0.012
1698	0.08	0.057	0.129	0.012
1699	0.08	0.057	0.129	0.012
1700	0.079	0.057	0.129	0.012
1701	0.079	0.057	0.129	0.012
1702	0.078	0.057	0.129	0.012
1703	0.078	0.057	0.13	0.012
1704	0.078	0.057	0.13	0.012
1705	0.077	0.057	0.13	0.012
1706	0.077	0.057	0.13	0.012
1707	0.076	0.057	0.13	0.012
1708	0.076	0.057	0.13	0.012
1709	0.076	0.057	0.13	0.012
1710	0.075	0.057	0.13	0.012
1711	0.075	0.057	0.13	0.012
1712	0.074	0.057	0.13	0.012
1713	0.074	0.057	0.13	0.012
1714	0.073	0.057	0.13	0.012
1715	0.073	0.057	0.13	0.012
1716	0.073	0.057	0.13	0.012
1717	0.072	0.057	0.13	0.012
1718	0.072	0.057	0.13	0.012
1719	0.072	0.057	0.13	0.012
1720	0.071	0.057	0.13	0.012
1721	0.07	0.057	0.13	0.012
1722	0.07	0.057	0.13	0.012
1723	0.07	0.057	0.129	0.012
1724	0.069	0.057	0.129	0.012
1725	0.069	0.057	0.129	0.012
1726	0.069	0.057	0.129	0.012
1727	0.068	0.057	0.129	0.012
1728	0.068	0.057	0.129	0.012
1729	0.068	0.057	0.128	0.012
1730	0.067	0.057	0.128	0.012
1731	0.067	0.057	0.128	0.012
1732	0.067	0.057	0.127	0.011
1733	0.066	0.056	0.127	0.012
1734	0.066	0.056	0.127	0.011
1735	0.066	0.056	0.127	0.011
1736	0.066	0.056	0.127	0.011
1737	0.065	0.056	0.126	0.012
1738	0.065	0.056	0.126	0.011
1739	0.065	0.056	0.126	0.011
1740	0.064	0.055	0.126	0.011
1741	0.064	0.055	0.125	0.011
1742	0.064	0.055	0.125	0.011
1743	0.064	0.055	0.125	0.011
1744	0.063	0.055	0.124	0.011
1745	0.063	0.055	0.124	0.011
1746	0.063	0.055	0.124	0.011
1747	0.063	0.055	0.124	0.011
1748	0.063	0.055	0.123	0.011
1749	0.062	0.054	0.123	0.011
1750	0.062	0.054	0.123	0.011
1751	0.062	0.054	0.122	0.011
1752	0.062	0.054	0.122	0.011
1753	0.062	0.054	0.122	0.011
1754	0.062	0.054	0.121	0.011
1755	0.062	0.054	0.121	0.011
1756	0.062	0.054	0.121	0.011
1757	0.062	0.054	0.12	0.011
1758	0.062	0.053	0.12	0.01
1759	0.062	0.053	0.12	0.01
1760	0.061	0.053	0.119	0.01
1761	0.061	0.053	0.119	0.01
1762	0.061	0.052	0.119	0.01
1763	0.061	0.052	0.118	0.01
1764	0.062	0.052	0.118	0.01
1765	0.062	0.052	0.118	0.01
1766	0.062	0.052	0.118	0.01
1767	0.062	0.052	0.117	0.01
1768	0.062	0.052	0.117	0.01
1769	0.062	0.051	0.117	0.01
1770	0.062	0.051	0.117	0.01
1771	0.063	0.051	0.116	0.01
1772	0.063	0.051	0.116	0.01
1773	0.063	0.051	0.115	0.01
1774	0.063	0.051	0.115	0.01
1775	0.063	0.051	0.115	0.01
1776	0.064	0.051	0.115	0.01
1777	0.064	0.05	0.115	0.01
1778	0.064	0.05	0.114	0.01
1779	0.064	0.05	0.114	0.01
1780	0.065	0.05	0.114	0.01
1781	0.065	0.05	0.114	0.01
1782	0.065	0.05	0.114	0.01
1783	0.066	0.05	0.113	0.009
1784	0.066	0.05	0.113	0.01
1785	0.066	0.049	0.113	0.009
1786	0.067	0.049	0.113	0.009
1787	0.067	0.049	0.113	0.009
1788	0.067	0.049	0.112	0.009
1789	0.068	0.049	0.112	0.009
1790	0.069	0.049	0.112	0.009
1791	0.069	0.049	0.112	0.009
1792	0.069	0.049	0.112	0.009
1793	0.07	0.049	0.112	0.009
1794	0.07	0.049	0.112	0.009
1795	0.07	0.049	0.112	0.009
1796	0.071	0.049	0.112	0.009
1797	0.072	0.049	0.112	0.009
1798	0.072	0.049	0.112	0.009
1799	0.073	0.049	0.112	0.009
1800	0.073	0.049	0.112	0.009
1801	0.074	0.049	0.112	0.009
1802	0.074	0.049	0.112	0.009
1803	0.075	0.049	0.112	0.009
1804	0.075	0.049	0.112	0.009
1805	0.076	0.049	0.112	0.009
1806	0.076	0.049	0.113	0.009
1807	0.076	0.049	0.113	0.009
1808	0.077	0.049	0.113	0.009
1809	0.078	0.049	0.113	0.009
1810	0.078	0.049	0.114	0.009
1811	0.079	0.049	0.114	0.009
1812	0.079	0.049	0.114	0.009
1813	0.079	0.049	0.114	0.009
1814	0.08	0.049	0.114	0.009
1815	0.081	0.049	0.114	0.009
1816	0.081	0.049	0.115	0.009
1817	0.081	0.049	0.115	0.009
1818	0.082	0.049	0.115	0.008
1819	0.082	0.05	0.115	0.008
1820	0.082	0.05	0.115	0.009
1821	0.083	0.05	0.116	0.009
1822	0.083	0.05	0.116	0.009
1823	0.084	0.05	0.117	0.009
1824	0.084	0.05	0.117	0.008
1825	0.084	0.051	0.117	0.008
1826	0.085	0.051	0.117	0.009
1827	0.085	0.051	0.118	0.008
1828	0.085	0.051	0.118	0.008
1829	0.086	0.051	0.118	0.008
1830	0.086	0.051	0.118	0.008
1831	0.086	0.051	0.119	0.008
1832	0.087	0.052	0.12	0.008
1833	0.087	0.052	0.12	0.008
1834	0.087	0.052	0.12	0.008
1835	0.087	0.052	0.121	0.008
1836	0.087	0.052	0.121	0.008
1837	0.088	0.053	0.121	0.008
1838	0.088	0.053	0.121	0.008
1839	0.088	0.053	0.122	0.008
1840	0.088	0.054	0.122	0.009
1841	0.088	0.054	0.123	0.008
1842	0.088	0.054	0.123	0.008
1843	0.088	0.054	0.123	0.008
1844	0.088	0.054	0.124	0.008
1845	0.088	0.055	0.124	0.008
1846	0.088	0.055	0.124	0.008
1847	0.088	0.055	0.124	0.008
1848	0.088	0.055	0.125	0.008
1849	0.088	0.055	0.125	0.008
1850	0.088	0.056	0.126	0.008
1851	0.088	0.056	0.126	0.008
1852	0.088	0.056	0.126	0.008
1853	0.088	0.056	0.126	0.008
1854	0.088	0.057	0.127	0.008
1855	0.088	0.057	0.127	0.008
1856	0.088	0.057	0.127	0.008
1857	0.088	0.057	0.127	0.008
1858	0.088	0.058	0.128	0.008
1859	0.088	0.058	0.128	0.009
1860	0.087	0.058	0.128	0.009
1861	0.087	0.058	0.128	0.008
1862	0.087	0.058	0.129	0.009
1863	0.087	0.058	0.129	0.009
1864	0.087	0.059	0.129	0.009
1865	0.086	0.059	0.129	0.009
1866	0.086	0.059	0.129	0.009
1867	0.085	0.059	0.129	0.009
1868	0.085	0.06	0.13	0.009
1869	0.085	0.06	0.13	0.009
1870	0.085	0.06	0.13	0.009
1871	0.085	0.06	0.13	0.009
1872	0.084	0.06	0.13	0.009
1873	0.084	0.06	0.13	0.009
1874	0.084	0.061	0.13	0.009
1875	0.083	0.061	0.13	0.009
1876	0.083	0.061	0.13	0.009
1877	0.082	0.061	0.13	0.009
1878	0.082	0.061	0.13	0.009
1879	0.082	0.061	0.13	0.009
1880	0.081	0.061	0.13	0.009
1881	0.081	0.061	0.13	0.009
1882	0.081	0.062	0.13	0.009
1883	0.08	0.062	0.13	0.009
1884	0.08	0.062	0.13	0.009
1885	0.079	0.062	0.13	0.009
1886	0.079	0.062	0.13	0.009
1887	0.079	0.062	0.13	0.009
1888	0.078	0.062	0.129	0.009
1889	0.078	0.062	0.129	0.009
1890	0.078	0.062	0.129	0.009
1891	0.077	0.062	0.129	0.009
1892	0.076	0.062	0.129	0.009
1893	0.076	0.062	0.129	0.009
1894	0.076	0.062	0.129	0.009
1895	0.075	0.062	0.128	0.009
1896	0.075	0.062	0.128	0.009
1897	0.075	0.062	0.128	0.009
1898	0.074	0.062	0.127	0.009
1899	0.074	0.062	0.127	0.009
1900	0.073	0.062	0.127	0.009
1901	0.073	0.062	0.127	0.009
1902	0.073	0.062	0.127	0.009
1903	0.072	0.062	0.127	0.009
1904	0.072	0.062	0.126	0.009
1905	0.072	0.062	0.126	0.009
1906	0.071	0.062	0.126	0.009
1907	0.071	0.062	0.126	0.009
1908	0.07	0.062	0.125	0.009
1909	0.07	0.062	0.125	0.009
1910	0.07	0.062	0.124	0.009
1911	0.07	0.062	0.124	0.009
1912	0.069	0.061	0.124	0.009
1913	0.069	0.061	0.124	0.009
1914	0.069	0.061	0.123	0.009
1915	0.069	0.061	0.123	0.009
1916	0.068	0.061	0.123	0.009
1917	0.068	0.061	0.122	0.009
1918	0.067	0.061	0.122	0.009
1919	0.067	0.061	0.122	0.009
1920	0.067	0.061	0.121	0.009
1921	0.067	0.061	0.121	0.009
1922	0.067	0.061	0.121	0.009
1923	0.067	0.061	0.12	0.009
1924	0.066	0.06	0.12	0.009
1925	0.066	0.06	0.12	0.009
1926	0.066	0.06	0.12	0.009
1927	0.066	0.06	0.119	0.009
1928	0.066	0.06	0.119	0.009
1929	0.066	0.06	0.118	0.009
1930	0.066	0.06	0.118	0.009
1931	0.066	0.06	0.118	0.009
1932	0.066	0.06	0.118	0.009
1933	0.065	0.059	0.117	0.009
1934	0.065	0.059	0.117	0.009
1935	0.065	0.059	0.117	0.009
1936	0.065	0.059	0.117	0.009
1937	0.065	0.059	0.116	0.009
1938	0.065	0.059	0.116	0.009
1939	0.065	0.058	0.116	0.009
1940	0.066	0.058	0.115	0.009
1941	0.066	0.058	0.115	0.009
1942	0.066	0.058	0.115	0.009
1943	0.066	0.058	0.115	0.009
1944	0.066	0.058	0.115	0.009
1945	0.066	0.058	0.114	0.009
1946	0.066	0.058	0.114	0.009
1947	0.066	0.058	0.114	0.009
1948	0.066	0.058	0.114	0.009
1949	0.067	0.057	0.114	0.009
1950	0.067	0.057	0.114	0.009
1951	0.067	0.057	0.114	0.009
1952	0.067	0.057	0.113	0.009
1953	0.067	0.057	0.113	0.009
1954	0.068	0.057	0.113	0.009
1955	0.068	0.057	0.113	0.009
1956	0.068	0.057	0.113	0.009
1957	0.069	0.057	0.112	0.009
1958	0.069	0.057	0.112	0.009
1959	0.069	0.057	0.112	0.009
1960	0.069	0.057	0.112	0.009
1961	0.07	0.057	0.112	0.009
1962	0.07	0.057	0.112	0.009
1963	0.07	0.057	0.112	0.009
1964	0.071	0.057	0.112	0.009
1965	0.071	0.057	0.112	0.009
1966	0.071	0.057	0.112	0.009
1967	0.072	0.057	0.112	0.009
1968	0.072	0.057	0.112	0.009
1969	0.072	0.057	0.112	0.009
1970	0.073	0.057	0.112	0.009
1971	0.073	0.057	0.112	0.009
1972	0.073	0.057	0.112	0.009
1973	0.074	0.057	0.112	0.009
1974	0.074	0.057	0.112	0.009
1975	0.075	0.057	0.112	0.009
1976	0.075	0.057	0.113	0.009
1977	0.076	0.057	0.113	0.009
1978	0.076	0.057	0.113	0.009
1979	0.076	0.057	0.113	0.009
1980	0.076	0.057	0.113	0.009
1981	0.077	0.057	0.113	0.009
1982	0.077	0.057	0.113	0.009
1983	0.078	0.057	0.113	0.009
1984	0.078	0.058	0.114	0.009
1985	0.078	0.058	0.114	0.009
1986	0.078	0.058	0.114	0.009
1987	0.079	0.058	0.114	0.009
1988	0.079	0.058	0.114	0.009
1989	0.079	0.058	0.114	0.009
1990	0.08	0.058	0.114	0.009
1991	0.08	0.058	0.114	0.009
1992	0.08	0.058	0.114	0.009
1993	0.081	0.058	0.114	0.009
1994	0.081	0.059	0.114	0.009
1995	0.081	0.059	0.115	0.009
1996	0.081	0.059	0.115	0.009
1997	0.081	0.059	0.115	0.009
1998	0.082	0.059	0.115	0.009
[truncated: 957 more rows]
