# Supplementary material for: UBXN1 maintains ER proteostasis and represses UPR activation by modulating translation
Source: EMBO Rep. 2024 Jan 2;25(2):15. doi: 10.1038/s44319-023-00027-z (PMC10897191; doi:10.1038/s44319-023-00027-z)
Supplement: Supplementary file 10 — Source Data Fig. 8 [file 44319_2023_27_MOESM10_ESM.zip]

Archive with 9 entries (6 files):
- Figure 8/
- Figure 8/.DS_Store
- __MACOSX/Figure 8/._.DS_Store
- Figure 8/8A/
- Figure 8/8B/
- Figure 8/8A/8A.xlsx
- __MACOSX/Figure 8/8A/._8A.xlsx
- Figure 8/8B/8B.xlsx
- __MACOSX/Figure 8/8B/._8B.xlsx
