# Supplementary material for: UBXN1 maintains ER proteostasis and represses UPR activation by modulating translation
Source: EMBO Rep. 2024 Jan 2;25(2):15. doi: 10.1038/s44319-023-00027-z (PMC10897191; doi:10.1038/s44319-023-00027-z)
Supplement: Supplementary file 10 — Source Data Fig. 8 [file 44319_2023_27_MOESM10_ESM.zip › Figure 8/8A/8A.xlsx]

## Sheet: Figure 8A
	Figure 8A Numerical Data: Relative expression
	Relative expression of xbp1s
	WT UT	KO UT	WT CHX	KO CHX	WT Tg	KO Tg	WT TgCHX	KO TgCHX
	1	0.9	0.6	0.3	52.7	60.1	4.2	2.3	n1
	1	0.3	0.7	0.4	40	51	4.4	1.8	n2
	1	0.7	0.6	0.5	42.1	51	3.1	5.3	n3
	Tukey's multiple comparisons test	Mean Diff.	95.00% CI of diff.	Below threshold?	Summary	Adjusted P Value
	WT UT vs. KO UT	0.3667	-8.467 to 9.201	No	ns	>0.9999	A-B
	WT CHX vs. KO CHX	0.2333	-8.601 to 9.067	No	ns	>0.9999	C-D
	WT Tg vs. KO Tg	-9.1	-17.93 to -0.2660	Yes	*	0.0411	E-F
	WT Tg vs. WT TgCHX	41.03	32.20 to 49.87	Yes	****	<0.0001	E-G
	KO Tg vs. KO TgCHX	50.9	42.07 to 59.73	Yes	****	<0.0001	F-H
	WT TgCHX vs. KO TgCHX	0.7667	-8.067 to 9.601	No	ns	>0.9999	G-H
	Test details	Mean 1	Mean 2	Mean Diff.	SE of diff.	n1	n2	q	DF
	WT UT vs. KO UT	1	0.6333	0.3667	2.552	3	3	0.2032	16
	WT CHX vs. KO CHX	0.6333	0.4	0.2333	2.552	3	3	0.1293	16
	WT Tg vs. KO Tg	44.93	54.03	-9.1	2.552	3	3	5.044	16
	WT Tg vs. WT TgCHX	44.93	3.9	41.03	2.552	3	3	22.74	16
	KO Tg vs. KO TgCHX	54.03	3.133	50.9	2.552	3	3	28.21	16
	WT TgCHX vs. KO TgCHX	3.9	3.133	0.7667	2.552	3	3	0.4249	16
