# Supplementary material for: UBXN1 maintains ER proteostasis and represses UPR activation by modulating translation
Source: EMBO Rep. 2024 Jan 2;25(2):15. doi: 10.1038/s44319-023-00027-z (PMC10897191; doi:10.1038/s44319-023-00027-z)
Supplement: Supplementary file 10 — Source Data Fig. 8 [file 44319_2023_27_MOESM10_ESM.zip › Figure 8/8B/8B.xlsx]

## Sheet: Figure 8B
	Figure 8B Numerical Data: Fold Change of Fluorescence
		48 hours (Fluorescence)							72 hours (Fluorescence)
		Avg Fluorescence	UT	TG	TGCHX	CHX			Avg Fluorescence	UT	TG	TGCHX	CHX
		WT	211504	262479	204038	218693	n1		WT	128245	179497	235645	266164	n1
		KO	210834	376370	270846	295696			KO	217427	532782	336312	387366
		WT	152632	156747	159696	202240	n2		WT	297982	434058	364464	363648	n2
		KO	234298	437106	358316	369180			KO	724595	1413883	827107	792584
		WT	615928	672932	599837	717041	n3		WT	1226622	1341039	1279470	1465781	n3
		KO	548444	1048048	571002	678992			KO	1167479	3111281	1.13879e+06	1619495
		Normalized to genotype (48hrs)							Normalized to genotype (72hrs)
		Fold Change	UT	TG	TGCHX	CHX			Fold Change	UT	TG	TGCHX	CHX
		WT	1	1.24	0.96	1.03	n1		WT	1	1.4	1.8	2.1	n1
		KO	1	1.79	1.28	1.4			KO	1	2.5	1.5	1.8
		WT	1	1	1	1.3	n2		WT	1	1.5	1.223	1.2	n2
		KO	1	1.9	1.5	1.6			KO	1	2	1.1	1.1
		WT	1	1.1	1	1.2	n3		WT	1	1.1	1	1.2	n3
		KO	1	1.9	1	1.2			KO	1	2.7	1	1.4
		Normalized to WT untreated (48 hrs)							Normalized to WT untreated (72 hrs)
		Fold Change	UT	TG	TGCHX	CHX			Fold Change	UT	TG	TGCHX	CHX
		WT	1	1.2	1	1	n1		WT	1	1.4	1.8	2.1	n1
		KO	1	1.8	1.3	1.4			KO	1.7	4.2	2.6	3
		WT	1	1	1	1.3	n2		WT	1	1.5	1.2	1.2	n2
		KO	1.5	2.9	2.3	2.4			KO	2.4	4.7	2.8	2.7
		WT	1	1.1	1	1.2	n3		WT	1	1.1	1	1.2	n3
		KO	0.9	1.7	0.9	1.1			KO	1	2.5	0.9	1.3
	WT 48 hours	WT Tg 48	WT TgCHX 48	WT CHX 48	KO UT 48	KO TG 48	KO TGCHX 48	KO CHX 48	WT 72	WT Tg 72	WT TgCHX 72	WT CHX 72	KO UT 72	KO TG 72	KO TGCHX 72	KO CHX 72
	1	1.24	0.96	1.03	1	1.79	1.28	1.4	1	1.4	1.8	2.1	1	2.5	1.5	1.8	n1
	1	1	1	1.3	1	1.9	1.5	1.6	1	1.5	1.223	1.2	1	2	1.1	1.1	n2
	1	1.1	1	1.2	1	1.9	1	1.2	1	1.1	1	1.2	1	2.7	1	1.4	n3
	One way ANOVA with Tukey's multiple comparisons test
	Tukey's multiple comparisons test 48 hours	Mean Diff.	95.00% CI of diff.	Below threshold?	Summary	Adjusted P Value
	WT Tg 48 vs. WT TgCHX 48	0.1267	-0.2480 to 0.5013	No	ns	0.9293	B-C
	WT Tg 48 vs. KO TG 48	-0.75	-1.125 to -0.3753	Yes	****	<0.0001	B-F
	KO TG 48 vs. KO TGCHX 48	0.6033	0.2287 to 0.9780	Yes	***	0.0009	F-G
	Test details	Mean 1	Mean 2	Mean Diff.	SE of diff.	n1	n2	q	DF
	WT Tg 48 vs. WT TgCHX 48	1.113	0.9867	0.1267	0.1082	3	3	1.655	16
	WT Tg 48 vs. KO TG 48	1.113	1.863	-0.75	0.1082	3	3	9.801	16
	KO TG 48 vs. KO TGCHX 48	1.863	1.26	0.6033	0.1082	3	3	7.884	16
	Tukey's multiple comparisons test 72 hours	Mean Diff.	95.00% CI of diff.	Below threshold?	Summary	Adjusted P Value
	WT Tg 72 vs. WT TgCHX 72	-0.007667	-0.9056 to 0.8902	No	ns	>0.9999	B-C
	WT Tg 72 vs. KO TG 72	-1.067	-1.965 to -0.1688	Yes	*	0.0144	B-F
	KO TG 72 vs. KO TGCHX 72	1.2	0.3021 to 2.098	Yes	**	0.0053	F-G
	Test details	Mean 1	Mean 2	Mean Diff.	SE of diff.	n1	n2	q	DF
	WT Tg 72 vs. WT TgCHX 72	1.333	1.341	-0.007667	0.2593	3	3	0.04181	16
	WT Tg 72 vs. KO TG 72	1.333	2.4	-1.067	0.2593	3	3	5.817	16
	KO TG 72 vs. KO TGCHX 72	2.4	1.2	1.2	0.2593	3	3	6.544	16
